# Supplementary material for: Novel ratio-metric features enable the identification of new driver genes across cancer types
Source: Sci Rep. 2022 Jan 7;12:5. doi: 10.1038/s41598-021-04015-y (PMC8741763; doi:10.1038/s41598-021-04015-y)
Supplement: Supplementary file 2 — Supplementary Table 1. [file 41598_2021_4015_MOESM2_ESM.xlsx]

## Sheet: Sheet1
Supp Table 1. Selected hyper-parameter for models
Hyper-parameters selected after grid search for each random iteration are listed. The best parameter set based on frequency of n_estimator across random iterations are highlighted.
Model Number	random_seed	n_estimator	max_features	max_depth	criterion	Accuracy
1	0	26	log2	2	gini	0.781065
1	1	6	log2	4	gini	0.792899
1	2	20	log2	2	gini	0.775148
1	3	5	log2	2	gini	0.781065
1	4	6	log2	2	entropy	0.816568
1	5	13	sqrt	2	gini	0.792899
1	6	6	sqrt	3	entropy	0.804734
1	7	6	sqrt	4	entropy	0.792899
1	8	8	sqrt	3	gini	0.775148
1	9	12	log2	2	gini	0.781065
2	0	30	sqrt	4	gini	0.788235
2	1	9	log2	4	gini	0.817647
2	2	5	sqrt	3	entropy	0.782353
2	3	28	sqrt	4	entropy	0.788235
2	4	27	sqrt	2	entropy	0.8
2	5	7	log2	3	entropy	0.805882
2	6	5	sqrt	3	gini	0.788235
2	7	6	log2	2	gini	0.776471
2	8	22	sqrt	2	gini	0.794118
2	9	24	log2	2	gini	0.794118
3	0	8	log2	2	gini	0.77193
3	1	6	log2	3	gini	0.766082
3	2	16	log2	3	entropy	0.766082
3	3	7	log2	3	gini	0.77193
3	4	29	log2	2	gini	0.783626
3	5	7	log2	4	entropy	0.789474
3	6	6	sqrt	2	entropy	0.789474
3	7	16	log2	2	gini	0.777778
3	8	10	log2	2	gini	0.777778
3	9	20	sqrt	2	gini	0.783626
4	0	14	log2	2	gini	0.783626
4	1	25	sqrt	3	gini	0.789474
4	2	27	log2	2	gini	0.80117
4	3	5	log2	4	entropy	0.812865
4	4	30	log2	2	entropy	0.807018
4	5	6	sqrt	2	gini	0.807018
4	6	5	sqrt	2	entropy	0.807018
4	7	10	log2	2	gini	0.80117
4	8	18	log2	4	gini	0.789474
4	9	29	sqrt	4	entropy	0.812865
5	0	29	sqrt	3	gini	0.789474
5	1	11	sqrt	3	entropy	0.777778
5	2	20	log2	4	gini	0.777778
5	3	10	sqrt	2	gini	0.777778
5	4	6	sqrt	4	entropy	0.766082
5	5	22	sqrt	4	gini	0.77193
5	6	29	sqrt	2	gini	0.77193
5	7	12	log2	4	gini	0.777778
5	8	29	sqrt	3	gini	0.766082
5	9	18	log2	2	gini	0.783626
