# Supplementary material for: Novel ratio-metric features enable the identification of new driver genes across cancer types
Source: Sci Rep. 2022 Jan 7;12:5. doi: 10.1038/s41598-021-04015-y (PMC8741763; doi:10.1038/s41598-021-04015-y)
Supplement: Supplementary file 3 — Supplementary Table 2. [file 41598_2021_4015_MOESM3_ESM.xlsx]

## Sheet: Sheet1
Supp Table 2. Feature ranking
List of features and their ranks for each of the models and the calculated average rank
Sr no	Feature	CV1	CV2	CV3	CV4	CV5	Average rank
1	LOF/tot	1	2	3	2	3	2.2
2	MissenseEntr	2	5	7	1	13	5.6
3	LOF/benign	13	4	4	4	4	5.8
4	LOF/kb	3	10	9	3	16	8.2
5	NonsenseEntr	5	1	6	5	29	9.2
6	Missense/tot	13	12	1	14	6	9.2
7	LOF/missense	13	8	16	11	1	9.8
8	HiMisFreq	10	6	2	21	17	11.2
9	LOF/silent	13	23	5	7	8	11.2
10	Compound/benign	11	3	14	21	10	11.8
11	Missense/kb	6	14	15	8	18	12.2
12	TotLOF	12	23	16	10	2	12.6
13	HiFSFreq	13	9	16	18	7	12.6
14	Damaging/kb	13	11	16	19	5	12.8
15	avgPolyphen2	13	7	16	15	20	14.2
16	Compound/kB	13	21	16	9	15	14.8
17	Damaging/Lofi	13	13	16	21	11	14.8
18	Hifi/benign	8	22	16	6	26	15.6
19	Splicing/tot	4	15	8	21	32	16
20	HiNonsenseFreq	13	23	16	21	9	16.4
21	Inframe/kb	13	20	16	21	12	16.4
22	Hifi/Lofi	13	18	16	17	19	16.6
23	Splicing/silent	7	16	10	21	30	16.8
24	Damaging/benign	13	23	16	21	14	17.4
25	Mifi/kb	13	23	16	13	23	17.6
26	Silent/kb	13	17	13	21	24	17.6
27	HiSplicFreq	13	23	16	16	21	17.8
28	TotMissense	9	23	11	21	27	18.2
29	FSEntr	13	23	12	12	33	18.6
30	Splicing/benign	13	19	16	21	25	18.8
31	Missense/benign	13	23	16	21	22	19
32	TotMifi	13	23	16	20	28	20
33	Missense/silent	13	23	16	21	31	20.8
34	TotSplicing	13	23	16	21	34	21.4
35	Nonstop/kb	13	23	16	21	34	21.4
36	Complex/kb	13	23	16	21	34	21.4
37	SplicEntr	13	23	16	21	34	21.4
