# Supplementary material for: Novel ratio-metric features enable the identification of new driver genes across cancer types
Source: Sci Rep. 2022 Jan 7;12:5. doi: 10.1038/s41598-021-04015-y (PMC8741763; doi:10.1038/s41598-021-04015-y)
Supplement: Supplementary file 4 — Supplementary Table 3. [file 41598_2021_4015_MOESM4_ESM.xlsx]

## Sheet: Sheet1
Supp Table 3. Different classifiers and various performance metrics on train and test data.
Preliminary analysis using different ML algorithms shows overfitting
Method	Dataset	Class	Accuracy	F1 score	Precision	Recall
SVM	Training	TSG	0.9392	0.9548	0.9135	1
		OG		0.9072	1	0.8302
	Test	TSG	0.6562	0.7556	0.6939	1
		OG		0.4211	0.5333	0.8302
Logistic regression	Training	TSG	0.75	0.8122	0.7843	0.8421
		OG		0.6263	0.6739	0.5849
	Test	TSG	0.6562	0.7179	0.7568	0.6829
		OG		0.56	0.5185	0.6087
RF (without hyper-parameter tuning)	Training	TSG	0.9527	0.9637	0.949	0.9789
		OG		0.932	0.96	0.9057
	Test	TSG	0.7031	0.7654	0.775	0.7561
		OG		0.5957	0.5833	0.6087
