# Supplementary material for: Novel ratio-metric features enable the identification of new driver genes across cancer types
Source: Sci Rep. 2022 Jan 7;12:5. doi: 10.1038/s41598-021-04015-y (PMC8741763; doi:10.1038/s41598-021-04015-y)
Supplement: Supplementary file 5 — Supplementary Table 4. [file 41598_2021_4015_MOESM5_ESM.xlsx]

## Sheet: Sheet1
Supp Table 4. Hyper-parameters for varying number of random iterations.
For each cross-validation fold, the best hyper-parameter set is reported for various number of random iterations. The average accuracy and F1-scores across the iterations (10, 20, 40, 80, 160, 320) are given along with the standard deviation.
CV	Number of iterations	n_estimator	max_features	max_depth	criterion	Accuracy	F1 score
							OG	TSG
1	10	6	log2	2	entropy	0.75	0.56	0.8254
1	20	6	log2	2	entropy	0.75	0.56	0.8254
1	40	6	log2	2	entropy	0.75	0.56	0.8254
1	80	6	log2	2	entropy	0.75	0.56	0.8254
1	160	6	log2	2	entropy	0.75	0.56	0.8254
1	320	5	log2	3	entropy	0.7045	0.5185	0.7869
						0.742417	0.553083	0.818983	Average
						0.0185753	0.0169423	0.0157176	Std dev
2	10	5	sqrt	3	gini	0.7209	0.5	0.8065
2	20	5	log2	3	gini	0.7209	0.5714	0.7931
2	40	9	log2	4	gini	0.7674	0.6429	0.8276
2	80	18	log2	2	gini	0.7674	0.6154	0.8333
2	160	5	log2	2	gini	0.7907	0.64	0.8525
2	320	5	log2	2	gini	0.7907	0.64	0.8525
						0.759667	0.601617	0.827583	Average
						0.0317851	0.0567095	0.0241163	Std dev
3	10	6	sqrt	2	entropy	0.7619	0.5833	0.8333
3	20	7	log2	4	entropy	0.7619	0.6154	0.8276
3	40	8	log2	3	entropy	0.7857	0.64	0.8475
3	80	10	log2	2	gini	0.7619	0.6154	0.8276
3	160	10	log2	2	gini	0.7619	0.6154	0.8276
3	320	5	sqrt	4	entropy	0.6905	0.5185	0.7719
						0.753967	0.598	0.822583	Average
						0.032517	0.0429153	0.026	Std dev
4	10	5	log2	4	entropy	0.7619	0.5	0.8437
4	20	5	log2	4	entropy	0.7619	0.5	0.8437
4	40	13	log2	3	entropy	0.7381	0.4762	0.8254
4	80	11	sqrt	2	gini	0.7619	0.5455	0.8387
4	160	5	log2	4	entropy	0.7619	0.5	0.8437
4	320	5	sqrt	3	entropy	0.7619	0.5833	0.8333
						0.757933	0.5175	0.838083	Average
						0.00971631	0.0393398	0.00746684	Std dev
5	10	29	sqrt	3	gini	0.8095	0.75	0.8462
5	20	20	log2	4	gini	0.7857	0.7097	0.8302
5	40	20	log2	4	gini	0.7857	0.7097	0.8302
5	80	29	sqrt	3	gini	0.8095	0.75	0.8462
5	160	20	log2	4	gini	0.7857	0.7097	0.8302
5	320	21	log2	4	gini	0.7857	0.7097	0.8302
						0.793633	0.723133	0.835533	Average
						0.0122903	0.0208108	0.00826236	Std dev
