# Supplementary material for: Novel ratio-metric features enable the identification of new driver genes across cancer types
Source: Sci Rep. 2022 Jan 7;12:5. doi: 10.1038/s41598-021-04015-y (PMC8741763; doi:10.1038/s41598-021-04015-y)
Supplement: Supplementary file 6 — Supplementary Table 5. [file 41598_2021_4015_MOESM6_ESM.xlsx]

## Sheet: pan-cancer
Supp Table 5 List of predicted driver genes on different datasets
The tables list all genes and the labels assigned to them along with the consensus across models. We predict driver genes using the COSMIC pan-cancer mutation database and on various tissue-specific datasets.
Gene name	Gene symbol	Transcript	Max score_0	Label_0	top_stat_0	Max score_1	Label_1	top_stat_1	Max score_2	Label_2	top_stat_2	Max score_3	Label_3	top_stat_3	Max score_4	Label_4	top_stat_4	Label	Consensus	Prensence in CGC	Predicted by MutsigCV
ARID1A	ARID1A		0.975419	TSG	1	0.964322	TSG	1	0.941633	TSG	1	1	TSG	1	0.959633	TSG	1	TSG	5	1	1
STAG2_ENST00000218089	STAG2	ENST00000218089	0.975419	TSG	1	0.964322	TSG	1	0.941633	TSG	1	1	TSG	1	0.955212	TSG	1	TSG	5	1	1
PTCH1_ENST00000331920	PTCH1	ENST00000331920	0.975419	TSG	1	0.964322	TSG	1	0.941633	TSG	1	1	TSG	1	0.955212	TSG	1	TSG	5	1	1
KDM6A	KDM6A		0.968287	TSG	1	0.946845	TSG	1	0.941633	TSG	1	1	TSG	1	0.959633	TSG	1	TSG	5	1	1
PTCH1_ENST00000375274	PTCH1	ENST00000375274	0.975419	TSG	1	0.93575	TSG	1	0.941633	TSG	1	1	TSG	1	0.955212	TSG	1	TSG	5	1	1
ATRX_ENST00000373344	ATRX	ENST00000373344	0.975419	TSG	1	0.964322	TSG	1	0.941633	TSG	1	0.965957	TSG	1	0.959633	TSG	1	TSG	5	1	1
MLL2_ENST00000301067	MLL2	ENST00000301067	0.975419	TSG	1	0.964322	TSG	1	0.905522	TSG	1	1	TSG	1	0.955212	TSG	1	TSG	5	0	0
ASXL2_ENST00000435504	ASXL2	ENST00000435504	0.975419	TSG	1	0.964322	TSG	1	0.905522	TSG	1	1	TSG	1	0.955212	TSG	1	TSG	5	1	0
SIN3A	SIN3A		0.975419	TSG	1	0.964322	TSG	1	0.941633	TSG	1	0.965957	TSG	1	0.951846	TSG	1	TSG	5	0	1
NF1_ENST00000358273	NF1	ENST00000358273	0.975419	TSG	1	0.964322	TSG	1	0.905522	TSG	1	1	TSG	1	0.947523	TSG	1	TSG	5	1	1
NF1	NF1		0.975419	TSG	1	0.964322	TSG	1	0.905522	TSG	1	1	TSG	1	0.947523	TSG	1	TSG	5	1	1
PBRM1_ENST00000296302	PBRM1	ENST00000296302	0.975419	TSG	1	0.946845	TSG	1	0.905522	TSG	1	1	TSG	1	0.959633	TSG	1	TSG	5	1	1
PBRM1_ENST00000356770	PBRM1	ENST00000356770	0.975419	TSG	1	0.946845	TSG	1	0.905522	TSG	1	1	TSG	1	0.959633	TSG	1	TSG	5	1	1
CDKN2A_ENST00000446177	CDKN2A	ENST00000446177	0.95043	TSG	1	0.955008	TSG	1	0.922006	TSG	1	1	TSG	1	0.946723	TSG	1	TSG	5	1	1
KMT2D	KMT2D		0.975419	TSG	1	0.964322	TSG	1	0.905522	TSG	1	0.965957	TSG	1	0.959633	TSG	1	TSG	5	1	0
FAT	FAT		0.975419	TSG	1	0.964322	TSG	1	0.905522	TSG	1	0.965957	TSG	1	0.955212	TSG	1	TSG	5	0	0
SETD2_ENST00000409792	SETD2	ENST00000409792	0.930975	TSG	1	0.964322	TSG	1	0.905522	TSG	1	1	TSG	1	0.959633	TSG	1	TSG	5	1	1
ZNF750	ZNF750		0.930975	TSG	1	0.964322	TSG	1	0.905522	TSG	1	1	TSG	1	0.955212	TSG	1	TSG	5	0	1
MLL3_ENST00000355193	MLL3	ENST00000355193	0.957562	TSG	1	0.93575	TSG	1	0.905522	TSG	1	1	TSG	1	0.955212	TSG	1	TSG	5	0	0
PTCH1_ENST00000430669	PTCH1	ENST00000430669	0.957562	TSG	1	0.93575	TSG	1	0.905522	TSG	1	1	TSG	1	0.955212	TSG	1	TSG	5	1	1
IWS1	IWS1		0.930975	TSG	1	0.964322	TSG	1	0.941633	TSG	1	1	TSG	1	0.916463	TSG	1	TSG	5	0	0
KIAA1267	KIAA1267		0.930975	TSG	1	0.964322	TSG	1	0.941633	TSG	1	0.965957	TSG	1	0.947523	TSG	1	TSG	5	0	1
GRLF1	GRLF1		0.930975	TSG	1	0.964322	TSG	1	0.905522	TSG	1	1	TSG	1	0.947425	TSG	1	TSG	5	0	1
MLLT4_ENST00000366806	MLLT4	ENST00000366806	0.975419	TSG	1	0.946845	TSG	1	0.905522	TSG	1	0.951351	TSG	1	0.951846	TSG	1	TSG	5	1	1
MGA	MGA		0.975419	TSG	1	0.964322	TSG	1	0.899967	TSG	1	0.965957	TSG	1	0.920729	TSG	1	TSG	5	0	1
TNRC6B_ENST00000454349	TNRC6B	ENST00000454349	0.975419	TSG	1	0.918274	TSG	1	0.905522	TSG	1	0.965957	TSG	1	0.959633	TSG	1	TSG	5	0	0
GRLF1_ENST00000317082	GRLF1	ENST00000317082	0.930975	TSG	1	0.964322	TSG	1	0.905522	TSG	1	1	TSG	1	0.920729	TSG	1	TSG	5	0	1
TET2_ENST00000305737	TET2	ENST00000305737	0.930975	TSG	1	0.93575	TSG	1	0.941633	TSG	1	0.965957	TSG	1	0.943138	TSG	1	TSG	5	1	1
LARP4B	LARP4B		0.930975	TSG	1	0.88494	TSG	1	0.941633	TSG	1	1	TSG	1	0.955212	TSG	1	TSG	5	1	1
PDS5B	PDS5B		0.891267	TSG	1	0.964322	TSG	1	0.905522	TSG	1	1	TSG	1	0.949824	TSG	1	TSG	5	0	0
RB1_ENST00000267163	RB1	ENST00000267163	0.923843	TSG	1	0.918274	TSG	1	0.905522	TSG	1	1	TSG	1	0.959633	TSG	1	TSG	5	1	1
ARID1B_ENST00000346085	ARID1B	ENST00000346085	0.891267	TSG	1	0.918274	TSG	1	0.941633	TSG	1	1	TSG	1	0.949824	TSG	1	TSG	5	1	0
MAP2K4	MAP2K4		0.905985	TSG	1	0.955008	TSG	1	0.958117	TSG	1	0.942857	TSG	1	0.930226	TSG	1	TSG	5	1	1
KDM6A_ENST00000377967	KDM6A	ENST00000377967	0.930975	TSG	1	0.964322	TSG	1	0.899967	TSG	1	0.965957	TSG	1	0.92515	TSG	1	TSG	5	1	1
KDM6A_ENST00000382899	KDM6A	ENST00000382899	0.930975	TSG	1	0.964322	TSG	1	0.899967	TSG	1	0.965957	TSG	1	0.92515	TSG	1	TSG	5	1	1
USP43	USP43		0.930975	TSG	1	0.93575	TSG	1	0.941633	TSG	1	1	TSG	1	0.876242	TSG	1	TSG	5	0	1
NCOR1_ENST00000395851	NCOR1	ENST00000395851	0.890024	TSG	1	0.918988	TSG	1	0.941633	TSG	1	1	TSG	1	0.92515	TSG	1	TSG	5	1	1
CTNND1_ENST00000399050	CTNND1	ENST00000399050	0.930975	TSG	1	0.964322	TSG	1	0.905522	TSG	1	0.951351	TSG	1	0.923	TSG	1	TSG	5	1	1
CTNND1	CTNND1		0.930975	TSG	1	0.964322	TSG	1	0.905522	TSG	1	0.951351	TSG	1	0.923	TSG	1	TSG	5	1	1
MLL4	MLL4		0.890024	TSG	1	0.918988	TSG	1	0.905522	TSG	1	1	TSG	1	0.959633	TSG	1	TSG	5	0	1
RPS6KA3	RPS6KA3		0.930975	TSG	1	0.964322	TSG	1	0.905522	TSG	1	0.965957	TSG	1	0.903955	TSG	1	TSG	5	0	1
MAP3K1_ENST00000399503	MAP3K1	ENST00000399503	0.890024	TSG	1	0.918988	TSG	1	0.905522	TSG	1	1	TSG	1	0.955212	TSG	1	TSG	5	1	0
RNF111	RNF111		0.930975	TSG	1	0.88494	TSG	1	0.941633	TSG	1	1	TSG	1	0.910891	TSG	1	TSG	5	0	1
ZC3H13	ZC3H13		0.890024	TSG	1	0.918988	TSG	1	0.905522	TSG	1	1	TSG	1	0.951846	TSG	1	TSG	5	0	1
FBXW7_ENST00000281708	FBXW7	ENST00000281708	0.95043	TSG	1	0.861905	TSG	1	0.902018	TSG	1	1	TSG	1	0.951612	TSG	1	TSG	5	1	1
BCORL1	BCORL1		0.975419	TSG	1	0.89575	TSG	1	0.905522	TSG	1	0.951351	TSG	1	0.935663	TSG	1	TSG	5	1	1
USP28	USP28		0.975419	TSG	1	0.964322	TSG	1	0.885535	TSG	1	0.965957	TSG	1	0.871327	TSG	1	TSG	5	0	1
MBD6	MBD6		0.845579	TSG	1	0.918988	TSG	1	0.941633	TSG	1	1	TSG	1	0.955212	TSG	1	TSG	5	0	1
LARP1_ENST00000336314	LARP1	ENST00000336314	0.930975	TSG	1	0.964322	TSG	1	0.905522	TSG	1	1	TSG	1	0.857335	TSG	1	TSG	5	0	0
LARP1	LARP1		0.930975	TSG	1	0.964322	TSG	1	0.905522	TSG	1	1	TSG	1	0.857335	TSG	1	TSG	5	0	0
FAM123B_ENST00000330258	FAM123B	ENST00000330258	0.975419	TSG	1	0.93575	TSG	1	0.845403	TSG	1	1	TSG	1	0.901373	TSG	1	TSG	5	0	0
ZNF292_ENST00000369577	ZNF292	ENST00000369577	0.975419	TSG	1	0.93575	TSG	1	0.863856	TSG	1	1	TSG	1	0.878558	TSG	1	TSG	5	0	1
RASA1_ENST00000456692	RASA1	ENST00000456692	0.846822	TSG	1	0.946845	TSG	1	0.905522	TSG	1	1	TSG	1	0.954245	TSG	1	TSG	5	0	1
RASA1	RASA1		0.846822	TSG	1	0.946845	TSG	1	0.905522	TSG	1	1	TSG	1	0.954245	TSG	1	TSG	5	0	1
BRCA2_ENST00000544455	BRCA2	ENST00000544455	0.955945	TSG	1	0.868742	TSG	1	0.896114	TSG	1	1	TSG	1	0.928486	TSG	1	TSG	5	1	1
ASXL2	ASXL2		0.930975	TSG	1	0.93575	TSG	1	0.905522	TSG	1	0.965957	TSG	1	0.906817	TSG	1	TSG	5	1	0
BCL9L_ENST00000392849	BCL9L	ENST00000392849	0.890024	TSG	1	0.918988	TSG	1	0.905522	TSG	1	1	TSG	1	0.92576	TSG	1	TSG	5	1	0
WT1_ENST00000332351	WT1	ENST00000332351	0.905985	TSG	1	0.946845	TSG	1	0.941633	TSG	1	0.942857	TSG	1	0.90218	TSG	1	TSG	5	1	1
SCAF4	SCAF4		0.890024	TSG	1	0.918988	TSG	1	0.941633	TSG	1	0.951351	TSG	1	0.935108	TSG	1	TSG	5	0	0
MED23	MED23		0.930975	TSG	1	0.90755	TSG	1	0.899967	TSG	1	1	TSG	1	0.891883	TSG	1	TSG	5	0	1
FBXW7_ENST00000534231	FBXW7	ENST00000534231	0.95043	TSG	1	0.861905	TSG	1	0.902018	TSG	1	1	TSG	1	0.915711	TSG	1	TSG	5	1	1
FAM111B	FAM111B		0.9115	TSG	1	0.918988	TSG	1	0.905522	TSG	1	1	TSG	1	0.890892	TSG	1	TSG	5	0	0
MIS18BP1	MIS18BP1		0.9115	TSG	1	0.878988	TSG	1	0.941633	TSG	1	1	TSG	1	0.886956	TSG	1	TSG	5	0	0
CDKN2A_ENST00000498124	CDKN2A	ENST00000498124	0.845271	TSG	1	0.955008	TSG	1	0.922006	TSG	1	1	TSG	1	0.892791	TSG	1	TSG	5	1	1
SRGAP3	SRGAP3		0.975419	TSG	1	0.964322	TSG	1	0.885535	TSG	1	0.951351	TSG	1	0.832733	TSG	1	TSG	5	1	0
ZNF292	ZNF292		0.930975	TSG	1	0.93575	TSG	1	0.863856	TSG	1	1	TSG	1	0.878558	TSG	1	TSG	5	0	1
TCF7L2	TCF7L2		0.845579	TSG	1	0.918988	TSG	1	0.905522	TSG	1	1	TSG	1	0.937766	TSG	1	TSG	5	1	0
KDM5C_ENST00000375401	KDM5C	ENST00000375401	0.890024	TSG	1	0.868742	TSG	1	0.896114	TSG	1	1	TSG	1	0.947669	TSG	1	TSG	5	1	1
KDM5C_ENST00000452825	KDM5C	ENST00000452825	0.882891	TSG	1	0.868742	TSG	1	0.896114	TSG	1	1	TSG	1	0.95209	TSG	1	TSG	5	1	1
BCL9L	BCL9L		0.890024	TSG	1	0.878988	TSG	1	0.905522	TSG	1	1	TSG	1	0.919673	TSG	1	TSG	5	1	0
WT1	WT1		0.905985	TSG	1	0.853741	TSG	1	0.941633	TSG	1	0.942857	TSG	1	0.947232	TSG	1	TSG	5	1	1
BMPR2	BMPR2		0.845579	TSG	1	0.918988	TSG	1	0.905522	TSG	1	1	TSG	1	0.918677	TSG	1	TSG	5	0	1
ZC3H18	ZC3H18		0.845579	TSG	1	0.87294	TSG	1	0.941633	TSG	1	1	TSG	1	0.920729	TSG	1	TSG	5	0	1
TNRC6B_ENST00000301923	TNRC6B	ENST00000301923	0.930975	TSG	1	0.918274	TSG	1	0.849967	TSG	1	0.965957	TSG	1	0.915282	TSG	1	TSG	5	0	0
WAC	WAC		0.9115	TSG	1	0.918988	TSG	1	0.849967	TSG	1	1	TSG	1	0.89615	TSG	1	TSG	5	0	0
ZC3H13_ENST00000242848	ZC3H13	ENST00000242848	0.890024	TSG	1	0.918988	TSG	1	0.849424	TSG	1	0.951351	TSG	1	0.951846	TSG	1	TSG	5	0	1
CRSP3	CRSP3		0.930975	TSG	1	0.90755	TSG	1	0.863856	TSG	1	1	TSG	1	0.8574	TSG	1	TSG	5	0	0
PKD1L2_ENST00000525539	PKD1L2	ENST00000525539	0.9115	TSG	1	0.878988	TSG	1	0.905522	TSG	1	1	TSG	1	0.857528	TSG	1	TSG	5	0	0
TTK	TTK		0.9115	TSG	1	0.868742	TSG	1	0.896114	TSG	1	0.962162	TSG	1	0.911134	TSG	1	TSG	5	0	0
EIF2AK1	EIF2AK1		0.9115	TSG	1	0.868742	TSG	1	0.860003	TSG	1	1	TSG	1	0.902833	TSG	1	TSG	5	0	0
TP53_ENST00000269305	TP53	ENST00000269305	0.95043	TSG	1	0.861905	TSG	1	0.902018	TSG	1	1	TSG	1	0.825245	TSG	1	TSG	5	1	1
TP53	TP53		0.95043	TSG	1	0.861905	TSG	1	0.902018	TSG	1	1	TSG	1	0.825245	TSG	1	TSG	5	1	1
TCF7L2_ENST00000355717	TCF7L2	ENST00000355717	0.82059	TSG	1	0.901512	TSG	1	0.941633	TSG	1	1	TSG	1	0.873477	TSG	1	TSG	5	1	0
TP53_ENST00000420246	TP53	ENST00000420246	0.95043	TSG	1	0.861905	TSG	1	0.902018	TSG	1	1	TSG	1	0.818349	TSG	1	TSG	5	1	1
TP53_ENST00000413465	TP53	ENST00000413465	0.95043	TSG	1	0.861905	TSG	1	0.902018	TSG	1	1	TSG	1	0.808446	TSG	1	TSG	5	1	1
SYCP2	SYCP2		0.955945	TSG	1	0.828742	TSG	1	0.896114	TSG	1	0.951351	TSG	1	0.880877	TSG	1	TSG	5	0	0
BTBD7	BTBD7		0.879376	TSG	1	0.90755	TSG	1	0.849424	TSG	1	1	TSG	1	0.868927	TSG	1	TSG	5	0	0
RNF111_ENST00000434298	RNF111	ENST00000434298	0.845579	TSG	1	0.839607	TSG	1	0.941633	TSG	1	1	TSG	1	0.872783	TSG	1	TSG	5	0	1
TP53_ENST00000414315	TP53	ENST00000414315	0.905985	TSG	1	0.861905	TSG	1	0.902018	TSG	1	1	TSG	1	0.825245	TSG	1	TSG	5	1	1
STAU2	STAU2		0.9115	TSG	1	0.839607	TSG	1	0.886078	TSG	1	1	TSG	1	0.855888	TSG	1	TSG	5	0	0
SCLT1_ENST00000281142	SCLT1	ENST00000281142	0.9115	TSG	1	0.868742	TSG	1	0.860003	TSG	1	0.962162	TSG	1	0.889737	TSG	1	TSG	5	0	0
ARHGAP35	ARHGAP35		0.92382	TSG	1	0.86755	TSG	1	0.849424	TSG	1	0.965957	TSG	1	0.88304	TSG	1	TSG	5	0	0
TP53_ENST00000455263	TP53	ENST00000455263	0.905985	TSG	1	0.861905	TSG	1	0.902018	TSG	1	1	TSG	1	0.818349	TSG	1	TSG	5	1	1
C18orf34_ENST00000383096	C18orf34	ENST00000383096	0.827722	TSG	1	0.868742	TSG	1	0.896114	TSG	1	0.962162	TSG	1	0.932194	TSG	1	TSG	5	0	0
NFATC4_ENST00000413692	NFATC4	ENST00000413692	0.845579	TSG	1	0.918988	TSG	1	0.905522	TSG	1	0.951351	TSG	1	0.863557	TSG	1	TSG	5	0	1
PKD1L2	PKD1L2		0.9115	TSG	1	0.878988	TSG	1	0.849967	TSG	1	1	TSG	1	0.83614	TSG	1	TSG	5	0	0
TRIM17_ENST00000456946	TRIM17	ENST00000456946	0.845579	TSG	1	0.918988	TSG	1	0.849967	TSG	1	1	TSG	1	0.859223	TSG	1	TSG	5	0	0
TTK_ENST00000369798	TTK	ENST00000369798	0.9115	TSG	1	0.868742	TSG	1	0.840559	TSG	1	0.962162	TSG	1	0.884194	TSG	1	TSG	5	0	0
CNTN6	CNTN6		0.852403	TSG	1	0.850036	TSG	1	0.849424	TSG	1	1	TSG	1	0.911257	TSG	1	TSG	5	0	1
ROBO2_ENST00000487694	ROBO2	ENST00000487694	0.957562	TSG	1	0.850036	TSG	1	0.851221	TSG	1	0.936842	TSG	1	0.863271	TSG	1	TSG	5	1	0
C14orf43	C14orf43		0.9115	TSG	1	0.828742	TSG	1	0.860003	TSG	1	1	TSG	1	0.853157	TSG	1	TSG	5	0	0
COBLL1	COBLL1		0.890024	TSG	1	0.828742	TSG	1	0.840016	TSG	1	1	TSG	1	0.88663	TSG	1	TSG	5	0	1
HDAC2_ENST00000398283	HDAC2	ENST00000398283	0.845579	TSG	1	0.918988	TSG	1	0.849967	TSG	1	0.951351	TSG	1	0.878082	TSG	1	TSG	5	0	1
RBM6	RBM6		0.845579	TSG	1	0.828742	TSG	1	0.896114	TSG	1	1	TSG	1	0.870426	TSG	1	TSG	5	0	0
GRIK2_ENST00000421544	GRIK2	ENST00000421544	0.957562	TSG	1	0.850036	TSG	1	0.90732	TSG	1	0.936842	TSG	1	0.775539	TSG	1	TSG	5	0	0
GRIK2	GRIK2		0.957562	TSG	1	0.850036	TSG	1	0.90732	TSG	1	0.936842	TSG	1	0.775539	TSG	1	TSG	5	0	0
ASTE1	ASTE1		0.9115	TSG	1	0.828742	TSG	1	0.804448	TSG	1	1	TSG	1	0.87655	TSG	1	TSG	5	0	0
SCLT1	SCLT1		0.9115	TSG	1	0.868742	TSG	1	0.804448	TSG	1	0.962162	TSG	1	0.863208	TSG	1	TSG	5	0	0
ADNP	ADNP		0.845579	TSG	1	0.828742	TSG	1	0.860003	TSG	1	1	TSG	1	0.871489	TSG	1	TSG	5	0	0
USP35_ENST00000263311	USP35	ENST00000263311	0.827348	TSG	1	0.868742	TSG	1	0.860003	TSG	1	0.962162	TSG	1	0.88565	TSG	1	TSG	5	0	0
SLC22A9	SLC22A9		0.838447	TSG	1	0.868742	TSG	1	0.860003	TSG	1	0.962162	TSG	1	0.861097	TSG	1	TSG	5	0	0
RTKN2	RTKN2		0.845579	TSG	1	0.868742	TSG	1	0.804448	TSG	1	0.962162	TSG	1	0.905379	TSG	1	TSG	5	0	0
HLA-A	HLA-A		0.828965	TSG	1	0.89575	TSG	1	0.90732	TSG	1	0.936842	TSG	1	0.816977	TSG	1	TSG	5	1	0
XYLT2	XYLT2		0.9115	TSG	1	0.868742	TSG	1	0.804448	TSG	1	0.962162	TSG	1	0.838628	TSG	1	TSG	5	0	0
BCORL1_ENST00000303743	BCORL1	ENST00000303743	0.839668	TSG	1	0.838978	TSG	1	0.905522	TSG	1	0.962963	TSG	1	0.837961	TSG	1	TSG	5	1	1
ESRP1	ESRP1		0.827348	TSG	1	0.828742	TSG	1	0.860003	TSG	1	1	TSG	1	0.866453	TSG	1	TSG	5	0	0
ZFPM1	ZFPM1		0.9115	TSG	1	0.868742	TSG	1	0.818336	TSG	1	0.962162	TSG	1	0.818919	TSG	1	TSG	5	0	1
ADAMTSL4_ENST00000369039	ADAMTSL4	ENST00000369039	0.9115	TSG	1	0.868742	TSG	1	0.818336	TSG	1	0.962162	TSG	1	0.813771	TSG	1	TSG	5	0	0
PHF14	PHF14		0.845579	TSG	1	0.868742	TSG	1	0.804448	TSG	1	0.962162	TSG	1	0.891883	TSG	1	TSG	5	0	0
RMND5B	RMND5B		0.9115	TSG	1	0.839607	TSG	1	0.844411	TSG	1	1	TSG	1	0.777227	TSG	1	TSG	5	0	0
GCC2	GCC2		0.904346	TSG	1	0.822216	TSG	1	0.863856	TSG	1	0.962963	TSG	1	0.813996	TSG	1	TSG	5	0	0
GON4L_ENST00000368331	GON4L	ENST00000368331	0.883697	TSG	1	0.86755	TSG	1	0.805378	TSG	1	0.962963	TSG	1	0.793479	TSG	1	TSG	5	0	0
ADAMTSL4	ADAMTSL4		0.827348	TSG	1	0.828742	TSG	1	0.860003	TSG	1	0.962162	TSG	1	0.829565	TSG	1	TSG	5	0	0
C3orf77_ENST00000309765	C3orf77	ENST00000309765	0.883697	TSG	1	0.838978	TSG	1	0.812499	TSG	1	0.962963	TSG	1	0.783091	TSG	1	TSG	5	0	0
YTHDC2	YTHDC2		0.859902	TSG	1	0.822216	TSG	1	0.8083	TSG	1	0.962963	TSG	1	0.807489	TSG	1	TSG	5	0	0
NXF1_ENST00000531709	NXF1	ENST00000531709	0.827348	TSG	1	0.822216	TSG	1	0.8083	TSG	1	0.965957	TSG	1	0.799621	TSG	1	TSG	5	0	0
TSC2_ENST00000219476	TSC2	ENST00000219476	0.930975	TSG	1	0.918274	TSG	1	0.941633	TSG	1	0.917309	TSG	0	0.933298	TSG	1	TSG	4	1	1
BCOR_ENST00000378444	BCOR	ENST00000378444	0.968287	TSG	1	0.972485	TSG	1	0.781854	TSG	0	0.942857	TSG	1	0.96488	TSG	1	TSG	4	1	1
BCOR	BCOR		0.968287	TSG	1	0.972485	TSG	1	0.781854	TSG	0	0.942857	TSG	1	0.96488	TSG	1	TSG	4	1	1
KBTBD4	KBTBD4		0.930975	TSG	1	0.918274	TSG	1	0.941633	TSG	1	0.917309	TSG	0	0.917612	TSG	1	TSG	4	0	1
CASP8_ENST00000264275	CASP8	ENST00000264275	0.800827	TSG	0	0.955008	TSG	1	0.922006	TSG	1	1	TSG	1	0.947434	TSG	1	TSG	4	1	1
NOTCH2	NOTCH2		0.968287	TSG	1	0.972485	TSG	1	0.725756	TSG	0	1	TSG	1	0.951846	TSG	1	TSG	4	1	1
TBX3	TBX3		0.930975	TSG	1	0.918274	TSG	1	0.905522	TSG	1	0.894118	TSG	0	0.959633	TSG	1	TSG	4	1	1
NF2_ENST00000403999	NF2	ENST00000403999	0.797917	TSG	0	0.964322	TSG	1	0.905522	TSG	1	0.965957	TSG	1	0.959633	TSG	1	TSG	4	1	1
ATM_ENST00000278616	ATM	ENST00000278616	0.968287	TSG	1	0.964322	TSG	1	0.902018	TSG	1	0.8	TSG	0	0.951846	TSG	1	TSG	4	1	1
ZMYM3	ZMYM3		0.968287	TSG	1	0.926437	TSG	1	0.781854	TSG	0	0.942857	TSG	1	0.961514	TSG	1	TSG	4	1	1
LATS1_ENST00000253339	LATS1	ENST00000253339	0.975419	TSG	1	0.964322	TSG	1	0.849424	TSG	1	0.917309	TSG	0	0.86042	TSG	1	TSG	4	0	0
CASP8_ENST00000358485	CASP8	ENST00000358485	0.800827	TSG	0	0.955008	TSG	1	0.86645	TSG	1	1	TSG	1	0.934818	TSG	1	TSG	4	1	1
RBMX	RBMX		0.788485	TSG	0	0.918988	TSG	1	0.905522	TSG	1	1	TSG	1	0.92294	TSG	1	TSG	4	0	1
GATA3	GATA3		0.781352	TSG	0	0.918988	TSG	1	0.922006	TSG	1	0.942857	TSG	1	0.96488	TSG	1	TSG	4	1	1
RNF6	RNF6		0.930975	TSG	1	0.89575	TSG	1	0.941633	TSG	1	0.894444	TSG	0	0.855633	TSG	1	TSG	4	0	0
BCOR_ENST00000378463	BCOR	ENST00000378463	0.923843	TSG	1	0.972485	TSG	1	0.781854	TSG	0	0.942857	TSG	1	0.888782	TSG	1	TSG	4	1	1
ATF7IP	ATF7IP		0.890024	TSG	1	0.878988	TSG	1	0.941633	TSG	1	0.917309	TSG	0	0.879832	TSG	1	TSG	4	0	0
BCL9L_ENST00000334801	BCL9L	ENST00000334801	0.805871	TSG	0	0.878988	TSG	1	0.905522	TSG	1	1	TSG	1	0.912071	TSG	1	TSG	4	1	0
NIPBL	NIPBL		0.890024	TSG	1	0.81197	TSG	0	0.896114	TSG	1	1	TSG	1	0.904343	TSG	1	TSG	4	0	1
PLK2	PLK2		0.930975	TSG	1	0.964322	TSG	1	0.849967	TSG	1	0.894444	TSG	0	0.858932	TSG	1	TSG	4	0	0
RUNX1	RUNX1		0.930975	TSG	1	0.78494	TSG	0	0.905522	TSG	1	1	TSG	1	0.873477	TSG	1	TSG	4	1	1
ZNRF3	ZNRF3		0.930975	TSG	1	0.924322	TSG	1	0.905522	TSG	1	0.860402	TSG	0	0.87346	TSG	1	TSG	4	1	0
MLLT4_ENST00000392108	MLLT4	ENST00000392108	0.891267	TSG	1	0.890073	TSG	1	0.849424	TSG	1	0.917309	TSG	0	0.946458	TSG	1	TSG	4	1	1
STAU2_ENST00000521210	STAU2	ENST00000521210	0.9115	TSG	1	0.839607	TSG	1	0.941633	TSG	1	0.894444	TSG	0	0.907234	TSG	1	TSG	4	0	0
LRRIQ3	LRRIQ3		0.957562	TSG	1	0.821464	TSG	0	0.885535	TSG	1	1	TSG	1	0.822467	TSG	1	TSG	4	0	0
SOX9	SOX9		0.800827	TSG	0	0.926437	TSG	1	0.86645	TSG	1	0.942857	TSG	1	0.950099	TSG	1	TSG	4	0	1
CDH24	CDH24		0.923843	TSG	1	0.964322	TSG	1	0.905522	TSG	1	0.894444	TSG	0	0.796435	TSG	1	TSG	4	0	0
USP9X_ENST00000324545	USP9X	ENST00000324545	0.968287	TSG	1	0.93575	TSG	1	0.899967	TSG	1	0.8	TSG	0	0.878558	TSG	1	TSG	4	0	1
COBL	COBL		0.975419	TSG	1	0.89575	TSG	1	0.803581	TSG	0	1	TSG	1	0.806508	TSG	1	TSG	4	0	0
CCR4	CCR4		0.805049	TSG	0	0.93575	TSG	1	0.905522	TSG	1	1	TSG	1	0.833645	TSG	1	TSG	4	1	0
STAU2_ENST00000524300	STAU2	ENST00000524300	0.9115	TSG	1	0.839607	TSG	1	0.941633	TSG	1	0.894444	TSG	0	0.890892	TSG	1	TSG	4	0	0
IFI16	IFI16		0.930975	TSG	1	0.821464	TSG	0	0.905522	TSG	1	1	TSG	1	0.817815	TSG	1	TSG	4	0	0
LMAN1	LMAN1		0.845579	TSG	1	0.918988	TSG	1	0.905522	TSG	1	0.894444	TSG	0	0.911075	TSG	1	TSG	4	0	0
COBL_ENST00000395542	COBL	ENST00000395542	0.930975	TSG	1	0.89575	TSG	1	0.803581	TSG	0	1	TSG	1	0.839647	TSG	1	TSG	4	0	0
CRIPAK	CRIPAK		0.788485	TSG	0	0.868742	TSG	1	0.860003	TSG	1	1	TSG	1	0.944401	TSG	1	TSG	4	0	1
LATS1_ENST00000543571	LATS1	ENST00000543571	0.975419	TSG	1	0.850036	TSG	1	0.849424	TSG	1	0.917309	TSG	0	0.8647	TSG	1	TSG	4	0	0
ZC3H11A	ZC3H11A		0.805049	TSG	0	0.918274	TSG	1	0.863856	TSG	1	1	TSG	1	0.868519	TSG	1	TSG	4	0	0
USP9X	USP9X		0.968287	TSG	1	0.93575	TSG	1	0.863856	TSG	1	0.8	TSG	0	0.878558	TSG	1	TSG	4	0	1
ASXL1_ENST00000306058	ASXL1	ENST00000306058	0.846822	TSG	1	0.93575	TSG	1	0.803737	TSG	0	1	TSG	1	0.854675	TSG	1	TSG	4	1	1
ATAD2	ATAD2		0.890024	TSG	1	0.828742	TSG	1	0.803905	TSG	0	1	TSG	1	0.912645	TSG	1	TSG	4	0	1
SEC31A_ENST00000432794	SEC31A	ENST00000432794	0.9115	TSG	1	0.868742	TSG	1	0.798892	TSG	0	1	TSG	1	0.854219	TSG	1	TSG	4	0	0
SPECC1_ENST00000261503	SPECC1	ENST00000261503	0.9115	TSG	1	0.77197	TSG	0	0.896114	TSG	1	1	TSG	1	0.853157	TSG	1	TSG	4	1	0
CHD2	CHD2		0.890024	TSG	1	0.789361	TSG	0	0.840016	TSG	1	1	TSG	1	0.910276	TSG	1	TSG	4	1	0
SYCP1	SYCP1		0.890024	TSG	1	0.868742	TSG	1	0.803905	TSG	0	1	TSG	1	0.864753	TSG	1	TSG	4	0	1
MORC4	MORC4		0.879376	TSG	1	0.90755	TSG	1	0.849424	TSG	1	0.894444	TSG	0	0.895215	TSG	1	TSG	4	0	0
DIEXF	DIEXF		0.846822	TSG	1	0.964322	TSG	1	0.849967	TSG	1	1	TSG	1	0.760674	TSG	0	TSG	4	0	0
MLLT4	MLLT4		0.846822	TSG	1	0.861502	TSG	1	0.849424	TSG	1	0.917309	TSG	0	0.946458	TSG	1	TSG	4	1	1
ACVR1B_ENST00000541224	ACVR1B	ENST00000541224	0.845271	TSG	1	0.955008	TSG	1	0.725756	TSG	0	1	TSG	1	0.891756	TSG	1	TSG	4	0	1
IFI16_ENST00000295809	IFI16	ENST00000295809	0.930975	TSG	1	0.89575	TSG	1	0.849967	TSG	1	0.894444	TSG	0	0.843487	TSG	1	TSG	4	0	0
ZNF365	ZNF365		0.761427	TSG	0	0.87294	TSG	1	0.905522	TSG	1	1	TSG	1	0.872996	TSG	1	TSG	4	0	0
ZNF14	ZNF14		0.930975	TSG	1	0.764322	TSG	0	0.905522	TSG	1	1	TSG	1	0.810588	TSG	1	TSG	4	0	0
ARL13B	ARL13B		0.904368	TSG	1	0.918988	TSG	1	0.86645	TSG	1	0.837302	TSG	0	0.879808	TSG	1	TSG	4	0	0
FBXW7_ENST00000296555	FBXW7	ENST00000296555	0.905985	TSG	1	0.746154	TSG	0	0.846463	TSG	1	1	TSG	1	0.906177	TSG	1	TSG	4	1	1
SMC6	SMC6		0.761427	TSG	0	0.918988	TSG	1	0.863856	TSG	1	1	TSG	1	0.852012	TSG	1	TSG	4	0	0
SP140_ENST00000392045	SP140	ENST00000392045	0.9115	TSG	1	0.754456	TSG	0	0.896114	TSG	1	1	TSG	1	0.834112	TSG	1	TSG	4	0	0
HDAC2	HDAC2		0.845579	TSG	1	0.78427	TSG	0	0.860003	TSG	1	1	TSG	1	0.902026	TSG	1	TSG	4	0	1
RTN4_ENST00000337526	RTN4	ENST00000337526	0.761427	TSG	0	0.918988	TSG	1	0.863856	TSG	1	1	TSG	1	0.846376	TSG	1	TSG	4	0	0
GRK4_ENST00000398052	GRK4	ENST00000398052	0.845579	TSG	1	0.878988	TSG	1	0.905522	TSG	1	0.894444	TSG	0	0.863042	TSG	1	TSG	4	0	0
ING1	ING1		0.805049	TSG	0	0.918274	TSG	1	0.849967	TSG	1	1	TSG	1	0.811884	TSG	1	TSG	4	0	0
QKI_ENST00000275262	QKI	ENST00000275262	0.845579	TSG	1	0.801747	TSG	0	0.840559	TSG	1	1	TSG	1	0.896304	TSG	1	TSG	4	1	0
DNMT3A_ENST00000380746	DNMT3A	ENST00000380746	0.865034	TSG	1	0.909675	TSG	1	0.761867	TSG	0	0.942857	TSG	1	0.90218	TSG	1	TSG	4	1	1
DAXX	DAXX		0.9115	TSG	1	0.828742	TSG	1	0.860003	TSG	1	0.917309	TSG	0	0.860846	TSG	1	TSG	4	1	0
IFNGR1	IFNGR1		0.9115	TSG	1	0.918988	TSG	1	0.849967	TSG	1	0.894444	TSG	0	0.801778	TSG	1	TSG	4	0	0
BCL9_ENST00000234739	BCL9	ENST00000234739	0.890024	TSG	1	0.828742	TSG	1	0.860003	TSG	1	0.913514	TSG	0	0.883734	TSG	1	TSG	4	1	0
CDH24_ENST00000397359	CDH24	ENST00000397359	0.923843	TSG	1	0.86755	TSG	1	0.905522	TSG	1	0.894444	TSG	0	0.783016	TSG	1	TSG	4	0	0
FUBP1_ENST00000370767	FUBP1	ENST00000370767	0.9115	TSG	1	0.868742	TSG	1	0.860003	TSG	1	0.822564	TSG	0	0.910521	TSG	1	TSG	4	1	0
FUBP1_ENST00000436586	FUBP1	ENST00000436586	0.9115	TSG	1	0.868742	TSG	1	0.860003	TSG	1	0.822564	TSG	0	0.910521	TSG	1	TSG	4	1	0
SUZ12	SUZ12		0.845579	TSG	1	0.918988	TSG	1	0.849424	TSG	1	0.860402	TSG	0	0.893444	TSG	1	TSG	4	1	0
TCF7L2_ENST00000543371	TCF7L2	ENST00000543371	0.715431	TSG	0	0.87294	TSG	1	0.849967	TSG	1	1	TSG	1	0.926682	TSG	1	TSG	4	1	0
PRPF38B	PRPF38B		0.845579	TSG	1	0.918988	TSG	1	0.849967	TSG	1	0.860402	TSG	0	0.890049	TSG	1	TSG	4	0	0
NFATC4	NFATC4		0.845579	TSG	1	0.755699	TSG	0	0.860003	TSG	1	1	TSG	1	0.9031	TSG	1	TSG	4	0	1
GRIK2_ENST00000369138	GRIK2	ENST00000369138	0.957562	TSG	1	0.850036	TSG	1	0.851221	TSG	1	0.936842	TSG	1	0.766488	TSG	0	TSG	4	0	0
PSIP1_ENST00000380733	PSIP1	ENST00000380733	0.845579	TSG	1	0.918988	TSG	1	0.849967	TSG	1	0.860402	TSG	0	0.885726	TSG	1	TSG	4	1	0
FIP1L1_ENST00000337488	FIP1L1	ENST00000337488	0.9115	TSG	1	0.78427	TSG	0	0.860003	TSG	1	1	TSG	1	0.801118	TSG	1	TSG	4	1	0
SLC20A1	SLC20A1		0.827348	TSG	1	0.878988	TSG	1	0.905522	TSG	1	0.894444	TSG	0	0.849355	TSG	1	TSG	4	0	0
NFATC4_ENST00000556279	NFATC4	ENST00000556279	0.761427	TSG	0	0.918988	TSG	1	0.863856	TSG	1	1	TSG	1	0.808928	TSG	1	TSG	4	0	1
CCT3	CCT3		0.9115	TSG	1	0.828742	TSG	1	0.896114	TSG	1	0.856607	TSG	0	0.852031	TSG	1	TSG	4	0	0
SULF1	SULF1		0.938088	TSG	1	0.804703	TSG	0	0.851221	TSG	1	0.936842	TSG	1	0.813422	TSG	1	TSG	4	0	1
DAZAP1	DAZAP1		0.845579	TSG	1	0.918988	TSG	1	0.849967	TSG	1	1	TSG	1	0.728874	TSG	0	TSG	4	0	1
ING1_ENST00000338450	ING1	ENST00000338450	0.682033	TSG	0	0.918274	TSG	1	0.849967	TSG	1	1	TSG	1	0.889215	TSG	1	TSG	4	0	0
TFE3_ENST00000336239	TFE3	ENST00000336239	0.827348	TSG	1	0.918988	TSG	1	0.863856	TSG	1	1	TSG	1	0.726192	TSG	0	TSG	4	1	0
TGIF1	TGIF1		0.838447	TSG	1	0.868742	TSG	1	0.820931	TSG	1	0.905019	TSG	0	0.903138	TSG	1	TSG	4	0	1
ADAMTSL4_ENST00000369041	ADAMTSL4	ENST00000369041	0.9115	TSG	1	0.868742	TSG	1	0.762781	TSG	0	0.962162	TSG	1	0.826091	TSG	1	TSG	4	0	0
TGFBR2_ENST00000359013	TGFBR2	ENST00000359013	0.845271	TSG	1	0.955008	TSG	1	0.865907	TSG	1	0.8	TSG	0	0.86195	TSG	1	TSG	4	1	1
SHC1_ENST00000448116	SHC1	ENST00000448116	0.9115	TSG	1	0.828742	TSG	1	0.860003	TSG	1	0.856607	TSG	0	0.870426	TSG	1	TSG	4	0	0
ABCA10	ABCA10		0.845579	TSG	1	0.77197	TSG	0	0.840016	TSG	1	1	TSG	1	0.866264	TSG	1	TSG	4	0	0
AASDH_ENST00000502617	AASDH	ENST00000502617	0.761427	TSG	0	0.868742	TSG	1	0.860003	TSG	1	0.962162	TSG	1	0.871263	TSG	1	TSG	4	0	0
ATP6V1C2_ENST00000272238	ATP6V1C2	ENST00000272238	0.9115	TSG	1	0.868742	TSG	1	0.744328	TSG	0	0.962162	TSG	1	0.833282	TSG	1	TSG	4	0	0
FIP1L1_ENST00000358575	FIP1L1	ENST00000358575	0.9115	TSG	1	0.727498	TSG	0	0.860003	TSG	1	1	TSG	1	0.820731	TSG	1	TSG	4	1	0
NOTCH1_ENST00000277541	NOTCH1	ENST00000277541	0.865034	TSG	1	0.87294	TSG	1	0.817965	TSG	1	0.8	TSG	0	0.959633	TSG	1	TSG	4	1	1
PIK3R1_ENST00000320694	PIK3R1	ENST00000320694	0.845271	TSG	1	0.955008	TSG	1	0.828983	TSG	1	0.8	TSG	0	0.885706	TSG	1	TSG	4	1	1
PIK3R1_ENST00000336483	PIK3R1	ENST00000336483	0.845271	TSG	1	0.955008	TSG	1	0.828983	TSG	1	0.8	TSG	0	0.885706	TSG	1	TSG	4	1	1
ENSG00000121031	ENSG00000121031		0.864223	TSG	1	0.77197	TSG	0	0.8618	TSG	1	0.962963	TSG	1	0.85361	TSG	1	TSG	4	0	0
TCEB3	TCEB3		0.9115	TSG	1	0.828742	TSG	1	0.860003	TSG	1	0.856607	TSG	0	0.857102	TSG	1	TSG	4	0	0
KIAA0528_ENST00000544930	KIAA0528	ENST00000544930	0.879376	TSG	1	0.86755	TSG	1	0.863856	TSG	1	0.92892	TSG	1	0.771846	TSG	0	TSG	4	0	0
PAN3_ENST00000380958	PAN3	ENST00000380958	0.79398	TSG	0	0.862216	TSG	1	0.849424	TSG	1	0.92892	TSG	1	0.871327	TSG	1	TSG	4	0	0
RIN2	RIN2		0.859902	TSG	1	0.822216	TSG	1	0.905522	TSG	1	0.857407	TSG	0	0.856887	TSG	1	TSG	4	0	0
SP3_ENST00000310015	SP3	ENST00000310015	0.845579	TSG	1	0.822216	TSG	1	0.941633	TSG	1	0.860402	TSG	0	0.827758	TSG	1	TSG	4	0	0
CTSK	CTSK		0.9115	TSG	1	0.878988	TSG	1	0.8083	TSG	1	0.860402	TSG	0	0.83806	TSG	1	TSG	4	0	0
DDX39B	DDX39B		0.827348	TSG	1	0.868742	TSG	1	0.804448	TSG	1	0.894444	TSG	0	0.902205	TSG	1	TSG	4	0	0
CLOCK	CLOCK		0.9115	TSG	1	0.775885	TSG	0	0.818336	TSG	1	0.962162	TSG	1	0.82907	TSG	1	TSG	4	0	1
ZNF318	ZNF318		0.883697	TSG	1	0.86755	TSG	1	0.7564	TSG	0	0.962963	TSG	1	0.824757	TSG	1	TSG	4	0	0
ACIN1	ACIN1		0.845579	TSG	1	0.725885	TSG	0	0.860003	TSG	1	0.951351	TSG	1	0.910072	TSG	1	TSG	4	0	0
PNISR	PNISR		0.845579	TSG	1	0.775885	TSG	0	0.804448	TSG	1	0.965957	TSG	1	0.899292	TSG	1	TSG	4	0	0
RGS12_ENST00000338806	RGS12	ENST00000338806	0.838447	TSG	1	0.801747	TSG	0	0.804448	TSG	1	0.962162	TSG	1	0.884131	TSG	1	TSG	4	0	0
RAD50	RAD50		0.9115	TSG	1	0.652215	TSG	0	0.886078	TSG	1	1	TSG	1	0.840294	TSG	1	TSG	4	0	0
TMBIM4	TMBIM4		0.9115	TSG	1	0.868742	TSG	1	0.804448	TSG	1	0.856607	TSG	0	0.843144	TSG	1	TSG	4	0	0
FOXP4	FOXP4		0.845579	TSG	1	0.868742	TSG	1	0.854448	TSG	1	0.856607	TSG	0	0.856555	TSG	1	TSG	4	0	0
CGRRF1	CGRRF1		0.9115	TSG	1	0.878988	TSG	1	0.849967	TSG	1	0.860402	TSG	0	0.778988	TSG	1	TSG	4	0	0
LTN1	LTN1		0.859902	TSG	1	0.77197	TSG	0	0.854448	TSG	1	0.962162	TSG	1	0.830432	TSG	1	TSG	4	0	0
B2M_ENST00000544417	B2M	ENST00000544417	0.82059	TSG	1	0.78427	TSG	0	0.840559	TSG	1	1	TSG	1	0.832198	TSG	1	TSG	4	1	1
GPS2	GPS2		0.720896	TSG	0	0.964322	TSG	1	0.8083	TSG	1	0.965957	TSG	1	0.818039	TSG	1	TSG	4	0	1
KIAA0182	KIAA0182		0.845579	TSG	1	0.679837	TSG	0	0.804448	TSG	1	1	TSG	1	0.944128	TSG	1	TSG	4	0	0
NOTCH1	NOTCH1		0.82059	TSG	1	0.87294	TSG	1	0.817965	TSG	1	0.8	TSG	0	0.959633	TSG	1	TSG	4	1	1
DEPDC5_ENST00000535622	DEPDC5	ENST00000535622	0.883697	TSG	1	0.86755	TSG	1	0.851221	TSG	1	0.865763	TSG	0	0.802889	TSG	1	TSG	4	0	1
COBLL1_ENST00000194871	COBLL1	ENST00000194871	0.9115	TSG	1	0.68135	TSG	0	0.840016	TSG	1	0.962162	TSG	1	0.875095	TSG	1	TSG	4	0	1
JPH4	JPH4		0.827348	TSG	1	0.868742	TSG	1	0.762781	TSG	0	0.962162	TSG	1	0.842571	TSG	1	TSG	4	0	0
SRCAP	SRCAP		0.883697	TSG	1	0.838978	TSG	1	0.812499	TSG	1	0.899805	TSG	0	0.826784	TSG	1	TSG	4	0	1
MLL_ENST00000534358	MLL	ENST00000534358	0.798301	TSG	0	0.822216	TSG	1	0.812499	TSG	1	0.962963	TSG	1	0.865754	TSG	1	TSG	4	0	0
DNAJC11	DNAJC11		0.845579	TSG	1	0.868742	TSG	1	0.804448	TSG	1	0.856607	TSG	0	0.885831	TSG	1	TSG	4	0	0
ASB10_ENST00000422024	ASB10	ENST00000422024	0.9115	TSG	1	0.828742	TSG	1	0.860003	TSG	1	0.807958	TSG	0	0.851744	TSG	1	TSG	4	0	0
SMAD7	SMAD7		0.845579	TSG	1	0.755699	TSG	0	0.804448	TSG	1	0.962162	TSG	1	0.891918	TSG	1	TSG	4	0	0
NRXN1_ENST00000406316	NRXN1	ENST00000406316	0.957562	TSG	1	0.828361	TSG	1	0.805378	TSG	1	0.888193	TSG	0	0.779524	TSG	1	TSG	4	0	0
POLQ	POLQ		0.883697	TSG	1	0.838978	TSG	1	0.805378	TSG	1	0.962963	TSG	1	0.76657	TSG	0	TSG	4	1	0
ZNF34	ZNF34		0.827348	TSG	1	0.828742	TSG	1	0.896114	TSG	1	0.856607	TSG	0	0.847769	TSG	1	TSG	4	0	0
TRIP12	TRIP12		0.883697	TSG	1	0.86755	TSG	1	0.749279	TSG	0	0.92892	TSG	1	0.824757	TSG	1	TSG	4	0	0
CHD2_ENST00000394196	CHD2	ENST00000394196	0.890024	TSG	1	0.601968	TSG	0	0.840016	TSG	1	1	TSG	1	0.920334	TSG	1	TSG	4	1	0
SLC22A4	SLC22A4		0.9115	TSG	1	0.828742	TSG	1	0.804448	TSG	1	0.856607	TSG	0	0.848491	TSG	1	TSG	4	0	0
CENPC1	CENPC1		0.859902	TSG	1	0.862216	TSG	1	0.863856	TSG	1	0.857407	TSG	0	0.803947	TSG	1	TSG	4	0	0
MSH3	MSH3		0.845579	TSG	1	0.679837	TSG	0	0.854448	TSG	1	1	TSG	1	0.862426	TSG	1	TSG	4	0	0
AIM2	AIM2		0.893643	TSG	1	0.868742	TSG	1	0.840016	TSG	1	0.774444	TSG	0	0.863085	TSG	1	TSG	4	0	1
C18orf34	C18orf34		0.827722	TSG	1	0.754456	TSG	0	0.840016	TSG	1	0.962162	TSG	1	0.853311	TSG	1	TSG	4	0	0
C16orf88	C16orf88		0.827348	TSG	1	0.868742	TSG	1	0.840559	TSG	1	0.856607	TSG	0	0.84272	TSG	1	TSG	4	0	0
SLC16A1	SLC16A1		0.845579	TSG	1	0.868742	TSG	1	0.804448	TSG	1	0.856607	TSG	0	0.860162	TSG	1	TSG	4	0	0
INADL	INADL		0.883697	TSG	1	0.838978	TSG	1	0.749279	TSG	0	0.962963	TSG	1	0.800237	TSG	1	TSG	4	0	0
FNIP1	FNIP1		0.819778	TSG	1	0.862216	TSG	1	0.90732	TSG	1	0.851156	TSG	0	0.793291	TSG	1	TSG	4	0	0
GOLGA2	GOLGA2		0.923843	TSG	1	0.89575	TSG	1	0.905522	TSG	1	0.6	TSG	0	0.90787	TSG	1	TSG	4	0	0
SSBP1	SSBP1		0.720896	TSG	0	0.918274	TSG	1	0.8083	TSG	1	0.965957	TSG	1	0.815009	TSG	1	TSG	4	0	0
B3GNT1	B3GNT1		0.9115	TSG	1	0.828742	TSG	1	0.804448	TSG	1	0.856607	TSG	0	0.826228	TSG	1	TSG	4	0	0
NIPA2	NIPA2		0.9115	TSG	1	0.868742	TSG	1	0.804448	TSG	1	0.856607	TSG	0	0.785045	TSG	1	TSG	4	0	0
KIAA2018	KIAA2018		0.864223	TSG	1	0.822216	TSG	1	0.7564	TSG	0	0.962963	TSG	1	0.819617	TSG	1	TSG	4	0	0
MBD2	MBD2		0.827348	TSG	1	0.839607	TSG	1	0.844411	TSG	1	0.965957	TSG	1	0.747121	TSG	0	TSG	4	0	0
CNTRL_ENST00000373855	CNTRL	ENST00000373855	0.79398	TSG	0	0.822216	TSG	1	0.807757	TSG	1	0.962963	TSG	1	0.836237	TSG	1	TSG	4	1	0
ESRP1_ENST00000433389	ESRP1	ENST00000433389	0.827348	TSG	1	0.828742	TSG	1	0.860003	TSG	1	0.894444	TSG	0	0.809662	TSG	1	TSG	4	0	0
PDE4DIP	PDE4DIP		0.861519	TSG	1	0.845875	TSG	1	0.851221	TSG	1	0.851156	TSG	0	0.809897	TSG	1	TSG	4	1	0
ZMYM4_ENST00000314607	ZMYM4	ENST00000314607	0.859902	TSG	1	0.822216	TSG	1	0.863856	TSG	1	0.962963	TSG	1	0.710422	TSG	0	TSG	4	0	0
SLC44A3_ENST00000271227	SLC44A3	ENST00000271227	0.827348	TSG	1	0.878988	TSG	1	0.844411	TSG	1	0.894444	TSG	0	0.773704	TSG	1	TSG	4	0	0
GPC3_ENST00000394299	GPC3	ENST00000394299	0.859902	TSG	1	0.822216	TSG	1	0.849424	TSG	1	0.823365	TSG	0	0.863393	TSG	1	TSG	4	1	0
KDM2B_ENST00000377071	KDM2B	ENST00000377071	0.819778	TSG	1	0.77197	TSG	0	0.8618	TSG	1	0.962162	TSG	1	0.801628	TSG	1	TSG	4	0	0
MBNL1	MBNL1		0.845579	TSG	1	0.868742	TSG	1	0.804448	TSG	1	0.822564	TSG	0	0.873634	TSG	1	TSG	4	0	0
FXR1	FXR1		0.845579	TSG	1	0.622365	TSG	0	0.896114	TSG	1	0.962162	TSG	1	0.887053	TSG	1	TSG	4	0	0
SLC2A5_ENST00000377414	SLC2A5	ENST00000377414	0.845579	TSG	1	0.868742	TSG	1	0.804448	TSG	1	0.92812	TSG	1	0.764749	TSG	0	TSG	4	0	0
SMARCC2	SMARCC2		0.845579	TSG	1	0.725885	TSG	0	0.896114	TSG	1	0.951351	TSG	1	0.788326	TSG	1	TSG	4	0	1
C9orf84_ENST00000374287	C9orf84	ENST00000374287	0.859902	TSG	1	0.77197	TSG	0	0.818336	TSG	1	0.92892	TSG	1	0.826642	TSG	1	TSG	4	0	0
DDX27	DDX27		0.845579	TSG	1	0.754456	TSG	0	0.860003	TSG	1	0.962162	TSG	1	0.779372	TSG	1	TSG	4	0	0
LOC168850	LOC168850		0.845579	TSG	1	0.828742	TSG	1	0.804448	TSG	1	0.822564	TSG	0	0.895733	TSG	1	TSG	4	0	0
ZNF800	ZNF800		0.845579	TSG	1	0.828742	TSG	1	0.804448	TSG	1	0.822564	TSG	0	0.895733	TSG	1	TSG	4	0	0
MCM7	MCM7		0.845579	TSG	1	0.739607	TSG	0	0.849967	TSG	1	0.965957	TSG	1	0.792238	TSG	1	TSG	4	0	0
KRT4	KRT4		0.9115	TSG	1	0.687461	TSG	0	0.804448	TSG	1	1	TSG	1	0.78357	TSG	1	TSG	4	0	0
TWISTNB	TWISTNB		0.9115	TSG	1	0.828742	TSG	1	0.804448	TSG	1	0.822564	TSG	0	0.816154	TSG	1	TSG	4	0	0
SEC63	SEC63		0.838447	TSG	1	0.775885	TSG	0	0.804448	TSG	1	0.965957	TSG	1	0.793778	TSG	1	TSG	4	0	1
NFKBIA	NFKBIA		0.838447	TSG	1	0.722365	TSG	0	0.840559	TSG	1	0.965957	TSG	1	0.811091	TSG	1	TSG	4	0	0
ID3	ID3		0.674901	TSG	0	0.831094	TSG	1	0.86645	TSG	1	1	TSG	1	0.797043	TSG	1	TSG	4	1	1
PAPD7	PAPD7		0.827348	TSG	1	0.828742	TSG	1	0.860003	TSG	1	0.856607	TSG	0	0.789349	TSG	1	TSG	4	0	0
DCP1B_ENST00000397173	DCP1B	ENST00000397173	0.827348	TSG	1	0.868742	TSG	1	0.804448	TSG	1	0.807958	TSG	0	0.846615	TSG	1	TSG	4	0	1
RRH	RRH		0.845579	TSG	1	0.63494	TSG	0	0.849967	TSG	1	1	TSG	1	0.822516	TSG	1	TSG	4	0	0
EPHX4	EPHX4		0.827348	TSG	1	0.868742	TSG	1	0.804448	TSG	1	0.856607	TSG	0	0.790513	TSG	1	TSG	4	0	0
Q13209_HUMAN	Q13209	HUMAN	0.71106	TSG	0	0.89575	TSG	1	0.812499	TSG	1	0.936842	TSG	1	0.785325	TSG	1	TSG	4	0	0
MSH3_ENST00000265081	MSH3	ENST00000265081	0.845579	TSG	1	0.623065	TSG	0	0.818336	TSG	1	0.962162	TSG	1	0.89036	TSG	1	TSG	4	0	0
ACIN1_ENST00000338631	ACIN1	ENST00000338631	0.845579	TSG	1	0.57517	TSG	0	0.804448	TSG	1	1	TSG	1	0.913524	TSG	1	TSG	4	0	0
PHF10_ENST00000339209	PHF10	ENST00000339209	0.845579	TSG	1	0.739607	TSG	0	0.8083	TSG	1	0.965957	TSG	1	0.778819	TSG	1	TSG	4	0	0
TGIF1_ENST00000548489	TGIF1	ENST00000548489	0.845579	TSG	1	0.671218	TSG	0	0.804448	TSG	1	0.962162	TSG	1	0.854564	TSG	1	TSG	4	0	1
ADRB3	ADRB3		0.845579	TSG	1	0.828742	TSG	1	0.804448	TSG	1	0.856607	TSG	0	0.792767	TSG	1	TSG	4	0	0
AMBRA1_ENST00000458649	AMBRA1	ENST00000458649	0.838425	TSG	1	0.584641	TSG	0	0.860003	TSG	1	0.965957	TSG	1	0.86962	TSG	1	TSG	4	0	1
TMEM194A_ENST00000300128	TMEM194A	ENST00000300128	0.845579	TSG	1	0.828742	TSG	1	0.804448	TSG	1	0.822564	TSG	0	0.8163	TSG	1	TSG	4	0	0
AHCTF1	AHCTF1		0.883697	TSG	1	0.838978	TSG	1	0.654459	TSG	0	0.92892	TSG	1	0.810715	TSG	1	TSG	4	0	1
CA14	CA14		0.827348	TSG	1	0.828742	TSG	1	0.804448	TSG	1	0.856607	TSG	0	0.790581	TSG	1	TSG	4	0	0
MAP7D1	MAP7D1		0.845579	TSG	1	0.646503	TSG	0	0.854448	TSG	1	0.962162	TSG	1	0.796056	TSG	1	TSG	4	0	0
OR2V2	OR2V2		0.845579	TSG	1	0.828742	TSG	1	0.804448	TSG	1	0.807958	TSG	0	0.783347	TSG	1	TSG	4	0	0
ZBTB4_ENST00000311403	ZBTB4	ENST00000311403	0.819778	TSG	1	0.822216	TSG	1	0.812499	TSG	1	0.79425	TSG	0	0.779992	TSG	1	TSG	4	0	0
RIN2_ENST00000255006	RIN2	ENST00000255006	0.819778	TSG	1	0.822216	TSG	1	0.812499	TSG	1	0.657407	TSG	0	0.805168	TSG	1	TSG	4	0	0
TEAD2	TEAD2		0.845579	TSG	1	0.517699	TSG	0	0.804448	TSG	1	0.962162	TSG	1	0.781384	TSG	1	TSG	4	0	0
GIGYF2	GIGYF2		0.975419	TSG	1	0.791837	TSG	0	0.941633	TSG	1	0.917309	TSG	0	0.89037	TSG	1	TSG	3	0	1
CREBBP	CREBBP		0.95043	TSG	1	0.955008	TSG	1	0.781854	TSG	0	0.8	TSG	0	0.969301	TSG	1	TSG	3	1	1
CDC7	CDC7		0.805049	TSG	0	0.964322	TSG	1	0.905522	TSG	1	0.894444	TSG	0	0.846078	TSG	1	TSG	3	0	0
ICA1	ICA1		0.9115	TSG	1	0.799607	TSG	0	0.941633	TSG	1	0.894444	TSG	0	0.867668	TSG	1	TSG	3	0	0
RBM5	RBM5		0.845579	TSG	1	0.81197	TSG	0	0.896114	TSG	1	0.894444	TSG	0	0.918823	TSG	1	TSG	3	0	0
U2AF1_ENST00000380276	U2AF1	ENST00000380276	0.770391	OG	0	0.931031	OG	1	0.800394	OG	0	0.933333	OG	1	0.925502	OG	1	OG	3	1	1
ZFP36L1	ZFP36L1		0.722563	TSG	0	0.901512	TSG	1	0.905522	TSG	1	0.894118	TSG	0	0.920249	TSG	1	TSG	3	0	1
NIPBL_ENST00000448238	NIPBL	ENST00000448238	0.79398	TSG	0	0.77197	TSG	0	0.896114	TSG	1	0.962963	TSG	1	0.912645	TSG	1	TSG	3	0	1
RAPGEF6_ENST00000509018	RAPGEF6	ENST00000509018	0.890024	TSG	1	0.719113	TSG	0	0.803905	TSG	0	1	TSG	1	0.918015	TSG	1	TSG	3	0	0
ZFP36L2	ZFP36L2		0.715431	TSG	0	0.801747	TSG	0	0.860003	TSG	1	1	TSG	1	0.951855	TSG	1	TSG	3	0	1
HLA-A_ENST00000376806	HLA-A	ENST00000376806	0.800827	TSG	0	0.89575	TSG	1	0.726299	TSG	0	1	TSG	1	0.902085	TSG	1	TSG	3	1	0
GIGYF2_ENST00000409451	GIGYF2	ENST00000409451	0.845579	TSG	1	0.789361	TSG	0	0.896114	TSG	1	0.917309	TSG	0	0.874925	TSG	1	TSG	3	0	1
RBM27	RBM27		0.761427	TSG	0	0.801747	TSG	0	0.860003	TSG	1	1	TSG	1	0.895989	TSG	1	TSG	3	0	1
LIMCH1	LIMCH1		0.761427	TSG	0	0.804703	TSG	0	0.905522	TSG	1	0.951351	TSG	1	0.893643	TSG	1	TSG	3	0	0
ZNF276	ZNF276		0.805049	TSG	0	0.93575	TSG	1	0.849967	TSG	1	1	TSG	1	0.723984	TSG	0	TSG	3	0	0
FXR2	FXR2		0.805049	TSG	0	0.93575	TSG	1	0.8083	TSG	1	0.894444	TSG	0	0.871059	TSG	1	TSG	3	0	0
GRB14	GRB14		0.838447	TSG	1	0.804703	TSG	0	0.905522	TSG	1	0.894444	TSG	0	0.869086	TSG	1	TSG	3	0	0
PHF6_ENST00000332070	PHF6	ENST00000332070	0.805049	TSG	0	0.78494	TSG	0	0.849967	TSG	1	0.965957	TSG	1	0.899386	TSG	1	TSG	3	1	1
SLC27A3	SLC27A3		0.75345	TSG	0	0.816929	TSG	0	0.899967	TSG	1	0.962963	TSG	1	0.870016	TSG	1	TSG	3	0	0
CDKL2	CDKL2		0.761427	TSG	0	0.918988	TSG	1	0.905522	TSG	1	0.894444	TSG	0	0.822942	TSG	1	TSG	3	0	0
SPRED2	SPRED2		0.805049	TSG	0	0.78494	TSG	0	0.905522	TSG	1	1	TSG	1	0.800825	TSG	1	TSG	3	0	0
TRIT1	TRIT1		0.805049	TSG	0	0.856369	TSG	1	0.886078	TSG	1	0.894444	TSG	0	0.851196	TSG	1	TSG	3	0	0
CLGN	CLGN		0.845579	TSG	1	0.918988	TSG	1	0.793868	TSG	0	0.917309	TSG	0	0.815934	TSG	1	TSG	3	0	0
ZNF439	ZNF439		0.9115	TSG	1	0.804703	TSG	0	0.849424	TSG	1	0.860402	TSG	0	0.854092	TSG	1	TSG	3	0	0
PRR11	PRR11		0.9115	TSG	1	0.789361	TSG	0	0.840559	TSG	1	0.856607	TSG	0	0.879808	TSG	1	TSG	3	0	0
EXOSC9	EXOSC9		0.845579	TSG	1	0.804703	TSG	0	0.905522	TSG	1	0.845796	TSG	0	0.870125	TSG	1	TSG	3	0	0
NFE2L3	NFE2L3		0.923843	TSG	1	0.89575	TSG	1	0.803581	TSG	0	0.788562	TSG	0	0.859088	TSG	1	TSG	3	0	0
BCL2L10	BCL2L10		0.770391	OG	0	0.855169	OG	1	0.800394	OG	0	0.966667	OG	1	0.877304	OG	1	OG	3	0	0
DMD_ENST00000378677	DMD	ENST00000378677	0.957562	TSG	1	0.850036	TSG	1	0.749279	TSG	0	0.888193	TSG	0	0.824431	TSG	1	TSG	3	0	0
SEC31A_ENST00000395310	SEC31A	ENST00000395310	0.79398	TSG	0	0.77197	TSG	0	0.854448	TSG	1	1	TSG	1	0.848815	TSG	1	TSG	3	0	0
ARL13B_ENST00000394222	ARL13B	ENST00000394222	0.797917	TSG	0	0.93575	TSG	1	0.849967	TSG	1	0.837302	TSG	0	0.846875	TSG	1	TSG	3	0	0
RTN4	RTN4		0.79398	TSG	0	0.822216	TSG	1	0.905522	TSG	1	0.857407	TSG	0	0.888572	TSG	1	TSG	3	0	0
SH2B1	SH2B1		0.846822	TSG	1	0.816369	TSG	0	0.941633	TSG	1	0.845796	TSG	0	0.81499	TSG	1	TSG	3	0	0
TP53_ENST00000545858	TP53	ENST00000545858	0.905985	TSG	1	0.746154	TSG	0	0.846463	TSG	1	1	TSG	1	0.764429	TSG	0	TSG	3	1	1
CXorf58	CXorf58		0.805049	TSG	0	0.78494	TSG	0	0.849967	TSG	1	0.965957	TSG	1	0.854722	TSG	1	TSG	3	0	0
CDKN1A	CDKN1A		0.682033	TSG	0	0.93575	TSG	1	0.849967	TSG	1	0.894118	TSG	0	0.898657	TSG	1	TSG	3	1	1
CSTF1	CSTF1		0.805049	TSG	0	0.78494	TSG	0	0.886078	TSG	1	1	TSG	1	0.782405	TSG	1	TSG	3	0	0
LRRIQ1_ENST00000393217	LRRIQ1	ENST00000393217	0.915821	TSG	1	0.878988	TSG	1	0.7564	TSG	0	0.888193	TSG	0	0.818164	TSG	1	TSG	3	0	0
TAF1B	TAF1B		0.845579	TSG	1	0.801747	TSG	0	0.860003	TSG	1	1	TSG	1	0.749374	TSG	0	TSG	3	0	1
RBBP8	RBBP8		0.79398	TSG	0	0.822216	TSG	1	0.905522	TSG	1	0.857407	TSG	0	0.876368	TSG	1	TSG	3	0	0
PHACTR4	PHACTR4		0.761427	TSG	0	0.775885	TSG	0	0.860003	TSG	1	0.962162	TSG	1	0.895843	TSG	1	TSG	3	0	1
NPM1	NPM1		0.904368	TSG	1	0.868742	TSG	1	0.820931	TSG	1	0.905019	TSG	0	0.754343	TSG	0	TSG	3	1	1
CR1_ENST00000367049	CR1	ENST00000367049	0.883697	TSG	1	0.86755	TSG	1	0.7564	TSG	0	0.899805	TSG	0	0.845257	TSG	1	TSG	3	0	1
AKAP9_ENST00000356239	AKAP9	ENST00000356239	0.838425	TSG	1	0.77197	TSG	0	0.803905	TSG	0	0.962963	TSG	1	0.873091	TSG	1	TSG	3	1	0
RDBP	RDBP		0.720896	TSG	0	0.93575	TSG	1	0.8083	TSG	1	0.894444	TSG	0	0.890851	TSG	1	TSG	3	0	0
CASP5_ENST00000393141	CASP5	ENST00000393141	0.788485	TSG	0	0.868742	TSG	1	0.860003	TSG	1	0.88	TSG	0	0.852761	TSG	1	TSG	3	0	0
SIGLEC12	SIGLEC12		0.893643	TSG	1	0.804703	TSG	0	0.90732	TSG	1	0.936842	TSG	1	0.700306	TSG	0	TSG	3	0	0
BRD7	BRD7		0.805049	TSG	0	0.73575	TSG	0	0.905522	TSG	1	1	TSG	1	0.795149	TSG	1	TSG	3	0	1
EFHA2	EFHA2		0.805049	TSG	0	0.964322	TSG	1	0.849424	TSG	1	0.845796	TSG	0	0.775303	TSG	1	TSG	3	0	0
MARK2_ENST00000402010	MARK2	ENST00000402010	0.761427	TSG	0	0.822216	TSG	1	0.905522	TSG	1	0.860402	TSG	0	0.888572	TSG	1	TSG	3	0	0
ZNF514	ZNF514		0.838447	TSG	1	0.814322	TSG	0	0.849967	TSG	1	0.894444	TSG	0	0.840701	TSG	1	TSG	3	0	0
LMTK2_ENST00000297293	LMTK2	ENST00000297293	0.915821	TSG	1	0.77197	TSG	0	0.76698	TSG	0	0.962162	TSG	1	0.820019	TSG	1	TSG	3	0	0
SMARCA1	SMARCA1		0.845579	TSG	1	0.755699	TSG	0	0.840016	TSG	1	0.879471	TSG	0	0.915457	TSG	1	TSG	3	0	0
TMEM196_ENST00000405764	TMEM196	ENST00000405764	0.722563	TSG	0	0.918988	TSG	1	0.849967	TSG	1	0.894444	TSG	0	0.849714	TSG	1	TSG	3	0	0
RUNX1_ENST00000486278	RUNX1	ENST00000486278	0.761427	TSG	0	0.785761	TSG	0	0.849967	TSG	1	1	TSG	1	0.838382	TSG	1	TSG	3	1	1
SRFBP1	SRFBP1		0.9115	TSG	1	0.868742	TSG	1	0.762781	TSG	0	0.856607	TSG	0	0.833831	TSG	1	TSG	3	0	0
DUSP16	DUSP16		0.805049	TSG	0	0.73575	TSG	0	0.905522	TSG	1	1	TSG	1	0.783706	TSG	1	TSG	3	0	0
NUSAP1	NUSAP1		0.9115	TSG	1	0.775885	TSG	0	0.804448	TSG	1	0.856607	TSG	0	0.879808	TSG	1	TSG	3	0	1
BZRAP1_ENST00000355701	BZRAP1	ENST00000355701	0.864223	TSG	1	0.822216	TSG	1	0.90732	TSG	1	0.899805	TSG	0	0.73359	TSG	0	TSG	3	0	0
SBNO1	SBNO1		0.890024	TSG	1	0.697684	TSG	0	0.803905	TSG	0	0.951351	TSG	1	0.883445	TSG	1	TSG	3	0	1
OR2J2	OR2J2		0.807959	TSG	0	0.964322	TSG	1	0.849424	TSG	1	0.788562	TSG	0	0.815163	TSG	1	TSG	3	0	1
UBQLN2	UBQLN2		0.761427	TSG	0	0.868742	TSG	1	0.860003	TSG	1	0.856607	TSG	0	0.877863	TSG	1	TSG	3	0	0
EIF2AK1_ENST00000536084	EIF2AK1	ENST00000536084	0.9115	TSG	1	0.868742	TSG	1	0.762781	TSG	0	0.894444	TSG	0	0.787108	TSG	1	TSG	3	0	0
CDCP2	CDCP2		0.9115	TSG	1	0.789361	TSG	0	0.840559	TSG	1	0.962162	TSG	1	0.720331	TSG	0	TSG	3	0	0
PHF6_ENST00000370800	PHF6	ENST00000370800	0.805049	TSG	0	0.964322	TSG	1	0.8083	TSG	1	0.860402	TSG	0	0.785756	TSG	1	TSG	3	1	1
STK11_ENST00000326873	STK11	ENST00000326873	0.761427	TSG	0	0.801747	TSG	0	0.804448	TSG	1	0.965957	TSG	1	0.888027	TSG	1	TSG	3	1	1
GRM7	GRM7		0.913118	TSG	1	0.828361	TSG	1	0.851221	TSG	1	0.888193	TSG	0	0.739146	TSG	0	TSG	3	0	0
HAUS8	HAUS8		0.9115	TSG	1	0.775885	TSG	0	0.804448	TSG	1	0.856607	TSG	0	0.870847	TSG	1	TSG	3	0	0
MFRP	MFRP		0.761427	TSG	0	0.868742	TSG	1	0.860003	TSG	1	0.856607	TSG	0	0.869659	TSG	1	TSG	3	0	0
C10orf122_ENST00000368821	C10orf122	ENST00000368821	0.9115	TSG	1	0.878988	TSG	1	0.743461	TSG	0	0.860402	TSG	0	0.821534	TSG	1	TSG	3	0	0
C10orf122	C10orf122		0.9115	TSG	1	0.878988	TSG	1	0.743461	TSG	0	0.860402	TSG	0	0.821534	TSG	1	TSG	3	0	0
KRAS_ENST00000256078	KRAS	ENST00000256078	0.770391	OG	0	0.977185	OG	1	0.687696	OG	0	0.933333	OG	1	0.844843	OG	1	OG	3	1	1
ATF4	ATF4		0.9115	TSG	1	0.868742	TSG	1	0.804448	TSG	1	0.856607	TSG	0	0.771321	TSG	0	TSG	3	0	0
LIMCH1_ENST00000503057	LIMCH1	ENST00000503057	0.754272	TSG	0	0.81197	TSG	0	0.860003	TSG	1	1	TSG	1	0.78525	TSG	1	TSG	3	0	0
SEC62	SEC62		0.845579	TSG	1	0.789361	TSG	0	0.840559	TSG	1	0.856607	TSG	0	0.879195	TSG	1	TSG	3	0	0
RBM45	RBM45		0.904368	TSG	1	0.868742	TSG	1	0.762781	TSG	0	0.856607	TSG	0	0.818532	TSG	1	TSG	3	0	0
ALS2CR11	ALS2CR11		0.9115	TSG	1	0.828742	TSG	1	0.803905	TSG	0	0.856607	TSG	0	0.807844	TSG	1	TSG	3	0	0
ZMYM4	ZMYM4		0.859902	TSG	1	0.77197	TSG	0	0.762781	TSG	0	0.962963	TSG	1	0.848806	TSG	1	TSG	3	0	0
ZMAT1_ENST00000372782	ZMAT1	ENST00000372782	0.846822	TSG	1	0.89575	TSG	1	0.779573	TSG	0	0.894444	TSG	0	0.788617	TSG	1	TSG	3	0	0
CBFB_ENST00000412916	CBFB	ENST00000412916	0.74357	TSG	0	0.692657	TSG	0	0.886078	TSG	1	1	TSG	1	0.882869	TSG	1	TSG	3	1	0
DEPDC5	DEPDC5		0.883697	TSG	1	0.776929	TSG	0	0.851221	TSG	1	0.865763	TSG	0	0.82722	TSG	1	TSG	3	0	1
FBXW7_NM_018315_2	FBXW7	NM	0.905985	TSG	1	0.746154	TSG	0	0.846463	TSG	1	0.8	TSG	0	0.906177	TSG	1	TSG	3	1	1
FBXL3	FBXL3		0.845579	TSG	1	0.801747	TSG	0	0.804448	TSG	1	0.913514	TSG	0	0.837883	TSG	1	TSG	3	0	0
IQCB1	IQCB1		0.75345	TSG	0	0.90755	TSG	1	0.849424	TSG	1	0.880272	TSG	0	0.811399	TSG	1	TSG	3	0	0
XBP1_ENST00000344347	XBP1	ENST00000344347	0.9115	TSG	1	0.868742	TSG	1	0.762781	TSG	0	0.822564	TSG	0	0.833197	TSG	1	TSG	3	0	1
TBC1D10A	TBC1D10A		0.845579	TSG	1	0.828742	TSG	1	0.803905	TSG	0	0.856607	TSG	0	0.863702	TSG	1	TSG	3	0	1
HMMR	HMMR		0.845579	TSG	1	0.868742	TSG	1	0.748349	TSG	0	0.845796	TSG	0	0.890049	TSG	1	TSG	3	0	0
CCAR1	CCAR1		0.79398	TSG	0	0.862216	TSG	1	0.849424	TSG	1	0.823365	TSG	0	0.869121	TSG	1	TSG	3	0	0
CYLC1	CYLC1		0.852403	TSG	1	0.821464	TSG	0	0.7564	TSG	0	0.936842	TSG	1	0.829664	TSG	1	TSG	3	0	0
TDG	TDG		0.9115	TSG	1	0.868742	TSG	1	0.804448	TSG	1	0.856607	TSG	0	0.754619	TSG	0	TSG	3	0	0
TMEM57	TMEM57		0.79398	TSG	0	0.822216	TSG	1	0.905522	TSG	1	0.823365	TSG	0	0.850467	TSG	1	TSG	3	0	0
KIAA0528	KIAA0528		0.879376	TSG	1	0.86755	TSG	1	0.863856	TSG	1	0.823365	TSG	0	0.761387	TSG	0	TSG	3	0	0
B4GALNT1	B4GALNT1		0.9115	TSG	1	0.828742	TSG	1	0.896114	TSG	1	0.856607	TSG	0	0.701844	TSG	0	TSG	3	0	0
WT1_ENST00000379079	WT1	ENST00000379079	0.905985	TSG	1	0.737991	TSG	0	0.76241	TSG	0	0.942857	TSG	1	0.845044	TSG	1	TSG	3	1	1
CD300C	CD300C		0.674901	TSG	0	0.93575	TSG	1	0.849967	TSG	1	0.894444	TSG	0	0.837665	TSG	1	TSG	3	0	0
LMTK2	LMTK2		0.871377	TSG	1	0.77197	TSG	0	0.76698	TSG	0	0.962162	TSG	1	0.820019	TSG	1	TSG	3	0	0
CCDC73	CCDC73		0.859902	TSG	1	0.77197	TSG	0	0.860003	TSG	1	0.856607	TSG	0	0.84373	TSG	1	TSG	3	0	0
PAN3	PAN3		0.79398	TSG	0	0.862216	TSG	1	0.849424	TSG	1	0.880272	TSG	0	0.805921	TSG	1	TSG	3	0	0
ZFP106	ZFP106		0.864223	TSG	1	0.77197	TSG	0	0.76698	TSG	0	0.962963	TSG	1	0.825079	TSG	1	TSG	3	0	0
DNAJC11_ENST00000426784	DNAJC11	ENST00000426784	0.761427	TSG	0	0.868742	TSG	1	0.804448	TSG	1	0.856607	TSG	0	0.899991	TSG	1	TSG	3	0	0
SLC16A4_ENST00000437429	SLC16A4	ENST00000437429	0.9115	TSG	1	0.868742	TSG	1	0.762781	TSG	0	0.856607	TSG	0	0.790692	TSG	1	TSG	3	0	0
C15orf52	C15orf52		0.761427	TSG	0	0.828742	TSG	1	0.896114	TSG	1	0.894444	TSG	0	0.808065	TSG	1	TSG	3	0	0
GTF3C2	GTF3C2		0.859902	TSG	1	0.77197	TSG	0	0.896114	TSG	1	0.856607	TSG	0	0.803258	TSG	1	TSG	3	0	0
FAM151A	FAM151A		0.9115	TSG	1	0.868742	TSG	1	0.762781	TSG	0	0.856607	TSG	0	0.787444	TSG	1	TSG	3	0	0
TMEM91_ENST00000544232	TMEM91	ENST00000544232	0.9115	TSG	1	0.75755	TSG	0	0.862268	TSG	1	0.965957	TSG	1	0.689359	TSG	0	TSG	3	0	0
C3orf77	C3orf77		0.9115	TSG	1	0.828742	TSG	1	0.799884	TSG	0	0.856607	TSG	0	0.789383	TSG	1	TSG	3	0	0
FTSJD1	FTSJD1		0.788072	TSG	0	0.838978	TSG	1	0.849424	TSG	1	0.860402	TSG	0	0.848163	TSG	1	TSG	3	0	0
ROBO2	ROBO2		0.957562	TSG	1	0.706932	TSG	0	0.851221	TSG	1	0.888193	TSG	0	0.779113	TSG	1	TSG	3	1	0
DYNC1I2	DYNC1I2		0.845579	TSG	1	0.868742	TSG	1	0.798892	TSG	0	0.856607	TSG	0	0.81023	TSG	1	TSG	3	0	0
TRAF3	TRAF3		0.761427	TSG	0	0.828742	TSG	1	0.860003	TSG	1	0.856607	TSG	0	0.872825	TSG	1	TSG	3	0	0
PCDH15_ENST00000417177	PCDH15	ENST00000417177	0.957562	TSG	1	0.706932	TSG	0	0.851221	TSG	1	0.888193	TSG	0	0.77521	TSG	1	TSG	3	0	0
PCDH15	PCDH15		0.957562	TSG	1	0.706932	TSG	0	0.851221	TSG	1	0.888193	TSG	0	0.77521	TSG	1	TSG	3	0	0
ART5	ART5		0.9115	TSG	1	0.828742	TSG	1	0.860003	TSG	1	0.856607	TSG	0	0.721846	TSG	0	TSG	3	0	0
SLC35B2	SLC35B2		0.761427	TSG	0	0.918988	TSG	1	0.849424	TSG	1	0.860402	TSG	0	0.786126	TSG	1	TSG	3	0	0
JMJD1C_ENST00000399262	JMJD1C	ENST00000399262	0.742353	TSG	0	0.86755	TSG	1	0.7564	TSG	0	0.962963	TSG	1	0.846671	TSG	1	TSG	3	0	0
JUB	JUB		0.827348	TSG	1	0.868742	TSG	1	0.762781	TSG	0	0.860402	TSG	0	0.856228	TSG	1	TSG	3	0	0
IL22RA2	IL22RA2		0.845579	TSG	1	0.814322	TSG	0	0.849967	TSG	1	0.965957	TSG	1	0.698814	TSG	0	TSG	3	0	0
KIF20B	KIF20B		0.799545	TSG	0	0.838978	TSG	1	0.710557	TSG	0	0.962963	TSG	1	0.861402	TSG	1	TSG	3	0	0
FGFBP1	FGFBP1		0.761427	TSG	0	0.868742	TSG	1	0.804448	TSG	1	0.856607	TSG	0	0.882109	TSG	1	TSG	3	0	1
SLC23A2	SLC23A2		0.827348	TSG	1	0.868742	TSG	1	0.762781	TSG	0	0.962162	TSG	1	0.752079	TSG	0	TSG	3	0	0
CHRNA10	CHRNA10		0.845579	TSG	1	0.801747	TSG	0	0.804448	TSG	1	0.856607	TSG	0	0.864098	TSG	1	TSG	3	0	0
RGL2	RGL2		0.79398	TSG	0	0.862216	TSG	1	0.849424	TSG	1	0.857407	TSG	0	0.808197	TSG	1	TSG	3	0	0
NUP98	NUP98		0.883697	TSG	1	0.816929	TSG	0	0.851221	TSG	1	0.756842	TSG	0	0.86168	TSG	1	TSG	3	1	1
PLAU	PLAU		0.720896	TSG	0	0.89575	TSG	1	0.839692	TSG	1	0.894444	TSG	0	0.818979	TSG	1	TSG	3	0	0
DDX39B_ENST00000417556	DDX39B	ENST00000417556	0.827348	TSG	1	0.868742	TSG	1	0.762781	TSG	0	0.894444	TSG	0	0.814746	TSG	1	TSG	3	0	0
FGFRL1	FGFRL1		0.9115	TSG	1	0.828742	TSG	1	0.896114	TSG	1	0.807958	TSG	0	0.722974	TSG	0	TSG	3	0	0
HCFC2	HCFC2		0.846822	TSG	1	0.644444	TSG	0	0.885535	TSG	1	0.894444	TSG	0	0.895745	TSG	1	TSG	3	0	1
USP35	USP35		0.827348	TSG	1	0.77197	TSG	0	0.860003	TSG	1	0.856607	TSG	0	0.850111	TSG	1	TSG	3	0	0
ISG20L2	ISG20L2		0.827348	TSG	1	0.801747	TSG	0	0.804448	TSG	1	0.856607	TSG	0	0.875411	TSG	1	TSG	3	0	0
NAGPA	NAGPA		0.827348	TSG	1	0.789361	TSG	0	0.840559	TSG	1	0.856607	TSG	0	0.851021	TSG	1	TSG	3	0	0
DST_ENST00000244364	DST	ENST00000244364	0.798301	TSG	0	0.822216	TSG	1	0.749279	TSG	0	0.962963	TSG	1	0.829837	TSG	1	TSG	3	0	0
SMARCC2_ENST00000267064	SMARCC2	ENST00000267064	0.805871	TSG	0	0.725885	TSG	0	0.896114	TSG	1	0.951351	TSG	1	0.782938	TSG	1	TSG	3	0	1
MACF1_ENST00000361689	MACF1	ENST00000361689	0.798301	TSG	0	0.822216	TSG	1	0.851221	TSG	1	0.865763	TSG	0	0.823541	TSG	1	TSG	3	0	0
MYBL1	MYBL1		0.761427	TSG	0	0.868742	TSG	1	0.854448	TSG	1	0.856607	TSG	0	0.816691	TSG	1	TSG	3	0	0
KLF3	KLF3		0.845579	TSG	1	0.801747	TSG	0	0.860003	TSG	1	0.856607	TSG	0	0.793917	TSG	1	TSG	3	0	0
SLFN12	SLFN12		0.9115	TSG	1	0.77197	TSG	0	0.804448	TSG	1	0.856607	TSG	0	0.809875	TSG	1	TSG	3	0	0
TSGA10	TSGA10		0.923843	TSG	1	0.850036	TSG	1	0.849967	TSG	1	0.811753	TSG	0	0.716716	TSG	0	TSG	3	0	0
C15orf60	C15orf60		0.827348	TSG	1	0.918988	TSG	1	0.8083	TSG	1	0.860402	TSG	0	0.735814	TSG	0	TSG	3	0	0
PRRT2	PRRT2		0.827348	TSG	1	0.789361	TSG	0	0.78044	TSG	0	0.962162	TSG	1	0.79082	TSG	1	TSG	3	0	1
RAD50_ENST00000265335	RAD50	ENST00000265335	0.79398	TSG	0	0.731596	TSG	0	0.829979	TSG	1	0.962963	TSG	1	0.830802	TSG	1	TSG	3	0	0
CNTLN	CNTLN		0.883697	TSG	1	0.838978	TSG	1	0.7564	TSG	0	0.8	TSG	0	0.868454	TSG	1	TSG	3	0	0
NES	NES		0.786798	TSG	0	0.838978	TSG	1	0.75238	TSG	0	0.962963	TSG	1	0.805764	TSG	1	TSG	3	0	0
TCF12	TCF12		0.838447	TSG	1	0.742433	TSG	0	0.716348	TSG	0	0.942857	TSG	1	0.906522	TSG	1	TSG	3	1	1
CTH	CTH		0.761427	TSG	0	0.868742	TSG	1	0.804448	TSG	1	0.860402	TSG	0	0.851368	TSG	1	TSG	3	0	0
NUFIP2	NUFIP2		0.827348	TSG	1	0.77197	TSG	0	0.860003	TSG	1	0.856607	TSG	0	0.830321	TSG	1	TSG	3	0	0
DNAJC2	DNAJC2		0.709828	TSG	0	0.816168	TSG	0	0.8083	TSG	1	0.962963	TSG	1	0.848062	TSG	1	TSG	3	0	0
C9orf114	C9orf114		0.761427	TSG	0	0.868742	TSG	1	0.804448	TSG	1	0.856607	TSG	0	0.851474	TSG	1	TSG	3	0	0
PHF14_ENST00000403050	PHF14	ENST00000403050	0.845579	TSG	1	0.775885	TSG	0	0.818336	TSG	1	0.856607	TSG	0	0.844469	TSG	1	TSG	3	0	0
SZT2	SZT2		0.864223	TSG	1	0.829113	TSG	1	0.749279	TSG	0	0.92892	TSG	1	0.768918	TSG	0	TSG	3	0	0
C11orf10	C11orf10		0.827348	TSG	1	0.814322	TSG	0	0.849967	TSG	1	0.860402	TSG	0	0.787245	TSG	1	TSG	3	0	0
CDC5L	CDC5L		0.79398	TSG	0	0.822216	TSG	1	0.849424	TSG	1	0.823365	TSG	0	0.848163	TSG	1	TSG	3	0	0
PCDH15_ENST00000395438	PCDH15	ENST00000395438	0.957562	TSG	1	0.660884	TSG	0	0.851221	TSG	1	0.888193	TSG	0	0.778936	TSG	1	TSG	3	0	0
PCDH15_ENST00000414778	PCDH15	ENST00000414778	0.957562	TSG	1	0.660884	TSG	0	0.851221	TSG	1	0.888193	TSG	0	0.778936	TSG	1	TSG	3	0	0
DIP2C	DIP2C		0.864223	TSG	1	0.77197	TSG	0	0.8618	TSG	1	0.851156	TSG	0	0.787054	TSG	1	TSG	3	0	0
TCERG1	TCERG1		0.871377	TSG	1	0.704975	TSG	0	0.76698	TSG	0	0.936842	TSG	1	0.855493	TSG	1	TSG	3	0	0
CHD7	CHD7		0.864223	TSG	1	0.77197	TSG	0	0.710881	TSG	0	0.962963	TSG	1	0.825287	TSG	1	TSG	3	0	0
ARHGAP5	ARHGAP5		0.905985	TSG	1	0.829628	TSG	1	0.68171	TSG	0	0.833333	TSG	0	0.884527	TSG	1	TSG	3	1	1
TRIM59	TRIM59		0.845579	TSG	1	0.804703	TSG	0	0.849424	TSG	1	0.845796	TSG	0	0.789545	TSG	1	TSG	3	0	0
FILIP1L	FILIP1L		0.79398	TSG	0	0.704975	TSG	0	0.818336	TSG	1	0.962162	TSG	1	0.854686	TSG	1	TSG	3	0	0
GINS1	GINS1		0.845579	TSG	1	0.775885	TSG	0	0.804448	TSG	1	0.856607	TSG	0	0.851301	TSG	1	TSG	3	0	0
TM6SF1	TM6SF1		0.845579	TSG	1	0.754456	TSG	0	0.804448	TSG	1	0.894444	TSG	0	0.834742	TSG	1	TSG	3	0	0
KIAA0467_ENST00000372442	KIAA0467	ENST00000372442	0.864223	TSG	1	0.829113	TSG	1	0.749279	TSG	0	0.92892	TSG	1	0.759016	TSG	0	TSG	3	0	0
DNA2	DNA2		0.761427	TSG	0	0.81197	TSG	0	0.818336	TSG	1	0.962162	TSG	1	0.775814	TSG	1	TSG	3	0	0
GLTSCR1	GLTSCR1		0.775749	TSG	0	0.77197	TSG	0	0.818336	TSG	1	0.962963	TSG	1	0.799552	TSG	1	TSG	3	0	0
PPP2R5A	PPP2R5A		0.761427	TSG	0	0.862216	TSG	1	0.8083	TSG	1	0.894444	TSG	0	0.799281	TSG	1	TSG	3	0	0
MDGA2_ENST00000439988	MDGA2	ENST00000439988	0.755504	TSG	0	0.850036	TSG	1	0.7564	TSG	0	0.936842	TSG	1	0.825886	TSG	1	TSG	3	0	1
FAR2	FAR2		0.9115	TSG	1	0.828742	TSG	1	0.860003	TSG	1	0.822564	TSG	0	0.701844	TSG	0	TSG	3	0	0
DDX39B_ENST00000449757	DDX39B	ENST00000449757	0.9115	TSG	1	0.764075	TSG	0	0.804448	TSG	1	0.856607	TSG	0	0.787727	TSG	1	TSG	3	0	0
YKT6	YKT6		0.859902	TSG	1	0.822216	TSG	1	0.793868	TSG	0	0.823365	TSG	0	0.824167	TSG	1	TSG	3	0	0
TFG_ENST00000240851	TFG	ENST00000240851	0.845579	TSG	1	0.75755	TSG	0	0.8083	TSG	1	0.965957	TSG	1	0.746035	TSG	0	TSG	3	1	0
HOXB3	HOXB3		0.827348	TSG	1	0.828742	TSG	1	0.744328	TSG	0	1	TSG	1	0.722467	TSG	0	TSG	3	0	0
CRTC1	CRTC1		0.845579	TSG	1	0.704975	TSG	0	0.860003	TSG	1	0.962162	TSG	1	0.74946	TSG	0	TSG	3	1	0
EP300	EP300		0.923843	TSG	1	0.955008	TSG	1	0.725756	TSG	0	0.6	TSG	0	0.917364	TSG	1	TSG	3	1	1
MEF2C_ENST00000424173	MEF2C	ENST00000424173	0.905985	TSG	1	0.832559	TSG	1	0.851221	TSG	1	0.888193	TSG	0	0.640387	TSG	0	TSG	3	0	0
PKD2	PKD2		0.879376	TSG	1	0.737548	TSG	0	0.829979	TSG	1	0.857407	TSG	0	0.812084	TSG	1	TSG	3	0	1
CAMSAP1L1	CAMSAP1L1		0.767323	TSG	0	0.822216	TSG	1	0.7564	TSG	0	0.962963	TSG	1	0.806327	TSG	1	TSG	3	0	0
C14orf39	C14orf39		0.930975	TSG	1	0.821464	TSG	0	0.849424	TSG	1	0.739913	TSG	0	0.772702	TSG	1	TSG	3	0	0
VPRBP	VPRBP		0.839252	TSG	1	0.86755	TSG	1	0.710557	TSG	0	0.92892	TSG	1	0.767568	TSG	0	TSG	3	0	0
GLYR1	GLYR1		0.845579	TSG	1	0.868742	TSG	1	0.803905	TSG	0	0.807958	TSG	0	0.787527	TSG	1	TSG	3	0	0
C7orf50	C7orf50		0.838447	TSG	1	0.814322	TSG	0	0.86645	TSG	1	0.8	TSG	0	0.792454	TSG	1	TSG	3	0	0
POLM	POLM		0.827348	TSG	1	0.801747	TSG	0	0.804448	TSG	1	0.856607	TSG	0	0.820874	TSG	1	TSG	3	0	0
SPAG9_ENST00000262013	SPAG9	ENST00000262013	0.753857	TSG	0	0.822216	TSG	1	0.851221	TSG	1	0.857407	TSG	0	0.825245	TSG	1	TSG	3	0	1
KCNMB1_ENST00000521859	KCNMB1	ENST00000521859	0.9115	TSG	1	0.75755	TSG	0	0.849967	TSG	1	0.811753	TSG	0	0.778407	TSG	1	TSG	3	0	0
AASDH	AASDH		0.709828	TSG	0	0.77197	TSG	0	0.818336	TSG	1	1	TSG	1	0.808944	TSG	1	TSG	3	0	0
FCAMR_ENST00000367087	FCAMR	ENST00000367087	0.904368	TSG	1	0.826905	TSG	1	0.772446	TSG	0	0.799464	TSG	0	0.804486	TSG	1	TSG	3	0	0
DYX1C1	DYX1C1		0.904368	TSG	1	0.828742	TSG	1	0.803905	TSG	0	0.750815	TSG	0	0.819364	TSG	1	TSG	3	0	0
PVRL1	PVRL1		0.761427	TSG	0	0.862216	TSG	1	0.804448	TSG	1	0.860402	TSG	0	0.817241	TSG	1	TSG	3	0	0
IQCE	IQCE		0.819778	TSG	1	0.822216	TSG	1	0.90732	TSG	1	0.79425	TSG	0	0.762098	TSG	0	TSG	3	0	0
OFD1_ENST00000398395	OFD1	ENST00000398395	0.845579	TSG	1	0.744975	TSG	0	0.748349	TSG	0	0.962162	TSG	1	0.803842	TSG	1	TSG	3	0	0
CHD8_ENST00000430710	CHD8	ENST00000430710	0.798301	TSG	0	0.77197	TSG	0	0.805702	TSG	1	0.92892	TSG	1	0.799767	TSG	1	TSG	3	0	0
MNS1	MNS1		0.838447	TSG	1	0.801747	TSG	0	0.748349	TSG	0	0.942857	TSG	1	0.773016	TSG	1	TSG	3	0	0
C9orf85_ENST00000377031	C9orf85	ENST00000377031	0.845579	TSG	1	0.681094	TSG	0	0.849967	TSG	1	0.965957	TSG	1	0.761161	TSG	0	TSG	3	0	0
NXF1	NXF1		0.846822	TSG	1	0.850036	TSG	1	0.849967	TSG	1	0.811753	TSG	0	0.743979	TSG	0	TSG	3	0	0
ATP13A3	ATP13A3		0.716998	TSG	0	0.601968	TSG	0	0.896114	TSG	1	1	TSG	1	0.886514	TSG	1	TSG	3	0	0
PMEPA1	PMEPA1		0.845579	TSG	1	0.725885	TSG	0	0.804448	TSG	1	0.962162	TSG	1	0.763138	TSG	0	TSG	3	0	1
GLI1	GLI1		0.915821	TSG	1	0.754456	TSG	0	0.805702	TSG	1	0.850356	TSG	0	0.773683	TSG	1	TSG	3	1	0
NOBOX_ENST00000467773	NOBOX	ENST00000467773	0.890851	TSG	1	0.89575	TSG	1	0.710557	TSG	0	0.782638	TSG	0	0.818861	TSG	1	TSG	3	0	0
PCBP2	PCBP2		0.827348	TSG	1	0.749361	TSG	0	0.840559	TSG	1	0.856607	TSG	0	0.823522	TSG	1	TSG	3	0	1
EXOC6B	EXOC6B		0.761427	TSG	0	0.822216	TSG	1	0.849967	TSG	1	0.860402	TSG	0	0.80254	TSG	1	TSG	3	0	0
QSER1	QSER1		0.883697	TSG	1	0.838978	TSG	1	0.749279	TSG	0	0.823365	TSG	0	0.800839	TSG	1	TSG	3	0	0
SPRED1	SPRED1		0.761427	TSG	0	0.828742	TSG	1	0.860003	TSG	1	0.860402	TSG	0	0.785218	TSG	1	TSG	3	0	0
TNRC6B	TNRC6B		0.79398	TSG	0	0.698927	TSG	0	0.818336	TSG	1	0.92892	TSG	1	0.854278	TSG	1	TSG	3	0	0
KLF12	KLF12		0.9115	TSG	1	0.77197	TSG	0	0.804448	TSG	1	0.822564	TSG	0	0.78063	TSG	1	TSG	3	0	0
CTNNBIP1	CTNNBIP1		0.761427	TSG	0	0.768274	TSG	0	0.8083	TSG	1	0.965957	TSG	1	0.786876	TSG	1	TSG	3	0	0
HPSE	HPSE		0.845579	TSG	1	0.828742	TSG	1	0.803905	TSG	0	0.773915	TSG	0	0.838522	TSG	1	TSG	3	0	0
C11orf57	C11orf57		0.845579	TSG	1	0.775885	TSG	0	0.804448	TSG	1	0.856607	TSG	0	0.80601	TSG	1	TSG	3	0	1
EPDR1	EPDR1		0.827722	TSG	1	0.675075	TSG	0	0.896114	TSG	1	0.856607	TSG	0	0.832173	TSG	1	TSG	3	0	0
ZNF124	ZNF124		0.845579	TSG	1	0.868742	TSG	1	0.804448	TSG	1	0.822564	TSG	0	0.746182	TSG	0	TSG	3	0	0
LUC7L2_ENST00000541170	LUC7L2	ENST00000541170	0.761427	TSG	0	0.668519	TSG	0	0.804448	TSG	1	0.962162	TSG	1	0.890916	TSG	1	TSG	3	0	1
MAX_ENST00000556979	MAX	ENST00000556979	0.719788	OG	0	0.855169	OG	1	0.645543	TSG	0	0.966667	OG	1	0.900302	OG	1	OG	3	1	0
TCP11_ENST00000311875	TCP11	ENST00000311875	0.845579	TSG	1	0.754456	TSG	0	0.840016	TSG	1	0.856607	TSG	0	0.7896	TSG	1	TSG	3	0	0
RASL11A	RASL11A		0.761427	TSG	0	0.828742	TSG	1	0.804448	TSG	1	0.860402	TSG	0	0.827866	TSG	1	TSG	3	0	0
MAP1LC3B	MAP1LC3B		0.770391	OG	0	0.855169	OG	1	0.633728	OG	0	0.966667	OG	1	0.85687	OG	1	OG	3	0	0
OLAH	OLAH		0.845579	TSG	1	0.764075	TSG	0	0.804448	TSG	1	0.856607	TSG	0	0.811661	TSG	1	TSG	3	0	0
NAP1L1	NAP1L1		0.859902	TSG	1	0.822216	TSG	1	0.849967	TSG	1	0.823365	TSG	0	0.72615	TSG	0	TSG	3	0	0
HNRNPL	HNRNPL		0.904368	TSG	1	0.828742	TSG	1	0.772446	TSG	0	0.749464	TSG	0	0.824759	TSG	1	TSG	3	0	0
YPEL5	YPEL5		0.9115	TSG	1	0.764075	TSG	0	0.804448	TSG	1	0.822564	TSG	0	0.776158	TSG	1	TSG	3	0	0
PHF10	PHF10		0.761427	TSG	0	0.739607	TSG	0	0.8083	TSG	1	0.965957	TSG	1	0.803399	TSG	1	TSG	3	0	0
ZNF717_ENST00000400845	ZNF717	ENST00000400845	0.905985	TSG	1	0.91081	TSG	1	0.632732	TSG	0	0.833333	TSG	0	0.794241	TSG	1	TSG	3	0	0
CDC20B_ENST00000331730	CDC20B	ENST00000331730	0.827348	TSG	1	0.814322	TSG	0	0.8083	TSG	1	0.965957	TSG	1	0.66005	TSG	0	TSG	3	0	0
SMAD3_ENST00000439724	SMAD3	ENST00000439724	0.827722	TSG	1	0.78427	TSG	0	0.840016	TSG	1	0.774118	TSG	0	0.84968	TSG	1	TSG	3	1	1
SH2B1_ENST00000359285	SH2B1	ENST00000359285	0.846822	TSG	1	0.615873	TSG	0	0.885535	TSG	1	0.894444	TSG	0	0.832989	TSG	1	TSG	3	0	0
ZNF831	ZNF831		0.748372	TSG	0	0.828361	TSG	1	0.812499	TSG	1	0.888193	TSG	0	0.797766	TSG	1	TSG	3	0	0
PIH1D1	PIH1D1		0.827348	TSG	1	0.868742	TSG	1	0.804448	TSG	1	0.822564	TSG	0	0.751738	TSG	0	TSG	3	0	0
ZNF233	ZNF233		0.827348	TSG	1	0.868742	TSG	1	0.702662	TSG	0	0.962162	TSG	1	0.712428	TSG	0	TSG	3	0	0
SLC16A4	SLC16A4		0.827348	TSG	1	0.868742	TSG	1	0.702662	TSG	0	0.856607	TSG	0	0.817	TSG	1	TSG	3	0	0
ELF3_ENST00000359651	ELF3	ENST00000359651	0.827722	TSG	1	0.725885	TSG	0	0.896114	TSG	1	0.774118	TSG	0	0.848492	TSG	1	TSG	3	1	1
ALPK2_ENST00000361673	ALPK2	ENST00000361673	0.864223	TSG	1	0.829113	TSG	1	0.81511	TSG	1	0.851156	TSG	0	0.711128	TSG	0	TSG	3	0	0
NUP210	NUP210		0.864223	TSG	1	0.829113	TSG	1	0.805378	TSG	1	0.823365	TSG	0	0.747272	TSG	0	TSG	3	0	0
C15orf39	C15orf39		0.859902	TSG	1	0.822216	TSG	1	0.761914	TSG	0	0.823365	TSG	0	0.801442	TSG	1	TSG	3	0	0
CIC	CIC		0.842768	TSG	1	0.641413	TSG	0	0.805702	TSG	1	0.888193	TSG	0	0.890377	TSG	1	TSG	3	1	1
INTU	INTU		0.839252	TSG	1	0.838978	TSG	1	0.749279	TSG	0	0.79425	TSG	0	0.843876	TSG	1	TSG	3	0	0
C11orf46	C11orf46		0.845579	TSG	1	0.775885	TSG	0	0.804448	TSG	1	0.856607	TSG	0	0.783059	TSG	1	TSG	3	0	0
ELF4	ELF4		0.859902	TSG	1	0.77197	TSG	0	0.804448	TSG	1	0.823365	TSG	0	0.80588	TSG	1	TSG	3	1	0
MDFIC	MDFIC		0.845579	TSG	1	0.868742	TSG	1	0.804448	TSG	1	0.773915	TSG	0	0.772307	TSG	0	TSG	3	0	0
GCFC1	GCFC1		0.79398	TSG	0	0.642835	TSG	0	0.849967	TSG	1	0.92892	TSG	1	0.848587	TSG	1	TSG	3	0	0
CAMTA2	CAMTA2		0.709828	TSG	0	0.652215	TSG	0	0.941633	TSG	1	0.962963	TSG	1	0.796826	TSG	1	TSG	3	0	0
BAX	BAX		0.9115	TSG	1	0.641837	TSG	0	0.844411	TSG	1	1	TSG	1	0.665063	TSG	0	TSG	3	1	1
DDX60	DDX60		0.740794	TSG	0	0.845875	TSG	1	0.749279	TSG	0	0.92892	TSG	1	0.796973	TSG	1	TSG	3	0	0
MOGS	MOGS		0.859902	TSG	1	0.822216	TSG	1	0.761914	TSG	0	0.823365	TSG	0	0.793571	TSG	1	TSG	3	0	0
NLRC5	NLRC5		0.78007	TSG	0	0.822216	TSG	1	0.745259	TSG	0	0.92892	TSG	1	0.783993	TSG	1	TSG	3	0	0
CYLC1_ENST00000329312	CYLC1	ENST00000329312	0.852403	TSG	1	0.821464	TSG	0	0.654459	TSG	0	0.936842	TSG	1	0.794839	TSG	1	TSG	3	0	0
TMEM22	TMEM22		0.845579	TSG	1	0.775885	TSG	0	0.804448	TSG	1	0.856607	TSG	0	0.777484	TSG	1	TSG	3	0	0
ANXA13	ANXA13		0.761427	TSG	0	0.868742	TSG	1	0.804448	TSG	1	0.822564	TSG	0	0.80248	TSG	1	TSG	3	0	0
DNAH14_ENST00000430092	DNAH14	ENST00000430092	0.786798	TSG	0	0.838978	TSG	1	0.654459	TSG	0	0.962963	TSG	1	0.815312	TSG	1	TSG	3	0	0
TIMP3	TIMP3		0.9115	TSG	1	0.868742	TSG	1	0.804448	TSG	1	0.750724	TSG	0	0.722502	TSG	0	TSG	3	0	0
CUL9	CUL9		0.864223	TSG	1	0.77197	TSG	0	0.70376	TSG	0	0.92812	TSG	1	0.788033	TSG	1	TSG	3	0	0
TTC1	TTC1		0.904368	TSG	1	0.828742	TSG	1	0.804448	TSG	1	0.822564	TSG	0	0.694731	TSG	0	TSG	3	0	0
MYO1B	MYO1B		0.839252	TSG	1	0.838978	TSG	1	0.749279	TSG	0	0.823365	TSG	0	0.803413	TSG	1	TSG	3	0	0
HOXB2	HOXB2		0.827348	TSG	1	0.77197	TSG	0	0.818336	TSG	1	0.856607	TSG	0	0.778894	TSG	1	TSG	3	0	0
UHRF1BP1	UHRF1BP1		0.742353	TSG	0	0.838978	TSG	1	0.812499	TSG	1	0.857407	TSG	0	0.801838	TSG	1	TSG	3	0	0
NFE2L1	NFE2L1		0.819778	TSG	1	0.822216	TSG	1	0.710557	TSG	0	0.899805	TSG	0	0.79664	TSG	1	TSG	3	0	0
ZDHHC8	ZDHHC8		0.798324	TSG	0	0.878988	TSG	1	0.812499	TSG	1	0.782638	TSG	0	0.776479	TSG	1	TSG	3	0	0
PHF15_ENST00000448712	PHF15	ENST00000448712	0.709828	TSG	0	0.822216	TSG	1	0.863856	TSG	1	0.823365	TSG	0	0.828283	TSG	1	TSG	3	0	0
AAAS	AAAS		0.845579	TSG	1	0.68135	TSG	0	0.840016	TSG	1	0.860402	TSG	0	0.819396	TSG	1	TSG	3	0	0
R3HDM1	R3HDM1		0.79398	TSG	0	0.658927	TSG	0	0.854448	TSG	1	0.92892	TSG	1	0.810301	TSG	1	TSG	3	0	0
FBXO8	FBXO8		0.827348	TSG	1	0.828742	TSG	1	0.804448	TSG	1	0.860402	TSG	0	0.724259	TSG	0	TSG	3	0	0
IL2RG_ENST00000374202	IL2RG	ENST00000374202	0.845579	TSG	1	0.687461	TSG	0	0.804448	TSG	1	0.913514	TSG	0	0.791725	TSG	1	TSG	3	0	0
IL2RG	IL2RG		0.845579	TSG	1	0.687461	TSG	0	0.804448	TSG	1	0.913514	TSG	0	0.791725	TSG	1	TSG	3	0	0
ULK4_ENST00000301831	ULK4	ENST00000301831	0.819778	TSG	1	0.77197	TSG	0	0.805702	TSG	1	0.856607	TSG	0	0.785967	TSG	1	TSG	3	0	0
CD58	CD58		0.674901	TSG	0	0.831094	TSG	1	0.86645	TSG	1	0.8	TSG	0	0.867356	TSG	1	TSG	3	0	1
C19orf63_ENST00000376918	C19orf63	ENST00000376918	0.845579	TSG	1	0.63494	TSG	0	0.849967	TSG	1	0.965957	TSG	1	0.743278	TSG	0	TSG	3	0	0
CLEC3B	CLEC3B		0.827348	TSG	1	0.828742	TSG	1	0.804448	TSG	1	0.822564	TSG	0	0.756185	TSG	0	TSG	3	0	0
ACVR1B	ACVR1B		0.82059	TSG	1	0.859675	TSG	1	0.727553	TSG	0	0.8	TSG	0	0.831089	TSG	1	TSG	3	0	1
Q5JXA8_HUMAN	Q5JXA8	HUMAN	0.9115	TSG	1	0.668742	TSG	0	0.804448	TSG	1	0.962162	TSG	1	0.690803	TSG	0	TSG	3	0	0
SIRPB2	SIRPB2		0.9115	TSG	1	0.668742	TSG	0	0.804448	TSG	1	0.962162	TSG	1	0.690803	TSG	0	TSG	3	0	1
ELF3	ELF3		0.827722	TSG	1	0.646503	TSG	0	0.896114	TSG	1	0.774118	TSG	0	0.892521	TSG	1	TSG	3	1	1
MTMR3_ENST00000401950	MTMR3	ENST00000401950	0.819778	TSG	1	0.829113	TSG	1	0.749279	TSG	0	0.857407	TSG	0	0.780716	TSG	1	TSG	3	0	0
ANKRD26	ANKRD26		0.819778	TSG	1	0.829113	TSG	1	0.749279	TSG	0	0.857407	TSG	0	0.779161	TSG	1	TSG	3	0	0
CECR2	CECR2		0.864223	TSG	1	0.77197	TSG	0	0.665038	TSG	0	0.92892	TSG	1	0.802596	TSG	1	TSG	3	0	0
PRRG1	PRRG1		0.715431	TSG	0	0.868742	TSG	1	0.860003	TSG	1	0.717302	TSG	0	0.870215	TSG	1	TSG	3	0	1
ZNF318_ENST00000318149	ZNF318	ENST00000318149	0.879376	TSG	1	0.90755	TSG	1	0.662735	TSG	0	0.714444	TSG	0	0.86665	TSG	1	TSG	3	0	0
ALS2CR11_ENST00000439140	ALS2CR11	ENST00000439140	0.819778	TSG	1	0.822216	TSG	1	0.7564	TSG	0	0.857407	TSG	0	0.774305	TSG	1	TSG	3	0	0
IQCC	IQCC		0.859902	TSG	1	0.822216	TSG	1	0.849424	TSG	1	0.857407	TSG	0	0.640531	TSG	0	TSG	3	0	0
INTS1	INTS1		0.683171	TSG	0	0.822216	TSG	1	0.812499	TSG	1	0.962963	TSG	1	0.748558	TSG	0	TSG	3	0	0
SI	SI		0.755504	TSG	0	0.850036	TSG	1	0.654459	TSG	0	0.936842	TSG	1	0.831816	TSG	1	TSG	3	0	0
SKIV2L2	SKIV2L2		0.753857	TSG	0	0.822216	TSG	1	0.805378	TSG	1	0.823365	TSG	0	0.821853	TSG	1	TSG	3	0	0
DSN1	DSN1		0.827348	TSG	1	0.828742	TSG	1	0.804448	TSG	1	0.822564	TSG	0	0.741886	TSG	0	TSG	3	0	0
WNT16_ENST00000361301	WNT16	ENST00000361301	0.761427	TSG	0	0.642657	TSG	0	0.804448	TSG	1	0.962162	TSG	1	0.853348	TSG	1	TSG	3	0	1
TLE2	TLE2		0.709828	TSG	0	0.704975	TSG	0	0.854448	TSG	1	0.92812	TSG	1	0.826023	TSG	1	TSG	3	0	0
C12orf67	C12orf67		0.827348	TSG	1	0.69708	TSG	0	0.804448	TSG	1	0.962162	TSG	1	0.731744	TSG	0	TSG	3	0	0
C10orf113_ENST00000377118	C10orf113	ENST00000377118	0.788485	TSG	0	0.868742	TSG	1	0.804448	TSG	1	0.774444	TSG	0	0.785185	TSG	1	TSG	3	0	1
C10orf113	C10orf113		0.788485	TSG	0	0.868742	TSG	1	0.804448	TSG	1	0.774444	TSG	0	0.785185	TSG	1	TSG	3	0	1
TTC3	TTC3		0.676875	TSG	0	0.77197	TSG	0	0.805702	TSG	1	0.962963	TSG	1	0.802596	TSG	1	TSG	3	0	0
RAD54B	RAD54B		0.859902	TSG	1	0.652215	TSG	0	0.899967	TSG	1	0.823365	TSG	0	0.784613	TSG	1	TSG	3	0	0
ADD3	ADD3		0.669704	TSG	0	0.822216	TSG	1	0.90732	TSG	1	0.79425	TSG	0	0.826409	TSG	1	TSG	3	0	0
ACTL6B	ACTL6B		0.845579	TSG	1	0.622365	TSG	0	0.804448	TSG	1	1	TSG	1	0.746925	TSG	0	TSG	3	0	0
RTN3_ENST00000341307	RTN3	ENST00000341307	0.845579	TSG	1	0.668519	TSG	0	0.840559	TSG	1	0.8	TSG	0	0.863151	TSG	1	TSG	3	0	0
Q99543-2	Q99543-2		0.709828	TSG	0	0.682835	TSG	0	0.8083	TSG	1	0.962963	TSG	1	0.85136	TSG	1	TSG	3	0	0
TFAM	TFAM		0.827348	TSG	1	0.775885	TSG	0	0.804448	TSG	1	0.822564	TSG	0	0.784073	TSG	1	TSG	3	0	1
RPL22	RPL22		0.722563	TSG	0	0.671218	TSG	0	0.804448	TSG	1	1	TSG	1	0.815845	TSG	1	TSG	3	1	1
ADARB1	ADARB1		0.773482	TSG	0	0.829113	TSG	1	0.805378	TSG	1	0.92892	TSG	1	0.676181	TSG	0	TSG	3	0	0
TEX15	TEX15		0.786798	TSG	0	0.845875	TSG	1	0.654459	TSG	0	0.92892	TSG	1	0.796973	TSG	1	TSG	3	0	0
FAM38B_ENST00000302079	FAM38B	ENST00000302079	0.839252	TSG	1	0.845875	TSG	1	0.749279	TSG	0	0.92892	TSG	1	0.649463	TSG	0	TSG	3	0	0
KLHDC2	KLHDC2		0.761427	TSG	0	0.668519	TSG	0	0.804448	TSG	1	0.92812	TSG	1	0.848062	TSG	1	TSG	3	0	0
MORC4_ENST00000355610	MORC4	ENST00000355610	0.839252	TSG	1	0.90755	TSG	1	0.700845	TSG	0	0.714314	TSG	0	0.848269	TSG	1	TSG	3	0	0
OR7C1	OR7C1		0.838447	TSG	1	0.687461	TSG	0	0.804448	TSG	1	0.856607	TSG	0	0.822333	TSG	1	TSG	3	0	0
NUMA1	NUMA1		0.864223	TSG	1	0.652215	TSG	0	0.805378	TSG	1	0.962963	TSG	1	0.724448	TSG	0	TSG	3	1	0
SUV39H2	SUV39H2		0.827348	TSG	1	0.828742	TSG	1	0.804448	TSG	1	0.822564	TSG	0	0.725782	TSG	0	TSG	3	0	0
CD109	CD109		0.786798	TSG	0	0.845875	TSG	1	0.654459	TSG	0	0.92892	TSG	1	0.791974	TSG	1	TSG	3	0	0
C11orf68	C11orf68		0.687498	OG	0	0.855169	OG	1	0.687696	OG	0	0.966667	OG	1	0.810855	OG	1	OG	3	0	0
RNF34_ENST00000392464	RNF34	ENST00000392464	0.904368	TSG	1	0.84777	TSG	1	0.76241	TSG	0	0.644444	TSG	0	0.845667	TSG	1	TSG	3	0	0
ATE1_ENST00000224652	ATE1	ENST00000224652	0.9115	TSG	1	0.601968	TSG	0	0.840559	TSG	1	0.860402	TSG	0	0.789554	TSG	1	TSG	3	0	0
CECR2_ENST00000262608	CECR2	ENST00000262608	0.819778	TSG	1	0.77197	TSG	0	0.665038	TSG	0	0.92892	TSG	1	0.81822	TSG	1	TSG	3	0	0
RFX2	RFX2		0.773482	TSG	0	0.829113	TSG	1	0.805378	TSG	1	0.92892	TSG	1	0.665405	TSG	0	TSG	3	0	0
ODF3L2	ODF3L2		0.845579	TSG	1	0.868742	TSG	1	0.804448	TSG	1	0.773915	TSG	0	0.709386	TSG	0	TSG	3	0	0
AKAP13	AKAP13		0.767323	TSG	0	0.829113	TSG	1	0.654459	TSG	0	0.962963	TSG	1	0.788033	TSG	1	TSG	3	0	1
TAOK2_ENST00000308893	TAOK2	ENST00000308893	0.839252	TSG	1	0.845875	TSG	1	0.805378	TSG	1	0.817114	TSG	0	0.692774	TSG	0	TSG	3	0	0
ROPN1	ROPN1		0.9115	TSG	1	0.828742	TSG	1	0.804448	TSG	1	0.822564	TSG	0	0.632657	TSG	0	TSG	3	0	0
TTF1	TTF1		0.819778	TSG	1	0.822216	TSG	1	0.710557	TSG	0	0.857407	TSG	0	0.787351	TSG	1	TSG	3	0	0
FHOD1	FHOD1		0.735626	TSG	0	0.822216	TSG	1	0.805378	TSG	1	0.857407	TSG	0	0.774787	TSG	1	TSG	3	0	0
CEP290	CEP290		0.754272	TSG	0	0.679113	TSG	0	0.818336	TSG	1	0.962162	TSG	1	0.781302	TSG	1	TSG	3	0	0
MT4	MT4		0.827348	TSG	1	0.764075	TSG	0	0.804448	TSG	1	0.822564	TSG	0	0.775802	TSG	1	TSG	3	0	0
LOXL3	LOXL3		0.819778	TSG	1	0.822216	TSG	1	0.812499	TSG	1	0.79425	TSG	0	0.745443	TSG	0	TSG	3	0	0
SCAF11	SCAF11		0.709828	TSG	0	0.588493	TSG	0	0.896114	TSG	1	0.962963	TSG	1	0.836199	TSG	1	TSG	3	0	0
MED23_ENST00000403834	MED23	ENST00000403834	0.709828	TSG	0	0.628493	TSG	0	0.854448	TSG	1	0.92892	TSG	1	0.871166	TSG	1	TSG	3	0	1
MYO15B	MYO15B		0.820194	TSG	1	0.744975	TSG	0	0.818336	TSG	1	0.92812	TSG	1	0.679061	TSG	0	TSG	3	0	0
WNT16	WNT16		0.761427	TSG	0	0.596503	TSG	0	0.804448	TSG	1	0.962162	TSG	1	0.864663	TSG	1	TSG	3	0	1
FOXN2	FOXN2		0.9115	TSG	1	0.667304	TSG	0	0.804448	TSG	1	0.822564	TSG	0	0.780867	TSG	1	TSG	3	0	0
ZBTB4	ZBTB4		0.819778	TSG	1	0.822216	TSG	1	0.812499	TSG	1	0.79425	TSG	0	0.736038	TSG	0	TSG	3	0	0
TCF7L2_ENST00000352065	TCF7L2	ENST00000352065	0.845579	TSG	1	0.592657	TSG	0	0.762781	TSG	0	0.92812	TSG	1	0.85345	TSG	1	TSG	3	1	0
CD7	CD7		0.904368	TSG	1	0.868742	TSG	1	0.804448	TSG	1	0.656607	TSG	0	0.748411	TSG	0	TSG	3	0	0
TAB3_ENST00000378928	TAB3	ENST00000378928	0.687498	OG	0	0.855169	OG	1	0.633728	OG	0	0.966667	OG	1	0.832055	OG	1	OG	3	0	1
FAM104A	FAM104A		0.799283	TSG	0	0.558163	OG	0	0.840559	TSG	1	0.962162	TSG	1	0.814853	TSG	1	TSG	3	0	0
TES_ENST00000257721	TES	ENST00000257721	0.845579	TSG	1	0.622365	TSG	0	0.762781	TSG	0	0.965957	TSG	1	0.773619	TSG	1	TSG	3	0	0
TRA2B_ENST00000342294	TRA2B	ENST00000342294	0.827348	TSG	1	0.69708	TSG	0	0.816749	TSG	1	0.92812	TSG	1	0.698984	TSG	0	TSG	3	0	0
MED12_ENST00000429213	MED12	ENST00000429213	0.687498	OG	0	0.855169	OG	1	0.633728	OG	0	0.966667	OG	1	0.822635	OG	1	OG	3	1	1
NSD1	NSD1		0.767323	TSG	0	0.829113	TSG	1	0.654459	TSG	0	0.92892	TSG	1	0.785	TSG	1	TSG	3	1	0
DST	DST		0.767323	TSG	0	0.822216	TSG	1	0.654459	TSG	0	0.92892	TSG	1	0.789353	TSG	1	TSG	3	0	0
C8orf80_ENST00000413272	C8orf80	ENST00000413272	0.871377	TSG	1	0.828742	TSG	1	0.76698	TSG	0	0.656607	TSG	0	0.837901	TSG	1	TSG	3	0	0
GIGYF1	GIGYF1		0.742353	TSG	0	0.86755	TSG	1	0.812499	TSG	1	0.745601	TSG	0	0.793463	TSG	1	TSG	3	0	1
GRB14_ENST00000543549	GRB14	ENST00000543549	0.838447	TSG	1	0.804703	TSG	0	0.849967	TSG	1	0.645796	TSG	0	0.821219	TSG	1	TSG	3	0	0
ARGLU1_ENST00000375926	ARGLU1	ENST00000375926	0.827348	TSG	1	0.764075	TSG	0	0.804448	TSG	1	0.773915	TSG	0	0.789552	TSG	1	TSG	3	0	0
CPEB2	CPEB2		0.838447	TSG	1	0.58427	TSG	0	0.840016	TSG	1	0.951351	TSG	1	0.743979	TSG	0	TSG	3	0	0
NSD1_ENST00000439151	NSD1	ENST00000439151	0.767323	TSG	0	0.822216	TSG	1	0.654459	TSG	0	0.92892	TSG	1	0.785	TSG	1	TSG	3	1	0
ZNF548_ENST00000336128	ZNF548	ENST00000336128	0.9115	TSG	1	0.515306	OG	0	0.840559	TSG	1	0.965957	TSG	1	0.723347	TSG	0	TSG	3	0	0
HIVEP2	HIVEP2		0.658201	TSG	0	0.838978	TSG	1	0.710557	TSG	0	0.962963	TSG	1	0.78579	TSG	1	TSG	3	0	0
EPN2	EPN2		0.827348	TSG	1	0.601968	TSG	0	0.840559	TSG	1	0.856607	TSG	0	0.827731	TSG	1	TSG	3	0	0
SLC17A2_ENST00000377850	SLC17A2	ENST00000377850	0.838447	TSG	1	0.878988	TSG	1	0.781854	TSG	0	0.637302	TSG	0	0.814624	TSG	1	TSG	3	0	0
SYNJ2	SYNJ2		0.656958	TSG	0	0.822216	TSG	1	0.812499	TSG	1	0.857407	TSG	0	0.80115	TSG	1	TSG	3	0	0
ENSG00000203876	ENSG00000203876		0.859902	TSG	1	0.640308	TSG	0	0.816749	TSG	1	0.92812	TSG	1	0.704372	TSG	0	TSG	3	0	0
GNL3	GNL3		0.859902	TSG	1	0.822216	TSG	1	0.8083	TSG	1	0.823365	TSG	0	0.635029	TSG	0	TSG	3	0	0
OTOGL_ENST00000458043	OTOGL	ENST00000458043	0.883697	TSG	1	0.845875	TSG	1	0.713168	TSG	0	0.708193	TSG	0	0.797301	TSG	1	TSG	3	0	0
SAFB2	SAFB2		0.819778	TSG	1	0.601968	TSG	0	0.8618	TSG	1	0.856607	TSG	0	0.802596	TSG	1	TSG	3	0	0
GGT7	GGT7		0.839252	TSG	1	0.838978	TSG	1	0.654459	TSG	0	0.823365	TSG	0	0.785198	TSG	1	TSG	3	0	1
MAX_ENST00000284165	MAX	ENST00000284165	0.719788	OG	0	0.855169	OG	1	0.521124	OG	0	0.966667	OG	1	0.878283	OG	1	OG	3	1	0
KIAA0947_ENST00000296564	KIAA0947	ENST00000296564	0.683171	TSG	0	0.822216	TSG	1	0.654459	TSG	0	0.962963	TSG	1	0.818042	TSG	1	TSG	3	0	0
GTSF1	GTSF1		0.838447	TSG	1	0.56506	OG	0	0.849967	TSG	1	0.965957	TSG	1	0.719552	TSG	0	TSG	3	0	0
PUM1	PUM1		0.753857	TSG	0	0.822216	TSG	1	0.851221	TSG	1	0.711558	TSG	0	0.797408	TSG	1	TSG	3	0	0
TMCO2	TMCO2		0.838447	TSG	1	0.775885	TSG	0	0.804448	TSG	1	0.656607	TSG	0	0.860763	TSG	1	TSG	3	0	1
FOXP1	FOXP1		0.871377	TSG	1	0.828742	TSG	1	0.76698	TSG	0	0.611753	TSG	0	0.855138	TSG	1	TSG	3	1	0
SRPK2	SRPK2		0.707561	TSG	0	0.822216	TSG	1	0.805378	TSG	1	0.92892	TSG	1	0.669124	TSG	0	TSG	3	0	0
WBP1	WBP1		0.845579	TSG	1	0.591837	TSG	0	0.840559	TSG	1	0.962162	TSG	1	0.690832	TSG	0	TSG	3	0	1
MKI67IP	MKI67IP		0.838447	TSG	1	0.735152	TSG	0	0.86645	TSG	1	0.694444	TSG	0	0.7947	TSG	1	TSG	3	0	0
EIF1	EIF1		0.845579	TSG	1	0.614322	TSG	0	0.862268	TSG	1	0.965957	TSG	1	0.640604	TSG	0	TSG	3	0	0
ATG14	ATG14		0.845579	TSG	1	0.668742	TSG	0	0.804448	TSG	1	0.822564	TSG	0	0.776279	TSG	1	TSG	3	0	0
GOLGA4	GOLGA4		0.864223	TSG	1	0.679113	TSG	0	0.60894	TSG	0	0.962162	TSG	1	0.802412	TSG	1	TSG	3	0	0
ENSG00000257040	ENSG00000257040		0.820194	TSG	1	0.744975	TSG	0	0.818336	TSG	1	0.92812	TSG	1	0.600484	TSG	0	TSG	3	0	0
PHF1	PHF1		0.709828	TSG	0	0.682835	TSG	0	0.8083	TSG	1	0.92892	TSG	1	0.78174	TSG	1	TSG	3	0	0
C15orf48	C15orf48		0.845579	TSG	1	0.563853	TSG	0	0.804448	TSG	1	0.962162	TSG	1	0.735432	TSG	0	TSG	3	0	0
ADAM33_ENST00000358035	ADAM33	ENST00000358035	0.9115	TSG	1	0.56506	OG	0	0.862268	TSG	1	0.965957	TSG	1	0.596425	TSG	0	TSG	3	0	0
SRPR	SRPR		0.839252	TSG	1	0.86755	TSG	1	0.7564	TSG	0	0.651287	TSG	0	0.786017	TSG	1	TSG	3	0	0
RTN3_ENST00000356000	RTN3	ENST00000356000	0.845579	TSG	1	0.563853	TSG	0	0.840559	TSG	1	0.8	TSG	0	0.839886	TSG	1	TSG	3	0	0
LRRIQ1	LRRIQ1		0.832929	TSG	1	0.878988	TSG	1	0.60894	TSG	0	0.782311	TSG	0	0.785326	TSG	1	TSG	3	0	0
PCMTD1	PCMTD1		0.626907	TSG	0	0.828361	TSG	1	0.812499	TSG	1	0.936842	TSG	1	0.676917	TSG	0	TSG	3	0	0
SNX25	SNX25		0.610954	TSG	0	0.822216	TSG	1	0.851764	TSG	1	0.79425	TSG	0	0.799936	TSG	1	TSG	3	0	0
KDM4E_ENST00000450979	KDM4E	ENST00000450979	0.638727	TSG	0	0.822216	TSG	1	0.710557	TSG	0	0.92892	TSG	1	0.775442	TSG	1	TSG	3	0	0
GPC3	GPC3		0.819778	TSG	1	0.822216	TSG	1	0.654459	TSG	0	0.760207	TSG	0	0.816104	TSG	1	TSG	3	1	0
SPEF2_ENST00000356031	SPEF2	ENST00000356031	0.864223	TSG	1	0.515175	OG	0	0.851221	TSG	1	0.851156	TSG	0	0.78966	TSG	1	TSG	3	0	0
NUP214_ENST00000451030	NUP214	ENST00000451030	0.819778	TSG	1	0.829113	TSG	1	0.665763	TSG	0	0.92892	TSG	1	0.627567	TSG	0	TSG	3	1	0
ITSN2_ENST00000406921	ITSN2	ENST00000406921	0.669704	TSG	0	0.658927	TSG	0	0.805702	TSG	1	0.92892	TSG	1	0.800446	TSG	1	TSG	3	0	0
GART	GART		0.819778	TSG	1	0.601968	TSG	0	0.805702	TSG	1	0.856607	TSG	0	0.773998	TSG	1	TSG	3	0	0
FGD4	FGD4		0.753857	TSG	0	0.822216	TSG	1	0.812499	TSG	1	0.623365	TSG	0	0.841725	TSG	1	TSG	3	0	0
IGLON5	IGLON5		0.845579	TSG	1	0.577635	OG	0	0.804448	TSG	1	0.92812	TSG	1	0.696708	TSG	0	TSG	3	0	0
GBP3	GBP3		0.827348	TSG	1	0.509111	TSG	0	0.840016	TSG	1	0.856607	TSG	0	0.81719	TSG	1	TSG	3	0	0
CBFB_ENST00000290858	CBFB	ENST00000290858	0.638411	TSG	0	0.592657	TSG	0	0.804448	TSG	1	1	TSG	1	0.814672	TSG	1	TSG	3	1	0
NDUFC2	NDUFC2		0.827348	TSG	1	0.57517	TSG	0	0.804448	TSG	1	0.8	TSG	0	0.839688	TSG	1	TSG	3	0	1
ENSG00000205047	ENSG00000205047		0.859902	TSG	1	0.640308	TSG	0	0.816749	TSG	1	0.92812	TSG	1	0.566816	TSG	0	TSG	3	0	0
UBN2	UBN2		0.572805	TSG	0	0.822216	TSG	1	0.654459	TSG	0	0.92892	TSG	1	0.813887	TSG	1	TSG	3	0	0
MYB_ENST00000316528	MYB	ENST00000316528	0.709828	TSG	0	0.510268	OG	0	0.818336	TSG	1	0.92812	TSG	1	0.816842	TSG	1	TSG	3	1	1
FAM182A_ENST00000415411	FAM182A	ENST00000415411	0.500981	TSG	0	0.89575	TSG	1	0.810912	TSG	1	0.936842	TSG	1	0.632438	TSG	0	TSG	3	0	0
COX17	COX17		0.871793	TSG	1	0.601747	TSG	0	0.818336	TSG	1	0.92812	TSG	1	0.556205	TSG	0	TSG	3	0	0
Q8N164_HUMAN	Q8N164	HUMAN	0.859902	TSG	1	0.640308	TSG	0	0.816749	TSG	1	0.92812	TSG	1	0.520408	OG	0	TSG	3	0	0
VAMP8	VAMP8		0.845579	TSG	1	0.563853	TSG	0	0.804448	TSG	1	0.717309	TSG	0	0.801078	TSG	1	TSG	3	0	0
ENSG00000268657	ENSG00000268657		0.859902	TSG	1	0.559692	OG	0	0.816749	TSG	1	0.92812	TSG	1	0.544515	TSG	0	TSG	3	0	0
IPO11	IPO11		0.819778	TSG	1	0.588493	TSG	0	0.805702	TSG	1	0.656607	TSG	0	0.835727	TSG	1	TSG	3	0	0
AC114273.2	AC114273.2		0.859902	TSG	1	0.559692	OG	0	0.816749	TSG	1	0.92812	TSG	1	0.514278	OG	0	TSG	3	0	0
AL512274_9	AL512274.9		0.859902	TSG	1	0.559692	OG	0	0.816749	TSG	1	0.92812	TSG	1	0.512622	OG	0	TSG	3	0	0
ENSG00000225996	ENSG00000225996		0.859902	TSG	1	0.559692	OG	0	0.816749	TSG	1	0.92812	TSG	1	0.51075	TSG	0	TSG	3	0	0
DNAJA1P5	DNAJA1P5		0.827348	TSG	1	0.50292	OG	0	0.816749	TSG	1	0.92812	TSG	1	0.582375	TSG	0	TSG	3	0	0
FAM82A1_ENST00000425641	FAM82A1	ENST00000425641	0.820194	TSG	1	0.544975	TSG	0	0.818336	TSG	1	0.92812	TSG	1	0.510492	OG	0	TSG	3	0	0
KRT38	KRT38		0.930975	TSG	1	0.821464	TSG	0	0.905522	TSG	1	0.894444	TSG	0	0.723198	TSG	0	TSG	2	0	0
ARID4A	ARID4A		0.79398	TSG	0	0.81197	TSG	0	0.803905	TSG	0	0.962162	TSG	1	0.903348	TSG	1	TSG	2	0	0
B3GALT1	B3GALT1		0.807959	TSG	0	0.78494	TSG	0	0.905522	TSG	1	1	TSG	1	0.772259	TSG	0	TSG	2	0	1
OR52D1	OR52D1		0.788485	TSG	0	0.804703	TSG	0	0.905522	TSG	1	0.894444	TSG	0	0.862537	TSG	1	TSG	2	0	0
ELOVL4	ELOVL4		0.805049	TSG	0	0.964322	TSG	1	0.849967	TSG	1	0.917309	TSG	0	0.71896	TSG	0	TSG	2	0	0
TNPO1	TNPO1		0.9115	TSG	1	0.775885	TSG	0	0.803905	TSG	0	0.894444	TSG	0	0.868865	TSG	1	TSG	2	0	1
ERRFI1	ERRFI1		0.805049	TSG	0	0.89575	TSG	1	0.789848	TSG	0	0.894444	TSG	0	0.868249	TSG	1	TSG	2	0	0
RAB5B	RAB5B		0.805049	TSG	0	0.89575	TSG	1	0.803581	TSG	0	0.894444	TSG	0	0.853351	TSG	1	TSG	2	0	0
TNFAIP6	TNFAIP6		0.893643	TSG	1	0.804703	TSG	0	0.941633	TSG	1	0.894444	TSG	0	0.716791	TSG	0	TSG	2	0	0
RAPGEF6_ENST00000307984	RAPGEF6	ENST00000307984	0.805871	TSG	0	0.719113	TSG	0	0.803905	TSG	0	1	TSG	1	0.917972	TSG	1	TSG	2	0	0
NOX3	NOX3		0.807959	TSG	0	0.821464	TSG	0	0.905522	TSG	1	0.894444	TSG	0	0.80656	TSG	1	TSG	2	0	0
CDH26	CDH26		0.9115	TSG	1	0.754456	TSG	0	0.896114	TSG	1	0.913514	TSG	0	0.758633	TSG	0	TSG	2	0	0
TMEM30A	TMEM30A		0.9115	TSG	1	0.814322	TSG	0	0.789848	TSG	0	0.860402	TSG	0	0.854916	TSG	1	TSG	2	0	0
FGF13_ENST00000370603	FGF13	ENST00000370603	0.807959	TSG	0	0.850036	TSG	1	0.905522	TSG	1	0.894444	TSG	0	0.770219	TSG	0	TSG	2	0	0
DMD_ENST00000378687	DMD	ENST00000378687	0.957562	TSG	1	0.793264	TSG	0	0.749279	TSG	0	0.888193	TSG	0	0.824431	TSG	1	TSG	2	0	0
NFIA	NFIA		0.761427	TSG	0	0.901512	TSG	1	0.849424	TSG	1	0.917309	TSG	0	0.771528	TSG	0	TSG	2	0	0
RAPGEF6	RAPGEF6		0.79398	TSG	0	0.744975	TSG	0	0.803905	TSG	0	0.962162	TSG	1	0.89359	TSG	1	TSG	2	0	0
CYC1	CYC1		0.720896	TSG	0	0.821464	TSG	0	0.905522	TSG	1	0.894444	TSG	0	0.848151	TSG	1	TSG	2	0	0
PAX6	PAX6		0.761427	TSG	0	0.789361	TSG	0	0.896114	TSG	1	0.856607	TSG	0	0.88565	TSG	1	TSG	2	0	0
AADAC	AADAC		0.9115	TSG	1	0.878988	TSG	1	0.803581	TSG	0	0.860402	TSG	0	0.733422	TSG	0	TSG	2	0	0
ARID4A_ENST00000355431	ARID4A	ENST00000355431	0.79398	TSG	0	0.719113	TSG	0	0.803905	TSG	0	0.962162	TSG	1	0.903348	TSG	1	TSG	2	0	0
PRIM2	PRIM2		0.913118	TSG	1	0.821464	TSG	0	0.90732	TSG	1	0.8	TSG	0	0.739345	TSG	0	TSG	2	0	0
HS1BP3	HS1BP3		0.9115	TSG	1	0.804703	TSG	0	0.849967	TSG	1	0.894444	TSG	0	0.719007	TSG	0	TSG	2	0	0
LECT2	LECT2		0.805049	TSG	0	0.964322	TSG	1	0.793868	TSG	0	0.811753	TSG	0	0.802629	TSG	1	TSG	2	0	0
SLC17A2	SLC17A2		0.788485	TSG	0	0.804703	TSG	0	0.849967	TSG	1	0.894444	TSG	0	0.836339	TSG	1	TSG	2	0	0
PSIP1	PSIP1		0.9115	TSG	1	0.775885	TSG	0	0.762781	TSG	0	0.860402	TSG	0	0.863194	TSG	1	TSG	2	1	0
C20orf27	C20orf27		0.805049	TSG	0	0.964322	TSG	1	0.849967	TSG	1	0.811753	TSG	0	0.741843	TSG	0	TSG	2	0	0
DEFB118	DEFB118		0.788485	TSG	0	0.814322	TSG	0	0.849967	TSG	1	0.894444	TSG	0	0.824322	TSG	1	TSG	2	0	1
MMP10	MMP10		0.805049	TSG	0	0.964322	TSG	1	0.793868	TSG	0	0.811753	TSG	0	0.796416	TSG	1	TSG	2	0	0
SLFN5	SLFN5		0.859902	TSG	1	0.77197	TSG	0	0.803905	TSG	0	0.856607	TSG	0	0.878728	TSG	1	TSG	2	0	0
TOMM70A	TOMM70A		0.805049	TSG	0	0.764322	TSG	0	0.905522	TSG	1	1	TSG	1	0.695639	TSG	0	TSG	2	0	0
EPB41L3_ENST00000544123	EPB41L3	ENST00000544123	0.957562	TSG	1	0.850036	TSG	1	0.749279	TSG	0	0.888193	TSG	0	0.722499	TSG	0	TSG	2	0	0
PRKCD	PRKCD		0.761427	TSG	0	0.77197	TSG	0	0.896114	TSG	1	0.856607	TSG	0	0.878912	TSG	1	TSG	2	0	0
UBE2Q1	UBE2Q1		0.9115	TSG	1	0.789361	TSG	0	0.840559	TSG	1	0.856607	TSG	0	0.762798	TSG	0	TSG	2	0	0
GGCT	GGCT		0.845579	TSG	1	0.918988	TSG	1	0.793868	TSG	0	0.860402	TSG	0	0.741843	TSG	0	TSG	2	0	0
SUMO1_ENST00000392246	SUMO1	ENST00000392246	0.9115	TSG	1	0.814322	TSG	0	0.8083	TSG	1	0.860402	TSG	0	0.761098	TSG	0	TSG	2	0	0
EPS8L2	EPS8L2		0.827348	TSG	1	0.799607	TSG	0	0.899967	TSG	1	0.860402	TSG	0	0.768179	TSG	0	TSG	2	0	0
YIF1A	YIF1A		0.9115	TSG	1	0.789361	TSG	0	0.798892	TSG	0	0.856607	TSG	0	0.797635	TSG	1	TSG	2	0	0
TCHP	TCHP		0.9115	TSG	1	0.828742	TSG	1	0.762781	TSG	0	0.894444	TSG	0	0.75191	TSG	0	TSG	2	0	0
ATXN2L_ENST00000340394	ATXN2L	ENST00000340394	0.79398	TSG	0	0.77197	TSG	0	0.860003	TSG	1	0.856607	TSG	0	0.862386	TSG	1	TSG	2	0	0
FILIP1L_ENST00000354552	FILIP1L	ENST00000354552	0.79398	TSG	0	0.744975	TSG	0	0.762781	TSG	0	0.962162	TSG	1	0.880799	TSG	1	TSG	2	0	0
BRAF	BRAF		0.770391	OG	0	0.931031	OG	1	0.719985	OG	0	0.857143	OG	0	0.865962	OG	1	OG	2	1	1
PSIP1_ENST00000380715	PSIP1	ENST00000380715	0.9115	TSG	1	0.775885	TSG	0	0.762781	TSG	0	0.860402	TSG	0	0.832663	TSG	1	TSG	2	1	0
PRKCD_ENST00000394729	PRKCD	ENST00000394729	0.761427	TSG	0	0.77197	TSG	0	0.896114	TSG	1	0.856607	TSG	0	0.856998	TSG	1	TSG	2	0	0
LDB3_ENST00000372056	LDB3	ENST00000372056	0.805049	TSG	0	0.89575	TSG	1	0.849967	TSG	1	0.894444	TSG	0	0.692991	TSG	0	TSG	2	0	0
OFD1	OFD1		0.845579	TSG	1	0.719113	TSG	0	0.803905	TSG	0	0.856607	TSG	0	0.911036	TSG	1	TSG	2	0	0
IK_ENST00000417647	IK	ENST00000417647	0.761427	TSG	0	0.775885	TSG	0	0.860003	TSG	1	0.856607	TSG	0	0.882284	TSG	1	TSG	2	0	0
LARP7	LARP7		0.9115	TSG	1	0.789361	TSG	0	0.798892	TSG	0	0.856607	TSG	0	0.779797	TSG	1	TSG	2	0	0
JMJD1C	JMJD1C		0.786798	TSG	0	0.86755	TSG	1	0.7564	TSG	0	0.899805	TSG	0	0.824757	TSG	1	TSG	2	0	0
PLEKHA1	PLEKHA1		0.9115	TSG	1	0.822216	TSG	1	0.803581	TSG	0	0.894444	TSG	0	0.703452	TSG	0	TSG	2	0	0
ITGB4	ITGB4		0.753857	TSG	0	0.822216	TSG	1	0.90732	TSG	1	0.899805	TSG	0	0.751715	TSG	0	TSG	2	0	0
TMEM55A	TMEM55A		0.865204	TSG	1	0.725321	TSG	0	0.886078	TSG	1	0.894444	TSG	0	0.762547	TSG	0	TSG	2	0	0
ATXN2L_ENST00000325215	ATXN2L	ENST00000325215	0.79398	TSG	0	0.77197	TSG	0	0.860003	TSG	1	0.856607	TSG	0	0.850943	TSG	1	TSG	2	0	0
DYRK1A	DYRK1A		0.890851	TSG	1	0.793264	TSG	0	0.851221	TSG	1	0.854151	TSG	0	0.743352	TSG	0	TSG	2	0	0
CELA1	CELA1		0.827348	TSG	1	0.918988	TSG	1	0.793868	TSG	0	0.860402	TSG	0	0.731468	TSG	0	TSG	2	0	0
SAMD9L	SAMD9L		0.95043	TSG	1	0.821464	TSG	0	0.749279	TSG	0	0.782311	TSG	0	0.828057	TSG	1	TSG	2	0	0
TNFSF18	TNFSF18		0.9115	TSG	1	0.814322	TSG	0	0.849967	TSG	1	0.860402	TSG	0	0.694499	TSG	0	TSG	2	0	0
CCND3	CCND3		0.674901	TSG	0	0.964322	TSG	1	0.726299	TSG	0	1	TSG	1	0.763097	TSG	0	TSG	2	1	1
C6orf103_ENST00000367493	C6orf103	ENST00000367493	0.9115	TSG	1	0.77197	TSG	0	0.803905	TSG	0	0.822564	TSG	0	0.817386	TSG	1	TSG	2	0	0
IRF1	IRF1		0.799283	TSG	0	0.839607	TSG	1	0.886078	TSG	1	0.917309	TSG	0	0.684528	TSG	0	TSG	2	0	0
DMD_ENST00000357033	DMD	ENST00000357033	0.905963	TSG	1	0.793264	TSG	0	0.749279	TSG	0	0.851156	TSG	0	0.824431	TSG	1	TSG	2	0	0
FAM117B	FAM117B		0.761427	TSG	0	0.758654	TSG	0	0.849967	TSG	1	1	TSG	1	0.75331	TSG	0	TSG	2	0	0
PI4KA_ENST00000255882	PI4KA	ENST00000255882	0.864223	TSG	1	0.77197	TSG	0	0.759859	TSG	0	0.962963	TSG	1	0.762839	TSG	0	TSG	2	0	0
PDE1C_ENST00000396191	PDE1C	ENST00000396191	0.95043	TSG	1	0.828361	TSG	1	0.749279	TSG	0	0.888193	TSG	0	0.705416	TSG	0	TSG	2	0	0
SLC9A4	SLC9A4		0.845271	TSG	1	0.821464	TSG	0	0.7564	TSG	0	0.936842	TSG	1	0.761614	TSG	0	TSG	2	0	0
TBC1D25	TBC1D25		0.904368	TSG	1	0.814322	TSG	0	0.793868	TSG	0	0.811753	TSG	0	0.793588	TSG	1	TSG	2	0	0
PI4KA	PI4KA		0.864223	TSG	1	0.77197	TSG	0	0.759859	TSG	0	0.962963	TSG	1	0.757848	TSG	0	TSG	2	0	0
XPOT	XPOT		0.768597	TSG	0	0.77197	TSG	0	0.860003	TSG	1	0.856607	TSG	0	0.859247	TSG	1	TSG	2	0	1
TBC1D7	TBC1D7		0.845579	TSG	1	0.878988	TSG	1	0.793868	TSG	0	0.860402	TSG	0	0.735462	TSG	0	TSG	2	0	0
RAPGEF6_ENST00000308008	RAPGEF6	ENST00000308008	0.709828	TSG	0	0.744975	TSG	0	0.803905	TSG	0	0.962963	TSG	1	0.888202	TSG	1	TSG	2	0	0
CD3G	CD3G		0.9115	TSG	1	0.764075	TSG	0	0.804448	TSG	1	0.856607	TSG	0	0.771949	TSG	0	TSG	2	0	1
PRRG3	PRRG3		0.788485	TSG	0	0.754456	TSG	0	0.860003	TSG	1	0.894444	TSG	0	0.809423	TSG	1	TSG	2	0	0
EPB41L4A_ENST00000359109	EPB41L4A	ENST00000359109	0.838447	TSG	1	0.801747	TSG	0	0.748349	TSG	0	0.965957	TSG	1	0.751875	TSG	0	TSG	2	0	0
WNK1_ENST00000537687	WNK1	ENST00000537687	0.798301	TSG	0	0.77197	TSG	0	0.805702	TSG	1	0.962162	TSG	1	0.767139	TSG	0	TSG	2	0	0
WAC_ENST00000428935	WAC	ENST00000428935	0.761427	TSG	0	0.918988	TSG	1	0.8083	TSG	1	0.860402	TSG	0	0.75575	TSG	0	TSG	2	0	0
CYP20A1	CYP20A1		0.9115	TSG	1	0.775885	TSG	0	0.762781	TSG	0	0.856607	TSG	0	0.794865	TSG	1	TSG	2	0	0
CCDC150	CCDC150		0.859902	TSG	1	0.77197	TSG	0	0.854448	TSG	1	0.856607	TSG	0	0.757823	TSG	0	TSG	2	0	0
MAGEB16	MAGEB16		0.788485	TSG	0	0.828742	TSG	1	0.860003	TSG	1	0.856607	TSG	0	0.766778	TSG	0	TSG	2	0	0
C11orf49	C11orf49		0.9115	TSG	1	0.828742	TSG	1	0.744328	TSG	0	0.860402	TSG	0	0.755534	TSG	0	TSG	2	0	0
PDE1C	PDE1C		0.95043	TSG	1	0.828361	TSG	1	0.749279	TSG	0	0.888193	TSG	0	0.683396	TSG	0	TSG	2	0	0
C14orf23	C14orf23		0.9115	TSG	1	0.764075	TSG	0	0.804448	TSG	1	0.856607	TSG	0	0.76283	TSG	0	TSG	2	0	0
RAC1_ENST00000356142	RAC1	ENST00000356142	0.770391	OG	0	0.739418	OG	0	0.687696	OG	0	1	OG	1	0.901446	OG	1	OG	2	1	1
KLHDC5	KLHDC5		0.805049	TSG	0	0.74494	TSG	0	0.849967	TSG	1	0.965957	TSG	1	0.731039	TSG	0	TSG	2	0	0
WDR45	WDR45		0.805049	TSG	0	0.723265	TSG	0	0.886078	TSG	1	0.894444	TSG	0	0.784528	TSG	1	TSG	2	0	0
TCF12_ENST00000438423	TCF12	ENST00000438423	0.838447	TSG	1	0.742433	TSG	0	0.716348	TSG	0	0.892857	TSG	0	0.903056	TSG	1	TSG	2	1	1
TCF12_ENST00000452095	TCF12	ENST00000452095	0.838447	TSG	1	0.742433	TSG	0	0.716348	TSG	0	0.892857	TSG	0	0.903056	TSG	1	TSG	2	1	1
CYP51A1	CYP51A1		0.845579	TSG	1	0.775885	TSG	0	0.803905	TSG	0	0.856607	TSG	0	0.811159	TSG	1	TSG	2	0	0
HOXA11	HOXA11		0.827348	TSG	1	0.878988	TSG	1	0.748181	TSG	0	0.894444	TSG	0	0.741544	TSG	0	TSG	2	1	0
ADAL_ENST00000428046	ADAL	ENST00000428046	0.9115	TSG	1	0.878988	TSG	1	0.743461	TSG	0	0.894444	TSG	0	0.661795	TSG	0	TSG	2	0	0
XRCC2	XRCC2		0.845579	TSG	1	0.775885	TSG	0	0.748349	TSG	0	0.856607	TSG	0	0.863347	TSG	1	TSG	2	0	0
WNK1	WNK1		0.798301	TSG	0	0.77197	TSG	0	0.805702	TSG	1	0.962162	TSG	1	0.751172	TSG	0	TSG	2	0	0
NRIP1	NRIP1		0.775749	TSG	0	0.679113	TSG	0	0.803905	TSG	0	0.962963	TSG	1	0.863437	TSG	1	TSG	2	0	1
PAX2_ENST00000428433	PAX2	ENST00000428433	0.845579	TSG	1	0.78427	TSG	0	0.840016	TSG	1	0.913514	TSG	0	0.699931	TSG	0	TSG	2	0	1
ASPN	ASPN		0.9115	TSG	1	0.828742	TSG	1	0.744328	TSG	0	0.860402	TSG	0	0.737264	TSG	0	TSG	2	0	0
SFT2D2	SFT2D2		0.9115	TSG	1	0.774322	TSG	0	0.8083	TSG	1	0.860402	TSG	0	0.72769	TSG	0	TSG	2	0	0
FCAMR_ENST00000324852	FCAMR	ENST00000324852	0.904368	TSG	1	0.786905	TSG	0	0.772446	TSG	0	0.799464	TSG	0	0.81876	TSG	1	TSG	2	0	0
PRMT3	PRMT3		0.827348	TSG	1	0.868742	TSG	1	0.762781	TSG	0	0.860402	TSG	0	0.762342	TSG	0	TSG	2	0	1
IL32	IL32		0.788485	TSG	0	0.764075	TSG	0	0.804448	TSG	1	0.962162	TSG	1	0.761771	TSG	0	TSG	2	0	0
RNF128_ENST00000324342	RNF128	ENST00000324342	0.845579	TSG	1	0.718988	TSG	0	0.905522	TSG	1	0.894444	TSG	0	0.715035	TSG	0	TSG	2	0	0
IGSF3_ENST00000369483	IGSF3	ENST00000369483	0.71106	TSG	0	0.89575	TSG	1	0.812499	TSG	1	0.888193	TSG	0	0.771839	TSG	0	TSG	2	0	0
CCR7	CCR7		0.805049	TSG	0	0.89575	TSG	1	0.743461	TSG	0	0.860402	TSG	0	0.773698	TSG	1	TSG	2	1	0
C6	C6		0.95043	TSG	1	0.828361	TSG	1	0.749279	TSG	0	0.831051	TSG	0	0.718642	TSG	0	TSG	2	0	0
PDE1C_ENST00000396193	PDE1C	ENST00000396193	0.905985	TSG	1	0.828361	TSG	1	0.749279	TSG	0	0.888193	TSG	0	0.705416	TSG	0	TSG	2	0	0
SRSF12	SRSF12		0.761427	TSG	0	0.878988	TSG	1	0.849967	TSG	1	0.860402	TSG	0	0.726361	TSG	0	TSG	2	0	0
TXNDC3	TXNDC3		0.930956	TSG	1	0.804703	TSG	0	0.805378	TSG	1	0.774144	TSG	0	0.761614	TSG	0	TSG	2	0	0
KDM2B	KDM2B		0.819778	TSG	1	0.77197	TSG	0	0.8618	TSG	1	0.856607	TSG	0	0.766326	TSG	0	TSG	2	0	0
SMTN	SMTN		0.819778	TSG	1	0.77197	TSG	0	0.8618	TSG	1	0.856607	TSG	0	0.765328	TSG	0	TSG	2	0	0
FETUB	FETUB		0.74357	TSG	0	0.754456	TSG	0	0.896114	TSG	1	0.856607	TSG	0	0.824168	TSG	1	TSG	2	0	0
TBC1D10C	TBC1D10C		0.904368	TSG	1	0.754456	TSG	0	0.736335	TSG	0	0.837302	TSG	0	0.841801	TSG	1	TSG	2	0	0
HNRPDL	HNRPDL		0.9115	TSG	1	0.749361	TSG	0	0.840016	TSG	1	0.856607	TSG	0	0.715657	TSG	0	TSG	2	0	0
MESDC2	MESDC2		0.9115	TSG	1	0.828742	TSG	1	0.744328	TSG	0	0.856607	TSG	0	0.730609	TSG	0	TSG	2	0	0
MYO3A	MYO3A		0.755504	TSG	0	0.850036	TSG	1	0.7564	TSG	0	0.888193	TSG	0	0.820885	TSG	1	TSG	2	0	0
PLXNB3	PLXNB3		0.864223	TSG	1	0.77197	TSG	0	0.805702	TSG	1	0.871429	TSG	0	0.757639	TSG	0	TSG	2	0	0
FOXP4_ENST00000373060	FOXP4	ENST00000373060	0.761427	TSG	0	0.81197	TSG	0	0.854448	TSG	1	0.856607	TSG	0	0.786049	TSG	1	TSG	2	0	0
CDK5	CDK5		0.827348	TSG	1	0.868742	TSG	1	0.762781	TSG	0	0.856607	TSG	0	0.754813	TSG	0	TSG	2	0	0
SH3TC1	SH3TC1		0.864223	TSG	1	0.77197	TSG	0	0.759859	TSG	0	0.92812	TSG	1	0.745708	TSG	0	TSG	2	0	0
SACS_ENST00000382298	SACS	ENST00000382298	0.786798	TSG	0	0.86755	TSG	1	0.7564	TSG	0	0.82	TSG	0	0.838986	TSG	1	TSG	2	0	1
RBBP8_ENST00000399725	RBBP8	ENST00000399725	0.859902	TSG	1	0.77197	TSG	0	0.762781	TSG	0	0.856607	TSG	0	0.816989	TSG	1	TSG	2	0	0
DERL1	DERL1		0.9115	TSG	1	0.878988	TSG	1	0.748181	TSG	0	0.860402	TSG	0	0.667694	TSG	0	TSG	2	0	0
KIF20B_ENST00000416354	KIF20B	ENST00000416354	0.775749	TSG	0	0.77197	TSG	0	0.818336	TSG	1	0.92892	TSG	1	0.770993	TSG	0	TSG	2	0	0
AKAP7	AKAP7		0.827348	TSG	1	0.801747	TSG	0	0.762781	TSG	0	0.856607	TSG	0	0.816991	TSG	1	TSG	2	0	0
SCN11A	SCN11A		0.748372	TSG	0	0.856932	TSG	1	0.7564	TSG	0	0.888193	TSG	0	0.814574	TSG	1	TSG	2	0	0
GNA13	GNA13		0.71106	TSG	0	0.946845	TSG	1	0.7564	TSG	0	0.83096	TSG	0	0.817812	TSG	1	TSG	2	0	1
CCDC108_ENST00000295729	CCDC108	ENST00000295729	0.9115	TSG	1	0.764075	TSG	0	0.804448	TSG	1	0.856607	TSG	0	0.725587	TSG	0	TSG	2	0	0
HNRPL	HNRPL		0.904368	TSG	1	0.754456	TSG	0	0.772446	TSG	0	0.799464	TSG	0	0.831327	TSG	1	TSG	2	0	0
PLXNB3_ENST00000538966	PLXNB3	ENST00000538966	0.864223	TSG	1	0.77197	TSG	0	0.805702	TSG	1	0.871429	TSG	0	0.748699	TSG	0	TSG	2	0	0
MAGEB16_ENST00000399992	MAGEB16	ENST00000399992	0.788485	TSG	0	0.754456	TSG	0	0.860003	TSG	1	0.856607	TSG	0	0.801832	TSG	1	TSG	2	0	0
C11orf49_ENST00000378618	C11orf49	ENST00000378618	0.9115	TSG	1	0.828742	TSG	1	0.762781	TSG	0	0.860402	TSG	0	0.697112	TSG	0	TSG	2	0	0
TRMT44	TRMT44		0.79398	TSG	0	0.822216	TSG	1	0.849967	TSG	1	0.823365	TSG	0	0.770437	TSG	0	TSG	2	0	0
FAM109B	FAM109B		0.9115	TSG	1	0.868742	TSG	1	0.762781	TSG	0	0.822564	TSG	0	0.692548	TSG	0	TSG	2	0	0
VASH1	VASH1		0.845579	TSG	1	0.878988	TSG	1	0.803581	TSG	0	0.860402	TSG	0	0.66881	TSG	0	TSG	2	0	0
ANTXR2	ANTXR2		0.761427	TSG	0	0.775885	TSG	0	0.860003	TSG	1	0.856607	TSG	0	0.803085	TSG	1	TSG	2	0	1
TNFSF18_ENST00000404377	TNFSF18	ENST00000404377	0.827348	TSG	1	0.814322	TSG	0	0.849967	TSG	1	0.860402	TSG	0	0.704952	TSG	0	TSG	2	0	0
KRCC1	KRCC1		0.827348	TSG	1	0.868742	TSG	1	0.762781	TSG	0	0.856607	TSG	0	0.740784	TSG	0	TSG	2	0	0
CEP19	CEP19		0.845579	TSG	1	0.764075	TSG	0	0.762781	TSG	0	0.860402	TSG	0	0.823224	TSG	1	TSG	2	0	0
IGSF3	IGSF3		0.703927	TSG	0	0.89575	TSG	1	0.812499	TSG	1	0.888193	TSG	0	0.755236	TSG	0	TSG	2	0	0
MPZ	MPZ		0.79398	TSG	0	0.744975	TSG	0	0.762781	TSG	0	0.92812	TSG	1	0.824271	TSG	1	TSG	2	0	0
PRDM2	PRDM2		0.714149	TSG	0	0.77197	TSG	0	0.8618	TSG	1	0.851156	TSG	0	0.854866	TSG	1	TSG	2	1	0
SMTN_ENST00000404496	SMTN	ENST00000404496	0.819778	TSG	1	0.77197	TSG	0	0.8618	TSG	1	0.856607	TSG	0	0.743552	TSG	0	TSG	2	0	0
CXorf58_ENST00000379211	CXorf58	ENST00000379211	0.720896	TSG	0	0.78494	TSG	0	0.849967	TSG	1	0.965957	TSG	1	0.731928	TSG	0	TSG	2	0	0
NEK1_ENST00000507142	NEK1	ENST00000507142	0.859902	TSG	1	0.77197	TSG	0	0.762238	TSG	0	0.856607	TSG	0	0.802364	TSG	1	TSG	2	0	0
CSNK2B	CSNK2B		0.805049	TSG	0	0.831094	TSG	1	0.704945	TSG	0	0.965957	TSG	1	0.745834	TSG	0	TSG	2	0	0
CLEC2B	CLEC2B		0.761427	TSG	0	0.814322	TSG	0	0.849967	TSG	1	0.811753	TSG	0	0.814482	TSG	1	TSG	2	0	0
TNC	TNC		0.864223	TSG	1	0.754827	TSG	0	0.851221	TSG	1	0.851156	TSG	0	0.729567	TSG	0	TSG	2	1	0
KMT2A	KMT2A		0.798301	TSG	0	0.822216	TSG	1	0.7564	TSG	0	0.762963	TSG	0	0.910342	TSG	1	TSG	2	1	0
ZNF829_ENST00000520965	ZNF829	ENST00000520965	0.9115	TSG	1	0.822216	TSG	1	0.747482	TSG	0	0.860402	TSG	0	0.708526	TSG	0	TSG	2	0	0
DNAJB7	DNAJB7		0.9115	TSG	1	0.789361	TSG	0	0.840559	TSG	1	0.856607	TSG	0	0.648925	TSG	0	TSG	2	0	0
VCP	VCP		0.827348	TSG	1	0.77197	TSG	0	0.818336	TSG	1	0.856607	TSG	0	0.771469	TSG	0	TSG	2	0	0
ALB	ALB		0.930956	TSG	1	0.725321	TSG	0	0.805378	TSG	1	0.879699	TSG	0	0.704199	TSG	0	TSG	2	0	0
GON4L_ENST00000437809	GON4L	ENST00000437809	0.883697	TSG	1	0.724446	TSG	0	0.749279	TSG	0	0.962963	TSG	1	0.724448	TSG	0	TSG	2	0	0
ANO10	ANO10		0.827348	TSG	1	0.77197	TSG	0	0.803905	TSG	0	0.856607	TSG	0	0.784416	TSG	1	TSG	2	0	0
CHTOP	CHTOP		0.761427	TSG	0	0.801747	TSG	0	0.804448	TSG	1	0.92812	TSG	1	0.747713	TSG	0	TSG	2	0	0
CHEK1	CHEK1		0.827348	TSG	1	0.775885	TSG	0	0.762781	TSG	0	0.962162	TSG	1	0.715108	TSG	0	TSG	2	0	0
FRMPD1	FRMPD1		0.864223	TSG	1	0.829113	TSG	1	0.749279	TSG	0	0.865763	TSG	0	0.733763	TSG	0	TSG	2	0	0
SLC44A3	SLC44A3		0.775749	TSG	0	0.731596	TSG	0	0.844411	TSG	1	0.894444	TSG	0	0.795246	TSG	1	TSG	2	0	0
PHYH	PHYH		0.845579	TSG	1	0.804703	TSG	0	0.849967	TSG	1	0.917309	TSG	0	0.623565	TSG	0	TSG	2	0	0
JAG1_ENST00000254958	JAG1	ENST00000254958	0.819778	TSG	1	0.77197	TSG	0	0.759859	TSG	0	0.856607	TSG	0	0.832307	TSG	1	TSG	2	0	0
C6orf89	C6orf89		0.761427	TSG	0	0.868742	TSG	1	0.804448	TSG	1	0.856607	TSG	0	0.747877	TSG	0	TSG	2	0	0
PCOLCE	PCOLCE		0.859902	TSG	1	0.77197	TSG	0	0.804448	TSG	1	0.856607	TSG	0	0.745365	TSG	0	TSG	2	0	0
CLASRP	CLASRP		0.753857	TSG	0	0.822216	TSG	1	0.90732	TSG	1	0.857407	TSG	0	0.696916	TSG	0	TSG	2	0	0
PRCC	PRCC		0.845579	TSG	1	0.744975	TSG	0	0.748349	TSG	0	0.962162	TSG	1	0.736267	TSG	0	TSG	2	1	1
CCDC175	CCDC175		0.775749	TSG	0	0.744975	TSG	0	0.803905	TSG	0	0.92812	TSG	1	0.781856	TSG	1	TSG	2	0	0
ZNF441	ZNF441		0.75345	TSG	0	0.86755	TSG	1	0.849424	TSG	1	0.823365	TSG	0	0.740711	TSG	0	TSG	2	0	0
FAM5C	FAM5C		0.95043	TSG	1	0.627551	TSG	0	0.749279	TSG	0	0.936842	TSG	1	0.77037	TSG	0	TSG	2	0	0
CLDN16	CLDN16		0.761427	TSG	0	0.718988	TSG	0	0.849967	TSG	1	1	TSG	1	0.703573	TSG	0	TSG	2	0	0
SEC31A_ENST00000264405	SEC31A	ENST00000264405	0.775749	TSG	0	0.77197	TSG	0	0.854448	TSG	1	0.856607	TSG	0	0.775152	TSG	1	TSG	2	0	0
DOCK9	DOCK9		0.864223	TSG	1	0.77197	TSG	0	0.70376	TSG	0	0.92812	TSG	1	0.765757	TSG	0	TSG	2	0	0
GOT1L1_ENST00000307599	GOT1L1	ENST00000307599	0.845579	TSG	1	0.764075	TSG	0	0.762781	TSG	0	0.856607	TSG	0	0.80332	TSG	1	TSG	2	0	0
GOT1L1	GOT1L1		0.845579	TSG	1	0.764075	TSG	0	0.762781	TSG	0	0.856607	TSG	0	0.80332	TSG	1	TSG	2	0	0
TANC1	TANC1		0.798301	TSG	0	0.829113	TSG	1	0.749279	TSG	0	0.92892	TSG	1	0.726236	TSG	0	TSG	2	0	0
WDR47	WDR47		0.795224	TSG	0	0.690073	TSG	0	0.849424	TSG	1	0.92892	TSG	1	0.767351	TSG	0	TSG	2	0	1
FAHD2A	FAHD2A		0.827348	TSG	1	0.77197	TSG	0	0.804448	TSG	1	0.856607	TSG	0	0.769773	TSG	0	TSG	2	0	0
PAPPA2	PAPPA2		0.748372	TSG	0	0.828361	TSG	1	0.7564	TSG	0	0.888193	TSG	0	0.80851	TSG	1	TSG	2	0	0
AMBRA1	AMBRA1		0.890024	TSG	1	0.548692	OG	0	0.803905	TSG	0	0.917309	TSG	0	0.86962	TSG	1	TSG	2	0	1
MBNL1_ENST00000282488	MBNL1	ENST00000282488	0.761427	TSG	0	0.868742	TSG	1	0.804448	TSG	1	0.822564	TSG	0	0.771758	TSG	0	TSG	2	0	0
SRPK1	SRPK1		0.79398	TSG	0	0.692215	TSG	0	0.844411	TSG	1	0.92892	TSG	1	0.769115	TSG	0	TSG	2	0	0
DMD_ENST00000378682	DMD	ENST00000378682	0.820568	TSG	1	0.747931	TSG	0	0.749279	TSG	0	0.888193	TSG	0	0.821542	TSG	1	TSG	2	0	0
GON4L	GON4L		0.883697	TSG	1	0.86755	TSG	1	0.749279	TSG	0	0.79425	TSG	0	0.731967	TSG	0	TSG	2	0	0
FYB_ENST00000540520	FYB	ENST00000540520	0.805456	TSG	0	0.675075	TSG	0	0.8618	TSG	1	0.850356	TSG	0	0.834014	TSG	1	TSG	2	0	0
NHS	NHS		0.883697	TSG	1	0.793264	TSG	0	0.749279	TSG	0	0.817114	TSG	0	0.782794	TSG	1	TSG	2	0	0
COX4I2	COX4I2		0.761427	TSG	0	0.774322	TSG	0	0.849967	TSG	1	0.860402	TSG	0	0.779459	TSG	1	TSG	2	0	0
GPATCH4	GPATCH4		0.827348	TSG	1	0.868742	TSG	1	0.744328	TSG	0	0.856607	TSG	0	0.728288	TSG	0	TSG	2	0	0
HOXB6	HOXB6		0.9115	TSG	1	0.75755	TSG	0	0.8083	TSG	1	0.860402	TSG	0	0.687352	TSG	0	TSG	2	0	0
AANAT	AANAT		0.770391	OG	0	0.769455	OG	0	0.687696	OG	0	0.966667	OG	1	0.830357	OG	1	OG	2	0	0
DOCK4_ENST00000437633	DOCK4	ENST00000437633	0.799545	TSG	0	0.86755	TSG	1	0.749279	TSG	0	0.817114	TSG	0	0.790556	TSG	1	TSG	2	0	0
PRRC2A	PRRC2A		0.714149	TSG	0	0.77197	TSG	0	0.759859	TSG	0	0.962963	TSG	1	0.81506	TSG	1	TSG	2	0	0
OSBPL6_ENST00000392505	OSBPL6	ENST00000392505	0.839252	TSG	1	0.890073	TSG	1	0.7564	TSG	0	0.817114	TSG	0	0.721143	TSG	0	TSG	2	0	0
TENC1	TENC1		0.819778	TSG	1	0.77197	TSG	0	0.759859	TSG	0	0.857407	TSG	0	0.812583	TSG	1	TSG	2	0	0
ELAVL3	ELAVL3		0.904368	TSG	1	0.754456	TSG	0	0.804448	TSG	1	0.856607	TSG	0	0.701388	TSG	0	TSG	2	0	0
DOCK4	DOCK4		0.883697	TSG	1	0.793264	TSG	0	0.749279	TSG	0	0.817114	TSG	0	0.777531	TSG	1	TSG	2	0	0
ALG13_ENST00000394780	ALG13	ENST00000394780	0.792956	TSG	0	0.845875	TSG	1	0.745259	TSG	0	0.92892	TSG	1	0.707454	TSG	0	TSG	2	0	0
C9orf85	C9orf85		0.845579	TSG	1	0.739607	TSG	0	0.793868	TSG	0	0.965957	TSG	1	0.674881	TSG	0	TSG	2	0	0
DHX29	DHX29		0.839252	TSG	1	0.838978	TSG	1	0.749279	TSG	0	0.823365	TSG	0	0.76893	TSG	0	TSG	2	0	0
DDX26B_ENST00000370752	DDX26B	ENST00000370752	0.753857	TSG	0	0.77197	TSG	0	0.8618	TSG	1	0.856607	TSG	0	0.775261	TSG	1	TSG	2	0	0
MYCBP2	MYCBP2		0.786798	TSG	0	0.86755	TSG	1	0.654459	TSG	0	0.962963	TSG	1	0.747707	TSG	0	TSG	2	0	0
NUP214	NUP214		0.864223	TSG	1	0.77197	TSG	0	0.70376	TSG	0	0.92892	TSG	1	0.750095	TSG	0	TSG	2	1	0
ZNF407	ZNF407		0.798301	TSG	0	0.829113	TSG	1	0.749279	TSG	0	0.92892	TSG	1	0.712994	TSG	0	TSG	2	0	0
DDX39B_ENST00000428450	DDX39B	ENST00000428450	0.9115	TSG	1	0.764075	TSG	0	0.804448	TSG	1	0.807958	TSG	0	0.730604	TSG	0	TSG	2	0	0
SPAG1	SPAG1		0.839252	TSG	1	0.838978	TSG	1	0.710557	TSG	0	0.857407	TSG	0	0.771617	TSG	0	TSG	2	0	0
TREX2	TREX2		0.9115	TSG	1	0.828742	TSG	1	0.758061	TSG	0	0.822564	TSG	0	0.696508	TSG	0	TSG	2	0	0
UHRF1BP1L	UHRF1BP1L		0.78007	TSG	0	0.77197	TSG	0	0.805702	TSG	1	0.856607	TSG	0	0.802596	TSG	1	TSG	2	0	0
BIN2	BIN2		0.720896	TSG	0	0.793264	TSG	0	0.849967	TSG	1	0.811753	TSG	0	0.839103	TSG	1	TSG	2	0	0
FAM182B_ENST00000376404	FAM182B	ENST00000376404	0.656743	TSG	0	0.763265	TSG	0	0.903935	TSG	1	1	TSG	1	0.689725	TSG	0	TSG	2	0	0
LMO7_ENST00000357063	LMO7	ENST00000357063	0.722879	TSG	0	0.822216	TSG	1	0.7564	TSG	0	0.899805	TSG	0	0.811714	TSG	1	TSG	2	0	0
SLC4A3	SLC4A3		0.819778	TSG	1	0.77197	TSG	0	0.8618	TSG	1	0.851156	TSG	0	0.707615	TSG	0	TSG	2	0	0
MAX_ENST00000246163	MAX	ENST00000246163	0.770391	OG	0	0.855169	OG	1	0.633728	OG	0	0.895238	OG	0	0.85687	OG	1	OG	2	1	0
DCC	DCC		0.95043	TSG	1	0.627551	TSG	0	0.749279	TSG	0	0.936842	TSG	1	0.746766	TSG	0	TSG	2	1	0
SLC44A2	SLC44A2		0.773482	TSG	0	0.829113	TSG	1	0.749279	TSG	0	0.92892	TSG	1	0.729704	TSG	0	TSG	2	0	0
PIK3R3	PIK3R3		0.845579	TSG	1	0.775885	TSG	0	0.748349	TSG	0	0.822564	TSG	0	0.817443	TSG	1	TSG	2	0	0
CSNK2A1	CSNK2A1		0.797917	TSG	0	0.972485	TSG	1	0.810352	TSG	1	0.694444	TSG	0	0.734013	TSG	0	TSG	2	0	1
GPR19	GPR19		0.9115	TSG	1	0.828742	TSG	1	0.744328	TSG	0	0.856607	TSG	0	0.667934	TSG	0	TSG	2	0	0
SRA1	SRA1		0.827348	TSG	1	0.764075	TSG	0	0.804448	TSG	1	0.856607	TSG	0	0.756156	TSG	0	TSG	2	0	1
SLC25A40	SLC25A40		0.9115	TSG	1	0.828742	TSG	1	0.799884	TSG	0	0.856607	TSG	0	0.611678	TSG	0	TSG	2	0	1
C20orf96	C20orf96		0.761427	TSG	0	0.862216	TSG	1	0.8083	TSG	1	0.860402	TSG	0	0.714897	TSG	0	TSG	2	0	0
PDCD1	PDCD1		0.9115	TSG	1	0.878988	TSG	1	0.743461	TSG	0	0.811753	TSG	0	0.661522	TSG	0	TSG	2	0	0
G2E3	G2E3		0.761427	TSG	0	0.641968	TSG	0	0.896114	TSG	1	0.856607	TSG	0	0.851076	TSG	1	TSG	2	0	0
FCN3	FCN3		0.827348	TSG	1	0.77197	TSG	0	0.860003	TSG	1	0.856607	TSG	0	0.69112	TSG	0	TSG	2	0	0
OR6C76	OR6C76		0.788485	TSG	0	0.754456	TSG	0	0.860003	TSG	1	0.774444	TSG	0	0.829555	TSG	1	TSG	2	0	0
DEFB126	DEFB126		0.788485	TSG	0	0.868742	TSG	1	0.804448	TSG	1	0.774444	TSG	0	0.770692	TSG	0	TSG	2	0	0
CRTC1_ENST00000338797	CRTC1	ENST00000338797	0.79398	TSG	0	0.704975	TSG	0	0.818336	TSG	1	0.962162	TSG	1	0.726787	TSG	0	TSG	2	1	0
ZNF276_ENST00000443381	ZNF276	ENST00000443381	0.805049	TSG	0	0.73575	TSG	0	0.8083	TSG	1	1	TSG	1	0.656269	TSG	0	TSG	2	0	0
OR8I2	OR8I2		0.788485	TSG	0	0.754456	TSG	0	0.706861	TSG	0	0.936842	TSG	1	0.817804	TSG	1	TSG	2	0	0
ANK3_ENST00000395293	ANK3	ENST00000395293	0.883697	TSG	1	0.685167	TSG	0	0.851221	TSG	1	0.851156	TSG	0	0.732844	TSG	0	TSG	2	0	0
INPPL1	INPPL1		0.890024	TSG	1	0.565594	TSG	0	0.803905	TSG	0	0.913514	TSG	0	0.829301	TSG	1	TSG	2	0	0
PRKAR1A	PRKAR1A		0.761427	TSG	0	0.868742	TSG	1	0.804448	TSG	1	0.807958	TSG	0	0.75943	TSG	0	TSG	2	1	0
TP53BP1	TP53BP1		0.798301	TSG	0	0.704975	TSG	0	0.805702	TSG	1	0.865763	TSG	0	0.826752	TSG	1	TSG	2	0	0
ZNF560	ZNF560		0.852403	TSG	1	0.850036	TSG	1	0.7564	TSG	0	0.83096	TSG	0	0.711672	TSG	0	TSG	2	0	0
PCBP1	PCBP1		0.770391	OG	0	0.569232	OG	0	0.800394	OG	0	1	OG	1	0.860437	OG	1	OG	2	1	0
ZDBF2	ZDBF2		0.767323	TSG	0	0.77197	TSG	0	0.710881	TSG	0	0.936842	TSG	1	0.813405	TSG	1	TSG	2	0	0
PHF15	PHF15		0.709828	TSG	0	0.77197	TSG	0	0.860003	TSG	1	0.823365	TSG	0	0.835232	TSG	1	TSG	2	0	0
MYO1A	MYO1A		0.753857	TSG	0	0.77197	TSG	0	0.8618	TSG	1	0.79425	TSG	0	0.817819	TSG	1	TSG	2	0	0
NBEA_ENST00000400445	NBEA	ENST00000400445	0.786798	TSG	0	0.86755	TSG	1	0.654459	TSG	0	0.865763	TSG	0	0.824431	TSG	1	TSG	2	1	0
RLTPR_ENST00000334583	RLTPR	ENST00000334583	0.7551	TSG	0	0.838978	TSG	1	0.805378	TSG	1	0.857407	TSG	0	0.740484	TSG	0	TSG	2	0	0
ATXN2L_ENST00000395547	ATXN2L	ENST00000395547	0.662553	TSG	0	0.77197	TSG	0	0.8618	TSG	1	0.850356	TSG	0	0.850351	TSG	1	TSG	2	0	0
CD302	CD302		0.9115	TSG	1	0.725885	TSG	0	0.804448	TSG	1	0.879471	TSG	0	0.675059	TSG	0	TSG	2	0	0
ABHD12B_ENST00000337334	ABHD12B	ENST00000337334	0.9115	TSG	1	0.668742	TSG	0	0.762781	TSG	0	0.962162	TSG	1	0.689911	TSG	0	TSG	2	0	1
ZNF491	ZNF491		0.827348	TSG	1	0.822216	TSG	1	0.743461	TSG	0	0.860402	TSG	0	0.741237	TSG	0	TSG	2	0	0
PCDHB4	PCDHB4		0.930956	TSG	1	0.754456	TSG	0	0.8618	TSG	1	0.725495	TSG	0	0.721587	TSG	0	TSG	2	0	0
QKI	QKI		0.845579	TSG	1	0.718988	TSG	0	0.849967	TSG	1	0.860402	TSG	0	0.719315	TSG	0	TSG	2	1	0
FAM200A	FAM200A		0.687498	OG	0	0.927185	OG	1	0.687696	OG	0	0.895238	OG	0	0.794978	OG	1	OG	2	0	0
ZAN_ENST00000546213	ZAN	ENST00000546213	0.819778	TSG	1	0.77197	TSG	0	0.76698	TSG	0	0.856607	TSG	0	0.776768	TSG	1	TSG	2	0	0
INTS12	INTS12		0.9115	TSG	1	0.652215	TSG	0	0.829979	TSG	1	0.860402	TSG	0	0.737951	TSG	0	TSG	2	0	0
RBM12B	RBM12B		0.819778	TSG	1	0.829113	TSG	1	0.749279	TSG	0	0.865763	TSG	0	0.727053	TSG	0	TSG	2	0	0
TCF12_ENST00000343827	TCF12	ENST00000343827	0.845579	TSG	1	0.78427	TSG	0	0.803905	TSG	0	0.717309	TSG	0	0.839659	TSG	1	TSG	2	1	1
TAOK2_ENST00000416441	TAOK2	ENST00000416441	0.839252	TSG	1	0.766494	TSG	0	0.805378	TSG	1	0.823365	TSG	0	0.755975	TSG	0	TSG	2	0	0
AKAP9	AKAP9		0.753857	TSG	0	0.77197	TSG	0	0.805702	TSG	1	0.762963	TSG	0	0.89511	TSG	1	TSG	2	1	0
TBX4	TBX4		0.913118	TSG	1	0.850036	TSG	1	0.749279	TSG	0	0.782638	TSG	0	0.694298	TSG	0	TSG	2	0	0
TPX2	TPX2		0.79398	TSG	0	0.822216	TSG	1	0.863856	TSG	1	0.823365	TSG	0	0.685898	TSG	0	TSG	2	0	0
SACS	SACS		0.786798	TSG	0	0.86755	TSG	1	0.7564	TSG	0	0.756842	TSG	0	0.820948	TSG	1	TSG	2	0	1
CAMTA1	CAMTA1		0.864223	TSG	1	0.697684	TSG	0	0.8618	TSG	1	0.851156	TSG	0	0.713249	TSG	0	TSG	2	1	0
KDM5B_ENST00000367265	KDM5B	ENST00000367265	0.799545	TSG	0	0.838978	TSG	1	0.654459	TSG	0	0.92892	TSG	1	0.765899	TSG	0	TSG	2	0	0
PEX1	PEX1		0.753857	TSG	0	0.77197	TSG	0	0.805702	TSG	1	0.857407	TSG	0	0.798783	TSG	1	TSG	2	0	0
MYO1B_ENST00000392318	MYO1B	ENST00000392318	0.819778	TSG	1	0.822216	TSG	1	0.749279	TSG	0	0.823365	TSG	0	0.772032	TSG	0	TSG	2	0	0
C1orf63	C1orf63		0.859902	TSG	1	0.77197	TSG	0	0.804448	TSG	1	0.822564	TSG	0	0.72774	TSG	0	TSG	2	0	0
CTC1	CTC1		0.819778	TSG	1	0.77197	TSG	0	0.805702	TSG	1	0.856607	TSG	0	0.731351	TSG	0	TSG	2	0	0
CRYGA	CRYGA		0.781352	TSG	0	0.868742	TSG	1	0.804448	TSG	1	0.774444	TSG	0	0.755217	TSG	0	TSG	2	0	0
CHD8	CHD8		0.753857	TSG	0	0.77197	TSG	0	0.70376	TSG	0	0.92892	TSG	1	0.825116	TSG	1	TSG	2	0	0
PTPN14	PTPN14		0.793952	TSG	0	0.838978	TSG	1	0.710557	TSG	0	0.854151	TSG	0	0.78579	TSG	1	TSG	2	0	0
TOB1	TOB1		0.845579	TSG	1	0.801747	TSG	0	0.748349	TSG	0	0.773915	TSG	0	0.813824	TSG	1	TSG	2	0	0
KBTBD7	KBTBD7		0.79398	TSG	0	0.692215	TSG	0	0.885535	TSG	1	0.823365	TSG	0	0.787429	TSG	1	TSG	2	0	0
BRE	BRE		0.838447	TSG	1	0.668519	TSG	0	0.748349	TSG	0	0.879471	TSG	0	0.847231	TSG	1	TSG	2	0	0
TOPBP1	TOPBP1		0.753857	TSG	0	0.77197	TSG	0	0.805702	TSG	1	0.856607	TSG	0	0.793447	TSG	1	TSG	2	0	0
LACTB2	LACTB2		0.761427	TSG	0	0.775885	TSG	0	0.804448	TSG	1	0.860402	TSG	0	0.778975	TSG	1	TSG	2	0	0
OR2T35	OR2T35		0.904368	TSG	1	0.764075	TSG	0	0.804448	TSG	1	0.762162	TSG	0	0.745998	TSG	0	TSG	2	0	1
CCDC66_ENST00000394672	CCDC66	ENST00000394672	0.827348	TSG	1	0.775885	TSG	0	0.798892	TSG	0	0.962162	TSG	1	0.615672	TSG	0	TSG	2	0	0
IST1	IST1		0.636895	OG	0	0.789031	OG	0	0.741685	OG	0	0.966667	OG	1	0.845282	OG	1	OG	2	0	0
TM4SF4	TM4SF4		0.761427	TSG	0	0.868742	TSG	1	0.804448	TSG	1	0.822564	TSG	0	0.719661	TSG	0	TSG	2	0	1
NOP58	NOP58		0.827348	TSG	1	0.77197	TSG	0	0.762781	TSG	0	0.822564	TSG	0	0.791542	TSG	1	TSG	2	0	0
TP53RK	TP53RK		0.761427	TSG	0	0.868742	TSG	1	0.804448	TSG	1	0.822564	TSG	0	0.718744	TSG	0	TSG	2	0	0
RINT1	RINT1		0.79398	TSG	0	0.641968	TSG	0	0.854448	TSG	1	0.822564	TSG	0	0.862473	TSG	1	TSG	2	0	0
PARP14_ENST00000474629	PARP14	ENST00000474629	0.753857	TSG	0	0.77197	TSG	0	0.805702	TSG	1	0.857407	TSG	0	0.785759	TSG	1	TSG	2	0	0
OR52N5	OR52N5		0.704332	TSG	0	0.754456	TSG	0	0.860003	TSG	1	0.856607	TSG	0	0.799205	TSG	1	TSG	2	0	0
PDCD6IP	PDCD6IP		0.819778	TSG	1	0.731596	TSG	0	0.851221	TSG	1	0.857407	TSG	0	0.714564	TSG	0	TSG	2	0	0
PABPC4L	PABPC4L		0.845579	TSG	1	0.868742	TSG	1	0.748349	TSG	0	0.739913	TSG	0	0.771288	TSG	0	TSG	2	0	0
CR1	CR1		0.839252	TSG	1	0.793264	TSG	0	0.7564	TSG	0	0.714314	TSG	0	0.870181	TSG	1	TSG	2	0	1
FUBP1_ENST00000370768	FUBP1	ENST00000370768	0.904368	TSG	1	0.684905	TSG	0	0.68078	TSG	0	0.799464	TSG	0	0.903839	TSG	1	TSG	2	1	0
ABHD12B	ABHD12B		0.9115	TSG	1	0.668742	TSG	0	0.744328	TSG	0	0.962162	TSG	1	0.686359	TSG	0	TSG	2	0	1
UQCC	UQCC		0.838447	TSG	1	0.718988	TSG	0	0.849967	TSG	1	0.837302	TSG	0	0.728055	TSG	0	TSG	2	0	0
PRKACA_ENST00000350356	PRKACA	ENST00000350356	0.770391	OG	0	0.654947	OG	0	0.687696	OG	0	1	OG	1	0.857128	OG	1	OG	2	1	1
EXPH5	EXPH5		0.864223	TSG	1	0.77197	TSG	0	0.70376	TSG	0	0.92812	TSG	1	0.702034	TSG	0	TSG	2	0	0
RIF1	RIF1		0.722879	TSG	0	0.77197	TSG	0	0.710881	TSG	0	0.962162	TSG	1	0.801597	TSG	1	TSG	2	0	0
EIF4G2	EIF4G2		0.79398	TSG	0	0.565027	OG	0	0.896114	TSG	1	0.962162	TSG	1	0.751679	TSG	0	TSG	2	0	0
SGOL2	SGOL2		0.819778	TSG	1	0.77197	TSG	0	0.710881	TSG	0	0.856607	TSG	0	0.808601	TSG	1	TSG	2	0	0
CLSPN_ENST00000251195	CLSPN	ENST00000251195	0.753857	TSG	0	0.744975	TSG	0	0.710881	TSG	0	0.92892	TSG	1	0.829001	TSG	1	TSG	2	0	1
TENC1_ENST00000314276	TENC1	ENST00000314276	0.819778	TSG	1	0.77197	TSG	0	0.759859	TSG	0	0.823365	TSG	0	0.791609	TSG	1	TSG	2	0	0
C11orf94	C11orf94		0.827348	TSG	1	0.764075	TSG	0	0.804448	TSG	1	0.822564	TSG	0	0.747131	TSG	0	TSG	2	0	0
FBXO28	FBXO28		0.827348	TSG	1	0.828742	TSG	1	0.758061	TSG	0	0.860402	TSG	0	0.691008	TSG	0	TSG	2	0	0
ARHGEF12	ARHGEF12		0.786798	TSG	0	0.874446	TSG	1	0.654459	TSG	0	0.92892	TSG	1	0.72088	TSG	0	TSG	2	1	0
GPR152	GPR152		0.773482	TSG	0	0.822216	TSG	1	0.745259	TSG	0	0.823365	TSG	0	0.800002	TSG	1	TSG	2	0	0
PABPC4L_ENST00000529122	PABPC4L	ENST00000529122	0.845579	TSG	1	0.868742	TSG	1	0.748349	TSG	0	0.739913	TSG	0	0.761385	TSG	0	TSG	2	0	0
LUC7L3	LUC7L3		0.838447	TSG	1	0.668519	TSG	0	0.78446	TSG	0	0.962162	TSG	1	0.710124	TSG	0	TSG	2	0	1
C14orf38	C14orf38		0.859902	TSG	1	0.744975	TSG	0	0.706682	TSG	0	0.92812	TSG	1	0.723888	TSG	0	TSG	2	0	0
LYST	LYST		0.767323	TSG	0	0.829113	TSG	1	0.710557	TSG	0	0.92892	TSG	1	0.725191	TSG	0	TSG	2	0	0
C10orf46	C10orf46		0.79398	TSG	0	0.862216	TSG	1	0.8083	TSG	1	0.823365	TSG	0	0.672628	TSG	0	TSG	2	0	0
DDX55	DDX55		0.775749	TSG	0	0.822216	TSG	1	0.8083	TSG	1	0.823365	TSG	0	0.730643	TSG	0	TSG	2	0	0
C20orf85	C20orf85		0.722563	TSG	0	0.918988	TSG	1	0.849967	TSG	1	0.788562	TSG	0	0.680057	TSG	0	TSG	2	0	0
KIAA2026_ENST00000399933	KIAA2026	ENST00000399933	0.78007	TSG	0	0.77197	TSG	0	0.665038	TSG	0	0.962162	TSG	1	0.780857	TSG	1	TSG	2	0	0
OXSM	OXSM		0.845579	TSG	1	0.679113	TSG	0	0.803905	TSG	0	0.822564	TSG	0	0.808585	TSG	1	TSG	2	0	1
RLTPR	RLTPR		0.7551	TSG	0	0.838978	TSG	1	0.805378	TSG	1	0.857407	TSG	0	0.70276	TSG	0	TSG	2	0	0
ZFYVE19	ZFYVE19		0.9115	TSG	1	0.546503	TSG	0	0.886078	TSG	1	0.894444	TSG	0	0.720955	TSG	0	TSG	2	0	0
WDR47_ENST00000400794	WDR47	ENST00000400794	0.839252	TSG	1	0.70755	TSG	0	0.7564	TSG	0	0.92892	TSG	1	0.727102	TSG	0	TSG	2	0	1
OGDH	OGDH		0.722879	TSG	0	0.829113	TSG	1	0.75238	TSG	0	0.857407	TSG	0	0.797103	TSG	1	TSG	2	0	0
ZNF37A	ZNF37A		0.827348	TSG	1	0.77197	TSG	0	0.697942	TSG	0	0.860402	TSG	0	0.800894	TSG	1	TSG	2	0	0
MAN1C1	MAN1C1		0.859902	TSG	1	0.822216	TSG	1	0.761914	TSG	0	0.823365	TSG	0	0.690789	TSG	0	TSG	2	0	0
BRCA1_ENST00000471181	BRCA1	ENST00000471181	0.786798	TSG	0	0.838978	TSG	1	0.654459	TSG	0	0.865763	TSG	0	0.811714	TSG	1	TSG	2	1	1
PARP14	PARP14		0.735626	TSG	0	0.77197	TSG	0	0.805702	TSG	1	0.857407	TSG	0	0.785759	TSG	1	TSG	2	0	0
C20orf26_ENST00000389656	C20orf26	ENST00000389656	0.871377	TSG	1	0.878988	TSG	1	0.710557	TSG	0	0.797244	TSG	0	0.697875	TSG	0	TSG	2	0	0
CEP57	CEP57		0.859902	TSG	1	0.77197	TSG	0	0.804448	TSG	1	0.822564	TSG	0	0.696158	TSG	0	TSG	2	0	0
LRP10	LRP10		0.839252	TSG	1	0.776929	TSG	0	0.851221	TSG	1	0.745601	TSG	0	0.741677	TSG	0	TSG	2	0	0
ABCA8	ABCA8		0.839252	TSG	1	0.845875	TSG	1	0.749279	TSG	0	0.851156	TSG	0	0.668437	TSG	0	TSG	2	0	0
TMEM131	TMEM131		0.864223	TSG	1	0.77197	TSG	0	0.70376	TSG	0	0.823365	TSG	0	0.78943	TSG	1	TSG	2	0	0
KIF13A_ENST00000259711	KIF13A	ENST00000259711	0.819778	TSG	1	0.77197	TSG	0	0.759859	TSG	0	0.823365	TSG	0	0.777635	TSG	1	TSG	2	0	0
RXFP2	RXFP2		0.890851	TSG	1	0.838978	TSG	1	0.654459	TSG	0	0.831287	TSG	0	0.73495	TSG	0	TSG	2	0	0
TNK2_ENST00000333602	TNK2	ENST00000333602	0.753857	TSG	0	0.658927	TSG	0	0.8618	TSG	1	0.899004	TSG	0	0.776815	TSG	1	TSG	2	0	0
VANGL1	VANGL1		0.669298	TSG	0	0.86755	TSG	1	0.849967	TSG	1	0.857407	TSG	0	0.70617	TSG	0	TSG	2	0	0
ZNF717	ZNF717		0.905985	TSG	1	0.91081	TSG	1	0.577177	TSG	0	0.833333	TSG	0	0.722672	TSG	0	TSG	2	0	0
CCBL1	CCBL1		0.770391	OG	0	0.653704	OG	0	0.687696	OG	0	1	OG	1	0.837977	OG	1	OG	2	0	1
RBM44	RBM44		0.859902	TSG	1	0.77197	TSG	0	0.660296	TSG	0	0.822564	TSG	0	0.834657	TSG	1	TSG	2	0	1
CCBL1_ENST00000436267	CCBL1	ENST00000436267	0.687498	OG	0	0.769455	OG	0	0.719985	OG	0	0.966667	OG	1	0.805693	OG	1	OG	2	0	1
LCE2A	LCE2A		0.781352	TSG	0	0.868742	TSG	1	0.748349	TSG	0	0.774444	TSG	0	0.775494	TSG	1	TSG	2	0	0
ZNF37A_ENST00000361085	ZNF37A	ENST00000361085	0.827348	TSG	1	0.77197	TSG	0	0.697942	TSG	0	0.860402	TSG	0	0.789399	TSG	1	TSG	2	0	0
RUFY2_ENST00000342616	RUFY2	ENST00000342616	0.761427	TSG	0	0.651032	TSG	0	0.762781	TSG	0	0.962162	TSG	1	0.809465	TSG	1	TSG	2	0	0
CDC42BPB	CDC42BPB		0.742353	TSG	0	0.845875	TSG	1	0.710557	TSG	0	0.92892	TSG	1	0.719011	TSG	0	TSG	2	0	0
CENPE	CENPE		0.742353	TSG	0	0.838978	TSG	1	0.654459	TSG	0	0.962963	TSG	1	0.747798	TSG	0	TSG	2	0	0
KLRG1_ENST00000266551	KLRG1	ENST00000266551	0.669298	TSG	0	0.90755	TSG	1	0.8083	TSG	1	0.823365	TSG	0	0.73773	TSG	0	TSG	2	0	0
FURIN	FURIN		0.871377	TSG	1	0.692589	TSG	0	0.759859	TSG	0	0.831287	TSG	0	0.791118	TSG	1	TSG	2	0	0
SLC30A8	SLC30A8		0.905985	TSG	1	0.828361	TSG	1	0.749279	TSG	0	0.831051	TSG	0	0.630989	TSG	0	TSG	2	0	0
ANKAR	ANKAR		0.819778	TSG	1	0.77197	TSG	0	0.70376	TSG	0	0.856607	TSG	0	0.793296	TSG	1	TSG	2	0	0
C12orf71	C12orf71		0.669298	TSG	0	0.838978	TSG	1	0.803581	TSG	0	0.823365	TSG	0	0.80836	TSG	1	TSG	2	0	0
PABPC1	PABPC1		0.905985	TSG	1	0.836524	TSG	1	0.727553	TSG	0	0.833333	TSG	0	0.639945	TSG	0	TSG	2	1	0
CNTN1_ENST00000547849	CNTN1	ENST00000547849	0.890851	TSG	1	0.613883	TSG	0	0.805378	TSG	1	0.888193	TSG	0	0.744857	TSG	0	TSG	2	0	0
FBXL5	FBXL5		0.9115	TSG	1	0.588493	TSG	0	0.840016	TSG	1	0.856607	TSG	0	0.746042	TSG	0	TSG	2	0	0
SKA3_ENST00000400018	SKA3	ENST00000400018	0.9115	TSG	1	0.77197	TSG	0	0.804448	TSG	1	0.856607	TSG	0	0.597996	TSG	0	TSG	2	0	0
CBX3	CBX3		0.827348	TSG	1	0.764075	TSG	0	0.804448	TSG	1	0.822564	TSG	0	0.723193	TSG	0	TSG	2	0	0
WDR91	WDR91		0.773482	TSG	0	0.829113	TSG	1	0.805378	TSG	1	0.823365	TSG	0	0.710095	TSG	0	TSG	2	0	0
RANBP3L	RANBP3L		0.859902	TSG	1	0.822216	TSG	1	0.747482	TSG	0	0.823365	TSG	0	0.688306	TSG	0	TSG	2	0	0
SCAPER	SCAPER		0.839252	TSG	1	0.697548	TSG	0	0.749279	TSG	0	0.857407	TSG	0	0.797365	TSG	1	TSG	2	0	0
SVIL	SVIL		0.864223	TSG	1	0.601968	TSG	0	0.805702	TSG	1	0.899805	TSG	0	0.769047	TSG	0	TSG	2	0	0
SAMD1_ENST00000533683	SAMD1	ENST00000533683	0.904368	TSG	1	0.667304	TSG	0	0.804448	TSG	1	0.856607	TSG	0	0.70732	TSG	0	TSG	2	0	1
SAMD1	SAMD1		0.904368	TSG	1	0.667304	TSG	0	0.804448	TSG	1	0.856607	TSG	0	0.70732	TSG	0	TSG	2	0	1
SCML1	SCML1		0.865204	TSG	1	0.706503	TSG	0	0.839692	TSG	1	0.860402	TSG	0	0.66815	TSG	0	TSG	2	0	0
DST_ENST00000370765	DST	ENST00000370765	0.767323	TSG	0	0.822216	TSG	1	0.654459	TSG	0	0.92892	TSG	1	0.766679	TSG	0	TSG	2	0	0
RLN2	RLN2		0.827348	TSG	1	0.764075	TSG	0	0.804448	TSG	1	0.856607	TSG	0	0.687077	TSG	0	TSG	2	0	0
KIAA0020	KIAA0020		0.859902	TSG	1	0.679113	TSG	0	0.748349	TSG	0	0.856607	TSG	0	0.794437	TSG	1	TSG	2	0	0
MED23_ENST00000540546	MED23	ENST00000540546	0.709828	TSG	0	0.744975	TSG	0	0.818336	TSG	1	0.823365	TSG	0	0.841104	TSG	1	TSG	2	0	1
TRMT2A	TRMT2A		0.775749	TSG	0	0.652215	TSG	0	0.886078	TSG	1	0.823365	TSG	0	0.799908	TSG	1	TSG	2	0	1
ABCA5	ABCA5		0.753857	TSG	0	0.704975	TSG	0	0.710881	TSG	0	0.962162	TSG	1	0.804838	TSG	1	TSG	2	0	0
TES	TES		0.845579	TSG	1	0.622365	TSG	0	0.762781	TSG	0	0.965957	TSG	1	0.739136	TSG	0	TSG	2	0	0
SZT2_ENST00000562955	SZT2	ENST00000562955	0.864223	TSG	1	0.77197	TSG	0	0.620244	TSG	0	0.92892	TSG	1	0.750298	TSG	0	TSG	2	0	0
TCP10L	TCP10L		0.827348	TSG	1	0.69708	TSG	0	0.762781	TSG	0	0.962162	TSG	1	0.686141	TSG	0	TSG	2	0	0
AGBL2	AGBL2		0.819778	TSG	1	0.822216	TSG	1	0.749279	TSG	0	0.823365	TSG	0	0.719933	TSG	0	TSG	2	0	0
BDP1	BDP1		0.676875	TSG	0	0.77197	TSG	0	0.710881	TSG	0	0.962963	TSG	1	0.811074	TSG	1	TSG	2	0	0
LRIF1	LRIF1		0.742353	TSG	0	0.845875	TSG	1	0.654459	TSG	0	0.92892	TSG	1	0.761626	TSG	0	TSG	2	0	0
S100Z	S100Z		0.9115	TSG	1	0.764075	TSG	0	0.804448	TSG	1	0.822564	TSG	0	0.630146	TSG	0	TSG	2	0	0
ZRANB2_ENST00000370920	ZRANB2	ENST00000370920	0.845579	TSG	1	0.828742	TSG	1	0.748349	TSG	0	0.822564	TSG	0	0.686945	TSG	0	TSG	2	0	0
SETDB1_ENST00000498193	SETDB1	ENST00000498193	0.669704	TSG	0	0.776168	TSG	0	0.7564	TSG	0	0.92892	TSG	1	0.800509	TSG	1	TSG	2	0	0
MKS1_ENST00000337050	MKS1	ENST00000337050	0.773482	TSG	0	0.829113	TSG	1	0.745259	TSG	0	0.92892	TSG	1	0.653615	TSG	0	TSG	2	0	0
TP53BP2_ENST00000343537	TP53BP2	ENST00000343537	0.798301	TSG	0	0.747931	TSG	0	0.851221	TSG	1	0.745601	TSG	0	0.787308	TSG	1	TSG	2	0	0
OR6C75	OR6C75		0.722563	TSG	0	0.754456	TSG	0	0.860003	TSG	1	0.774444	TSG	0	0.818065	TSG	1	TSG	2	0	0
MTMR1	MTMR1		0.79398	TSG	0	0.574973	TSG	0	0.896114	TSG	1	0.822564	TSG	0	0.841715	TSG	1	TSG	2	0	0
NFASC_ENST00000339876	NFASC	ENST00000339876	0.798301	TSG	0	0.697684	TSG	0	0.805702	TSG	1	0.850356	TSG	0	0.776532	TSG	1	TSG	2	0	0
CIT_ENST00000261833	CIT	ENST00000261833	0.839252	TSG	1	0.695875	TSG	0	0.749279	TSG	0	0.92892	TSG	1	0.714998	TSG	0	TSG	2	0	0
Q6ZTY5_HUMAN	Q6ZTY5	HUMAN	0.819778	TSG	1	0.744975	TSG	0	0.76698	TSG	0	0.92812	TSG	1	0.66648	TSG	0	TSG	2	0	0
ENSG00000216560	ENSG00000216560		0.9115	TSG	1	0.640308	TSG	0	0.858416	TSG	1	0.879471	TSG	0	0.63647	TSG	0	TSG	2	0	0
RCAN3	RCAN3		0.720896	TSG	0	0.89575	TSG	1	0.8083	TSG	1	0.860402	TSG	0	0.640619	TSG	0	TSG	2	0	0
ZDHHC3_ENST00000339420	ZDHHC3	ENST00000339420	0.859902	TSG	1	0.75755	TSG	0	0.8083	TSG	1	0.823365	TSG	0	0.676241	TSG	0	TSG	2	0	0
PRKAR1B	PRKAR1B		0.871377	TSG	1	0.878988	TSG	1	0.650438	TSG	0	0.831287	TSG	0	0.693243	TSG	0	TSG	2	0	0
ABL2_ENST00000502732	ABL2	ENST00000502732	0.753857	TSG	0	0.658927	TSG	0	0.76698	TSG	0	0.92892	TSG	1	0.816267	TSG	1	TSG	2	1	0
UBE2T	UBE2T		0.827348	TSG	1	0.814322	TSG	0	0.8083	TSG	1	0.860402	TSG	0	0.614299	TSG	0	TSG	2	0	0
VPS13A	VPS13A		0.786798	TSG	0	0.86755	TSG	1	0.654459	TSG	0	0.82	TSG	0	0.795585	TSG	1	TSG	2	0	0
SMAP1	SMAP1		0.845579	TSG	1	0.611748	TSG	0	0.748349	TSG	0	0.913514	TSG	0	0.805056	TSG	1	TSG	2	0	1
HIST1H2AA	HIST1H2AA		0.770391	OG	0	0.654947	OG	0	0.687696	OG	0	1	OG	1	0.8112	OG	1	OG	2	0	0
LAMA4_ENST00000368638	LAMA4	ENST00000368638	0.827348	TSG	1	0.764075	TSG	0	0.804448	TSG	1	0.822564	TSG	0	0.704907	TSG	0	TSG	2	0	0
ATXN2L	ATXN2L		0.610954	TSG	0	0.77197	TSG	0	0.8618	TSG	1	0.850356	TSG	0	0.827605	TSG	1	TSG	2	0	0
MCEE	MCEE		0.9115	TSG	1	0.718988	TSG	0	0.849967	TSG	1	0.788562	TSG	0	0.653374	TSG	0	TSG	2	0	1
RNF20	RNF20		0.753857	TSG	0	0.822216	TSG	1	0.851221	TSG	1	0.760207	TSG	0	0.734012	TSG	0	TSG	2	0	0
ANAPC4	ANAPC4		0.669298	TSG	0	0.86755	TSG	1	0.863856	TSG	1	0.857407	TSG	0	0.663356	TSG	0	TSG	2	0	0
BEX2	BEX2		0.761427	TSG	0	0.651032	TSG	0	0.804448	TSG	1	0.879471	TSG	0	0.824464	TSG	1	TSG	2	0	0
SLC20A2	SLC20A2		0.722879	TSG	0	0.829113	TSG	1	0.710557	TSG	0	0.92892	TSG	1	0.729168	TSG	0	TSG	2	0	0
LIPJ	LIPJ		0.709828	TSG	0	0.822216	TSG	1	0.849967	TSG	1	0.823365	TSG	0	0.715091	TSG	0	TSG	2	0	0
UBE3C	UBE3C		0.742353	TSG	0	0.845875	TSG	1	0.654459	TSG	0	0.92892	TSG	1	0.747985	TSG	0	TSG	2	0	0
ZMIZ1	ZMIZ1		0.753857	TSG	0	0.77197	TSG	0	0.8618	TSG	1	0.745601	TSG	0	0.786184	TSG	1	TSG	2	0	0
ACBD4	ACBD4		0.827348	TSG	1	0.822216	TSG	1	0.743461	TSG	0	0.860402	TSG	0	0.665935	TSG	0	TSG	2	0	0
MPZ_ENST00000336559	MPZ	ENST00000336559	0.859902	TSG	1	0.640308	TSG	0	0.762781	TSG	0	0.92812	TSG	1	0.727917	TSG	0	TSG	2	0	0
ASXL3_ENST00000269197	ASXL3	ENST00000269197	0.886489	TSG	1	0.697684	TSG	0	0.805702	TSG	1	0.851156	TSG	0	0.677606	TSG	0	TSG	2	0	0
NF1_ENST00000444181	NF1	ENST00000444181	0.805049	TSG	0	0.664532	TSG	0	0.844411	TSG	1	1	TSG	1	0.604572	TSG	0	TSG	2	1	1
RFX3_ENST00000420720	RFX3	ENST00000420720	0.9115	TSG	1	0.69708	TSG	0	0.762781	TSG	0	0.92812	TSG	1	0.618316	TSG	0	TSG	2	0	0
RFX3_ENST00000442560	RFX3	ENST00000442560	0.9115	TSG	1	0.69708	TSG	0	0.762781	TSG	0	0.92812	TSG	1	0.618316	TSG	0	TSG	2	0	0
CFHR2_ENST00000367415	CFHR2	ENST00000367415	0.859689	TSG	1	0.777551	TSG	0	0.749279	TSG	0	0.936842	TSG	1	0.594236	TSG	0	TSG	2	0	0
USP6_ENST00000304328	USP6	ENST00000304328	0.839252	TSG	1	0.688168	TSG	0	0.7564	TSG	0	0.92892	TSG	1	0.703791	TSG	0	TSG	2	1	0
DNAJB1	DNAJB1		0.827348	TSG	1	0.828742	TSG	1	0.799884	TSG	0	0.856607	TSG	0	0.603583	TSG	0	TSG	2	1	0
C1QA	C1QA		0.827348	TSG	1	0.828742	TSG	1	0.697942	TSG	0	0.860402	TSG	0	0.701391	TSG	0	TSG	2	0	0
ZNRF3_ENST00000544604	ZNRF3	ENST00000544604	0.669298	TSG	0	0.838978	TSG	1	0.761914	TSG	0	0.823365	TSG	0	0.822072	TSG	1	TSG	2	1	0
ADAL	ADAL		0.9115	TSG	1	0.828742	TSG	1	0.697942	TSG	0	0.856607	TSG	0	0.620507	TSG	0	TSG	2	0	0
MARS	MARS		0.819778	TSG	1	0.652215	TSG	0	0.851221	TSG	1	0.857407	TSG	0	0.734575	TSG	0	TSG	2	0	0
KDELR1	KDELR1		0.9115	TSG	1	0.724075	TSG	0	0.804448	TSG	1	0.773915	TSG	0	0.701246	TSG	0	TSG	2	0	1
TPP1	TPP1		0.713327	TSG	0	0.86755	TSG	1	0.805378	TSG	1	0.823365	TSG	0	0.704412	TSG	0	TSG	2	0	0
TMEM232	TMEM232		0.819778	TSG	1	0.822216	TSG	1	0.710557	TSG	0	0.823365	TSG	0	0.737757	TSG	0	TSG	2	0	0
TNPO2_ENST00000425528	TNPO2	ENST00000425528	0.773482	TSG	0	0.829113	TSG	1	0.805378	TSG	1	0.823365	TSG	0	0.681513	TSG	0	TSG	2	0	0
GORAB	GORAB		0.871377	TSG	1	0.822216	TSG	1	0.710557	TSG	0	0.831287	TSG	0	0.6772	TSG	0	TSG	2	0	1
ANK3	ANK3		0.883697	TSG	1	0.650161	TSG	0	0.749279	TSG	0	0.851156	TSG	0	0.778096	TSG	1	TSG	2	0	0
OR7E24	OR7E24		0.704332	TSG	0	0.754456	TSG	0	0.860003	TSG	1	0.774444	TSG	0	0.819097	TSG	1	TSG	2	0	0
UNC13C_ENST00000260323	UNC13C	ENST00000260323	0.95043	TSG	1	0.706932	TSG	0	0.654459	TSG	0	0.782311	TSG	0	0.817424	TSG	1	TSG	2	0	0
OTOA_ENST00000388957	OTOA	ENST00000388957	0.742353	TSG	0	0.845875	TSG	1	0.650438	TSG	0	0.92892	TSG	1	0.743533	TSG	0	TSG	2	0	0
SPTAN1_ENST00000372739	SPTAN1	ENST00000372739	0.714149	TSG	0	0.822216	TSG	1	0.749279	TSG	0	0.92892	TSG	1	0.696394	TSG	0	TSG	2	0	0
C10orf68	C10orf68		0.9115	TSG	1	0.636905	TSG	0	0.835995	TSG	1	0.894444	TSG	0	0.631169	TSG	0	TSG	2	0	0
WWP1	WWP1		0.839252	TSG	1	0.793264	TSG	0	0.749279	TSG	0	0.711558	TSG	0	0.816531	TSG	1	TSG	2	0	0
CCDC15_ENST00000344762	CCDC15	ENST00000344762	0.904368	TSG	1	0.644905	TSG	0	0.680237	TSG	0	0.8	TSG	0	0.880236	TSG	1	TSG	2	0	0
PFAS	PFAS		0.689329	TSG	0	0.829113	TSG	1	0.749279	TSG	0	0.92892	TSG	1	0.712786	TSG	0	TSG	2	0	0
PRR12	PRR12		0.722879	TSG	0	0.829113	TSG	1	0.710557	TSG	0	0.92892	TSG	1	0.717936	TSG	0	TSG	2	0	0
ATP2A1	ATP2A1		0.819778	TSG	1	0.77197	TSG	0	0.8618	TSG	1	0.7448	TSG	0	0.710895	TSG	0	TSG	2	0	0
ADCK3_ENST00000366779	ADCK3	ENST00000366779	0.722879	TSG	0	0.829113	TSG	1	0.710557	TSG	0	0.92892	TSG	1	0.71755	TSG	0	TSG	2	0	0
C11orf54	C11orf54		0.761427	TSG	0	0.671218	TSG	0	0.804448	TSG	1	0.856607	TSG	0	0.815273	TSG	1	TSG	2	0	1
SMC6_ENST00000381272	SMC6	ENST00000381272	0.775749	TSG	0	0.679113	TSG	0	0.818336	TSG	1	0.857407	TSG	0	0.777268	TSG	1	TSG	2	0	0
BZRAP1	BZRAP1		0.722879	TSG	0	0.822216	TSG	1	0.812499	TSG	1	0.851156	TSG	0	0.699107	TSG	0	TSG	2	0	0
SUCNR1	SUCNR1		0.9115	TSG	1	0.828742	TSG	1	0.697942	TSG	0	0.822564	TSG	0	0.646496	TSG	0	TSG	2	0	0
RALGAPA1_ENST00000307138	RALGAPA1	ENST00000307138	0.753857	TSG	0	0.704975	TSG	0	0.805702	TSG	1	0.857407	TSG	0	0.784347	TSG	1	TSG	2	0	0
C20orf3	C20orf3		0.827348	TSG	1	0.828742	TSG	1	0.697942	TSG	0	0.822564	TSG	0	0.729638	TSG	0	TSG	2	0	0
LPAL2	LPAL2		0.9115	TSG	1	0.640308	TSG	0	0.762781	TSG	0	0.92812	TSG	1	0.663275	TSG	0	TSG	2	0	0
VPS13A_ENST00000376634	VPS13A	ENST00000376634	0.786798	TSG	0	0.86755	TSG	1	0.654459	TSG	0	0.82	TSG	0	0.777172	TSG	1	TSG	2	0	0
KCNQ3	KCNQ3		0.71106	TSG	0	0.850036	TSG	1	0.654459	TSG	0	0.936842	TSG	1	0.75325	TSG	0	TSG	2	0	1
C9orf152	C9orf152		0.9115	TSG	1	0.822216	TSG	1	0.743461	TSG	0	0.860402	TSG	0	0.567163	TSG	0	TSG	2	0	0
NUP210L	NUP210L		0.742353	TSG	0	0.838978	TSG	1	0.654459	TSG	0	0.865763	TSG	0	0.801838	TSG	1	TSG	2	0	0
RAB11FIP1	RAB11FIP1		0.767323	TSG	0	0.822216	TSG	1	0.654459	TSG	0	0.857407	TSG	0	0.801787	TSG	1	TSG	2	0	0
BLNK_ENST00000427367	BLNK	ENST00000427367	0.773482	TSG	0	0.749732	TSG	0	0.805378	TSG	1	0.92892	TSG	1	0.645323	TSG	0	TSG	2	0	0
NFASC_ENST00000367172	NFASC	ENST00000367172	0.798301	TSG	0	0.77197	TSG	0	0.805702	TSG	1	0.7448	TSG	0	0.781096	TSG	1	TSG	2	0	0
RMI1	RMI1		0.839252	TSG	1	0.86755	TSG	1	0.654459	TSG	0	0.823365	TSG	0	0.716368	TSG	0	TSG	2	0	0
C1orf158	C1orf158		0.770391	OG	0	0.654947	OG	0	0.687696	OG	0	0.966667	OG	1	0.821275	OG	1	OG	2	0	0
MUCL1	MUCL1		0.781052	TSG	0	0.527551	TSG	0	0.886078	TSG	1	0.965957	TSG	1	0.739507	TSG	0	TSG	2	0	0
MAP6	MAP6		0.839252	TSG	1	0.838978	TSG	1	0.710557	TSG	0	0.823365	TSG	0	0.686406	TSG	0	TSG	2	0	0
ABCC10	ABCC10		0.74916	TSG	0	0.829113	TSG	1	0.721861	TSG	0	0.92892	TSG	1	0.669402	TSG	0	TSG	2	0	0
CCL22	CCL22		0.770391	OG	0	0.721942	OG	0	0.633728	OG	0	0.933333	OG	1	0.838891	OG	1	OG	2	0	0
NCAPD3	NCAPD3		0.819778	TSG	1	0.77197	TSG	0	0.665038	TSG	0	0.857407	TSG	0	0.783921	TSG	1	TSG	2	0	0
HECTD2	HECTD2		0.709828	TSG	0	0.822216	TSG	1	0.8083	TSG	1	0.857407	TSG	0	0.699759	TSG	0	TSG	2	0	0
RALGAPA2	RALGAPA2		0.767323	TSG	0	0.77197	TSG	0	0.604919	TSG	0	0.92812	TSG	1	0.824982	TSG	1	TSG	2	0	0
BCLAF1_ENST00000531224	BCLAF1	ENST00000531224	0.827722	TSG	1	0.641413	TSG	0	0.805702	TSG	1	0.888193	TSG	0	0.734078	TSG	0	TSG	2	1	0
FAM45B	FAM45B		0.722879	TSG	0	0.829113	TSG	1	0.654459	TSG	0	0.92892	TSG	1	0.761596	TSG	0	TSG	2	0	0
C9orf140	C9orf140		0.75345	TSG	0	0.878978	TSG	1	0.8083	TSG	1	0.823365	TSG	0	0.632459	TSG	0	TSG	2	0	0
ZC3H3	ZC3H3		0.735626	TSG	0	0.77197	TSG	0	0.8618	TSG	1	0.745601	TSG	0	0.781018	TSG	1	TSG	2	0	0
C1orf146	C1orf146		0.845579	TSG	1	0.700036	TSG	0	0.849967	TSG	1	0.860402	TSG	0	0.639962	TSG	0	TSG	2	0	0
HEATR5A_ENST00000404677	HEATR5A	ENST00000404677	0.7551	TSG	0	0.838978	TSG	1	0.812499	TSG	1	0.823365	TSG	0	0.665775	TSG	0	TSG	2	0	0
CSPP1	CSPP1		0.742353	TSG	0	0.838978	TSG	1	0.654459	TSG	0	0.857407	TSG	0	0.801838	TSG	1	TSG	2	0	0
EPHA2	EPHA2		0.8499	TSG	1	0.687461	TSG	0	0.76698	TSG	0	0.751351	TSG	0	0.839085	TSG	1	TSG	2	0	0
NXF3	NXF3		0.890851	TSG	1	0.821464	TSG	0	0.805378	TSG	1	0.676756	TSG	0	0.700272	TSG	0	TSG	2	0	0
BIRC6	BIRC6		0.714149	TSG	0	0.822216	TSG	1	0.654459	TSG	0	0.865763	TSG	0	0.838022	TSG	1	TSG	2	1	0
PLEKHH1_ENST00000329153	PLEKHH1	ENST00000329153	0.819778	TSG	1	0.822216	TSG	1	0.749279	TSG	0	0.823365	TSG	0	0.679705	TSG	0	TSG	2	0	0
SNAP23	SNAP23		0.747684	TSG	0	0.829693	OG	1	0.742793	TSG	0	0.92812	TSG	1	0.645759	TSG	0	Unlabelled	2	0	0
INO80E	INO80E		0.761427	TSG	0	0.651032	TSG	0	0.840559	TSG	1	0.8	TSG	0	0.840806	TSG	1	TSG	2	0	0
SLC35F5	SLC35F5		0.845579	TSG	1	0.668742	TSG	0	0.860003	TSG	1	0.807958	TSG	0	0.710928	TSG	0	TSG	2	0	0
MCC	MCC		0.687498	OG	0	0.815609	OG	0	0.687696	OG	0	0.928571	OG	1	0.773134	OG	1	OG	2	0	0
NARG2	NARG2		0.819778	TSG	1	0.77197	TSG	0	0.70376	TSG	0	0.822564	TSG	0	0.774291	TSG	1	TSG	2	0	0
CRYGD	CRYGD		0.871377	TSG	1	0.822216	TSG	1	0.654459	TSG	0	0.860402	TSG	0	0.68244	TSG	0	TSG	2	0	0
ABCA1	ABCA1		0.864223	TSG	1	0.829113	TSG	1	0.665763	TSG	0	0.785957	TSG	0	0.745695	TSG	0	TSG	2	0	0
TMEM97	TMEM97		0.904368	TSG	1	0.671218	TSG	0	0.804448	TSG	1	0.822564	TSG	0	0.687352	TSG	0	TSG	2	0	1
BZW1	BZW1		0.845579	TSG	1	0.671218	TSG	0	0.804448	TSG	1	0.856607	TSG	0	0.710942	TSG	0	TSG	2	0	0
DDB1	DDB1		0.753857	TSG	0	0.68135	TSG	0	0.805702	TSG	1	0.857407	TSG	0	0.790435	TSG	1	TSG	2	0	0
CYP4F3_ENST00000585846	CYP4F3	ENST00000585846	0.871377	TSG	1	0.828742	TSG	1	0.76698	TSG	0	0.7448	TSG	0	0.676454	TSG	0	TSG	2	0	0
DPYS	DPYS		0.82059	TSG	1	0.754456	TSG	0	0.805702	TSG	1	0.768193	TSG	0	0.739292	TSG	0	TSG	2	0	0
STK33_ENST00000447869	STK33	ENST00000447869	0.773482	TSG	0	0.829113	TSG	1	0.805378	TSG	1	0.817114	TSG	0	0.663084	TSG	0	TSG	2	0	0
CACYBP	CACYBP		0.761427	TSG	0	0.668519	TSG	0	0.804448	TSG	1	0.879471	TSG	0	0.773625	TSG	1	TSG	2	0	0
THSD7B_ENST00000413152	THSD7B	ENST00000413152	0.748372	TSG	0	0.850036	TSG	1	0.654459	TSG	0	0.83096	TSG	0	0.801397	TSG	1	TSG	2	0	0
CPD	CPD		0.742353	TSG	0	0.86755	TSG	1	0.710557	TSG	0	0.92892	TSG	1	0.63562	TSG	0	TSG	2	0	0
TCAP	TCAP		0.675007	TSG	0	0.728274	TSG	0	0.805378	TSG	1	0.9028	TSG	0	0.773499	TSG	1	TSG	2	0	0
SYNE2	SYNE2		0.767323	TSG	0	0.77197	TSG	0	0.60894	TSG	0	0.92892	TSG	1	0.807454	TSG	1	TSG	2	0	1
RCOR1	RCOR1		0.753857	TSG	0	0.822216	TSG	1	0.700845	TSG	0	0.823365	TSG	0	0.784035	TSG	1	TSG	2	0	0
ICAM1	ICAM1		0.773482	TSG	0	0.829113	TSG	1	0.805378	TSG	1	0.865763	TSG	0	0.609917	TSG	0	TSG	2	0	0
DZIP3	DZIP3		0.722879	TSG	0	0.822216	TSG	1	0.710557	TSG	0	0.823365	TSG	0	0.804593	TSG	1	TSG	2	0	0
TOM1L2_ENST00000379504	TOM1L2	ENST00000379504	0.722879	TSG	0	0.829113	TSG	1	0.710557	TSG	0	0.92892	TSG	1	0.691915	TSG	0	TSG	2	0	0
KIAA0195	KIAA0195		0.753857	TSG	0	0.601968	TSG	0	0.8618	TSG	1	0.857407	TSG	0	0.808051	TSG	1	TSG	2	0	0
PAMR1	PAMR1		0.827722	TSG	1	0.754456	TSG	0	0.805702	TSG	1	0.7448	TSG	0	0.749592	TSG	0	TSG	2	0	0
UTRN	UTRN		0.819778	TSG	1	0.77197	TSG	0	0.60894	TSG	0	0.92892	TSG	1	0.752423	TSG	0	TSG	2	0	0
C10orf93_ENST00000368582	C10orf93	ENST00000368582	0.722879	TSG	0	0.829113	TSG	1	0.710557	TSG	0	0.823365	TSG	0	0.795468	TSG	1	TSG	2	0	0
GRM7_ENST00000357716	GRM7	ENST00000357716	0.905963	TSG	1	0.621589	TSG	0	0.90732	TSG	1	0.745601	TSG	0	0.700454	TSG	0	TSG	2	0	0
TCF3	TCF3		0.819778	TSG	1	0.742835	TSG	0	0.805378	TSG	1	0.760207	TSG	0	0.75114	TSG	0	TSG	2	1	0
CNTNAP3	CNTNAP3		0.742353	TSG	0	0.838978	TSG	1	0.650438	TSG	0	0.857407	TSG	0	0.790075	TSG	1	TSG	2	0	0
PHF3	PHF3		0.767323	TSG	0	0.77197	TSG	0	0.60894	TSG	0	0.92812	TSG	1	0.802596	TSG	1	TSG	2	0	0
NPAT	NPAT		0.819778	TSG	1	0.77197	TSG	0	0.665038	TSG	0	0.823365	TSG	0	0.798326	TSG	1	TSG	2	0	0
TLR3	TLR3		0.722879	TSG	0	0.829113	TSG	1	0.654459	TSG	0	0.92892	TSG	1	0.741887	TSG	0	TSG	2	0	0
PLOD3	PLOD3		0.819778	TSG	1	0.601968	TSG	0	0.759859	TSG	0	0.856607	TSG	0	0.838849	TSG	1	TSG	2	0	0
FYB	FYB		0.827722	TSG	1	0.675075	TSG	0	0.805702	TSG	1	0.850356	TSG	0	0.718177	TSG	0	TSG	2	0	0
HIPK3	HIPK3		0.722879	TSG	0	0.829113	TSG	1	0.654459	TSG	0	0.92892	TSG	1	0.740887	TSG	0	TSG	2	0	0
SKA3	SKA3		0.827348	TSG	1	0.828742	TSG	1	0.799884	TSG	0	0.856607	TSG	0	0.563311	TSG	0	TSG	2	0	0
C14orf102	C14orf102		0.839252	TSG	1	0.845875	TSG	1	0.749279	TSG	0	0.7228	TSG	0	0.71858	TSG	0	TSG	2	0	0
KCNB1	KCNB1		0.893643	TSG	1	0.697684	TSG	0	0.8618	TSG	1	0.782638	TSG	0	0.639889	TSG	0	TSG	2	0	0
UNC13C	UNC13C		0.95043	TSG	1	0.706932	TSG	0	0.654459	TSG	0	0.782311	TSG	0	0.781281	TSG	1	TSG	2	0	0
PCDH19	PCDH19		0.820568	TSG	1	0.604827	TSG	0	0.90732	TSG	1	0.851156	TSG	0	0.691514	TSG	0	TSG	2	0	0
KRR1	KRR1		0.859902	TSG	1	0.71755	TSG	0	0.849967	TSG	1	0.860402	TSG	0	0.586866	TSG	0	TSG	2	0	0
PGR	PGR		0.838396	TSG	1	0.850036	TSG	1	0.710557	TSG	0	0.782638	TSG	0	0.692512	TSG	0	TSG	2	0	0
CMYA5	CMYA5		0.767323	TSG	0	0.77197	TSG	0	0.60894	TSG	0	0.92892	TSG	1	0.796973	TSG	1	TSG	2	0	0
CNOT1_ENST00000441024	CNOT1	ENST00000441024	0.798301	TSG	0	0.607064	TSG	0	0.805702	TSG	1	0.851156	TSG	0	0.81186	TSG	1	TSG	2	0	0
TMEM2	TMEM2		0.722879	TSG	0	0.829113	TSG	1	0.650438	TSG	0	0.92892	TSG	1	0.742565	TSG	0	TSG	2	0	0
MMADHC	MMADHC		0.709828	TSG	0	0.75755	TSG	0	0.8083	TSG	1	0.92892	TSG	1	0.668925	TSG	0	TSG	2	0	0
N4BP1_ENST00000262384	N4BP1	ENST00000262384	0.819778	TSG	1	0.77197	TSG	0	0.665038	TSG	0	0.823365	TSG	0	0.792987	TSG	1	TSG	2	0	0
ABCB4_ENST00000265723	ABCB4	ENST00000265723	0.683171	TSG	0	0.829113	TSG	1	0.7564	TSG	0	0.79425	TSG	0	0.81014	TSG	1	TSG	2	0	0
HDAC3	HDAC3		0.707561	TSG	0	0.685548	TSG	0	0.805378	TSG	1	0.92892	TSG	1	0.744809	TSG	0	TSG	2	0	0
FRA10AC1	FRA10AC1		0.761427	TSG	0	0.687461	TSG	0	0.804448	TSG	1	0.962162	TSG	1	0.655986	TSG	0	TSG	2	0	0
CENPE_ENST00000265148	CENPE	ENST00000265148	0.702645	TSG	0	0.838978	TSG	1	0.654459	TSG	0	0.962963	TSG	1	0.711387	TSG	0	TSG	2	0	0
CELSR3_ENST00000544264	CELSR3	ENST00000544264	0.795224	TSG	0	0.86755	TSG	1	0.635317	TSG	0	0.92892	TSG	1	0.643055	TSG	0	TSG	2	0	0
CD101	CD101		0.722879	TSG	0	0.829113	TSG	1	0.654459	TSG	0	0.92892	TSG	1	0.734406	TSG	0	TSG	2	0	1
XPO5	XPO5		0.819778	TSG	1	0.822216	TSG	1	0.749279	TSG	0	0.823365	TSG	0	0.654842	TSG	0	TSG	2	0	0
CREM_ENST00000487763	CREM	ENST00000487763	0.838447	TSG	1	0.764075	TSG	0	0.804448	TSG	1	0.822564	TSG	0	0.63985	TSG	0	TSG	2	0	0
RNF38	RNF38		0.79398	TSG	0	0.822216	TSG	1	0.8083	TSG	1	0.823365	TSG	0	0.619998	TSG	0	TSG	2	0	0
C10orf26	C10orf26		0.722879	TSG	0	0.822216	TSG	1	0.710557	TSG	0	0.823365	TSG	0	0.788186	TSG	1	TSG	2	0	0
LGSN	LGSN		0.913118	TSG	1	0.828361	TSG	1	0.749279	TSG	0	0.676756	TSG	0	0.699459	TSG	0	TSG	2	0	0
UBE2I	UBE2I		0.614629	OG	0	0.818725	OG	0	0.592875	OG	0	1	OG	1	0.840157	OG	1	OG	2	0	0
ABCA9	ABCA9		0.864223	TSG	1	0.601968	TSG	0	0.70376	TSG	0	0.92892	TSG	1	0.767332	TSG	0	TSG	2	0	0
HNRNPA3	HNRNPA3		0.669298	TSG	0	0.90755	TSG	1	0.8083	TSG	1	0.823365	TSG	0	0.657393	TSG	0	TSG	2	0	0
ARHGEF5	ARHGEF5		0.658201	TSG	0	0.838978	TSG	1	0.710557	TSG	0	0.857407	TSG	0	0.800066	TSG	1	TSG	2	0	0
LCMT2	LCMT2		0.773482	TSG	0	0.829113	TSG	1	0.805378	TSG	1	0.79425	TSG	0	0.662812	TSG	0	TSG	2	0	0
SUGP2_ENST00000452918	SUGP2	ENST00000452918	0.623408	TSG	0	0.77197	TSG	0	0.805702	TSG	1	0.962162	TSG	1	0.70147	TSG	0	TSG	2	0	0
FGFR2_ENST00000369056	FGFR2	ENST00000369056	0.770391	OG	0	0.569232	OG	0	0.687696	OG	0	1	OG	1	0.837195	OG	1	OG	2	1	0
SP1_ENST00000327443	SP1	ENST00000327443	0.839252	TSG	1	0.838978	TSG	1	0.654459	TSG	0	0.823365	TSG	0	0.70837	TSG	0	TSG	2	0	1
OTOA	OTOA		0.718032	TSG	0	0.845875	TSG	1	0.650438	TSG	0	0.92892	TSG	1	0.72111	TSG	0	TSG	2	0	0
ROCK1_ENST00000399799	ROCK1	ENST00000399799	0.819778	TSG	1	0.77197	TSG	0	0.60894	TSG	0	0.857407	TSG	0	0.806152	TSG	1	TSG	2	0	0
GRM7_ENST00000403881	GRM7	ENST00000403881	0.861519	TSG	1	0.621589	TSG	0	0.90732	TSG	1	0.782638	TSG	0	0.690551	TSG	0	TSG	2	0	0
ENSG00000182053	ENSG00000182053		0.75345	TSG	0	0.878978	TSG	1	0.60718	TSG	0	0.962963	TSG	1	0.660677	TSG	0	TSG	2	0	0
GUCY2C	GUCY2C		0.883697	TSG	1	0.621589	TSG	0	0.805378	TSG	1	0.817114	TSG	0	0.735379	TSG	0	TSG	2	0	0
GABBR1	GABBR1		0.839252	TSG	1	0.623262	TSG	0	0.805378	TSG	1	0.851156	TSG	0	0.743936	TSG	0	TSG	2	0	0
FYB_ENST00000351578	FYB	ENST00000351578	0.827722	TSG	1	0.675075	TSG	0	0.805702	TSG	1	0.850356	TSG	0	0.704128	TSG	0	TSG	2	0	0
C20orf107	C20orf107		0.722563	TSG	0	0.69708	TSG	0	0.804448	TSG	1	0.962162	TSG	1	0.676589	TSG	0	TSG	2	0	0
CDC14A_ENST00000361544	CDC14A	ENST00000361544	0.827348	TSG	1	0.679113	TSG	0	0.804448	TSG	1	0.894444	TSG	0	0.657184	TSG	0	TSG	2	0	0
EMP3	EMP3		0.761427	TSG	0	0.621218	TSG	0	0.804448	TSG	1	0.92812	TSG	1	0.746633	TSG	0	TSG	2	0	1
SYNPO	SYNPO		0.722879	TSG	0	0.829113	TSG	1	0.654459	TSG	0	0.92892	TSG	1	0.726358	TSG	0	TSG	2	0	0
IDO2_ENST00000502986	IDO2	ENST00000502986	0.890851	TSG	1	0.89575	TSG	1	0.654459	TSG	0	0.782638	TSG	0	0.636984	TSG	0	TSG	2	0	0
ATP11C_ENST00000361648	ATP11C	ENST00000361648	0.722879	TSG	0	0.829113	TSG	1	0.710557	TSG	0	0.92892	TSG	1	0.668752	TSG	0	TSG	2	0	0
SMPD1_ENST00000342245	SMPD1	ENST00000342245	0.774478	TSG	0	0.822216	TSG	1	0.710557	TSG	0	0.748595	TSG	0	0.804366	TSG	1	TSG	2	0	0
IGHMBP2	IGHMBP2		0.722879	TSG	0	0.822216	TSG	1	0.710557	TSG	0	0.823365	TSG	0	0.781033	TSG	1	TSG	2	0	0
CASP8AP2	CASP8AP2		0.683171	TSG	0	0.822216	TSG	1	0.710557	TSG	0	0.857407	TSG	0	0.786466	TSG	1	TSG	2	0	0
KDM4E	KDM4E		0.638727	TSG	0	0.822216	TSG	1	0.710557	TSG	0	0.92892	TSG	1	0.758971	TSG	0	TSG	2	0	0
RBM28	RBM28		0.669298	TSG	0	0.838978	TSG	1	0.8083	TSG	1	0.857407	TSG	0	0.68529	TSG	0	TSG	2	0	0
SLC25A41	SLC25A41		0.827348	TSG	1	0.828742	TSG	1	0.697942	TSG	0	0.822564	TSG	0	0.681268	TSG	0	TSG	2	0	0
TRMT2A_ENST00000404751	TRMT2A	ENST00000404751	0.775749	TSG	0	0.652215	TSG	0	0.829979	TSG	1	0.823365	TSG	0	0.77638	TSG	1	TSG	2	0	1
FGFR2_ENST00000457416	FGFR2	ENST00000457416	0.770391	OG	0	0.569232	OG	0	0.687696	OG	0	1	OG	1	0.829931	OG	1	OG	2	1	0
CYP4F3	CYP4F3		0.871377	TSG	1	0.754456	TSG	0	0.76698	TSG	0	0.656607	TSG	0	0.807541	TSG	1	TSG	2	0	0
SBSN	SBSN		0.827348	TSG	1	0.828742	TSG	1	0.697942	TSG	0	0.822564	TSG	0	0.679626	TSG	0	TSG	2	0	0
EXOC6_ENST00000371552	EXOC6	ENST00000371552	0.669298	TSG	0	0.838978	TSG	1	0.807757	TSG	1	0.857407	TSG	0	0.682717	TSG	0	TSG	2	0	0
BEX2_ENST00000536889	BEX2	ENST00000536889	0.761427	TSG	0	0.682301	OG	0	0.804448	TSG	1	0.92812	TSG	1	0.679681	TSG	0	TSG	2	0	0
NGEF	NGEF		0.770391	OG	0	0.636227	OG	0	0.687696	OG	0	0.933333	OG	1	0.827823	OG	1	OG	2	0	0
MYO1D	MYO1D		0.773482	TSG	0	0.679113	TSG	0	0.805378	TSG	1	0.92892	TSG	1	0.668488	TSG	0	TSG	2	0	0
BIRC6_ENST00000421745	BIRC6	ENST00000421745	0.714149	TSG	0	0.77197	TSG	0	0.60894	TSG	0	0.92892	TSG	1	0.830478	TSG	1	TSG	2	1	0
MCPH1_ENST00000344683	MCPH1	ENST00000344683	0.787225	TSG	0	0.828742	TSG	1	0.76698	TSG	0	0.656607	TSG	0	0.814631	TSG	1	TSG	2	0	0
RICTOR_ENST00000296782	RICTOR	ENST00000296782	0.819778	TSG	1	0.77197	TSG	0	0.620244	TSG	0	0.92812	TSG	1	0.713337	TSG	0	TSG	2	0	0
SLC7A4	SLC7A4		0.722879	TSG	0	0.829113	TSG	1	0.654459	TSG	0	0.92892	TSG	1	0.717885	TSG	0	TSG	2	0	0
TESK1	TESK1		0.722879	TSG	0	0.829113	TSG	1	0.654459	TSG	0	0.92892	TSG	1	0.717885	TSG	0	TSG	2	0	0
ANK3_ENST00000355288	ANK3	ENST00000355288	0.839252	TSG	1	0.523262	TSG	0	0.90732	TSG	1	0.888193	TSG	0	0.693888	TSG	0	TSG	2	0	0
DDX60_ENST00000393743	DDX60	ENST00000393743	0.696349	TSG	0	0.845875	TSG	1	0.749279	TSG	0	0.762963	TSG	0	0.796973	TSG	1	TSG	2	0	0
RECQL	RECQL		0.629174	TSG	0	0.838978	TSG	1	0.805378	TSG	1	0.823365	TSG	0	0.754314	TSG	0	TSG	2	0	0
ARFGAP3	ARFGAP3		0.845579	TSG	1	0.601747	TSG	0	0.804448	TSG	1	0.856607	TSG	0	0.742714	TSG	0	TSG	2	0	0
PIEZO2	PIEZO2		0.722879	TSG	0	0.829113	TSG	1	0.627041	TSG	0	0.92892	TSG	1	0.743074	TSG	0	TSG	2	0	0
C21orf74	C21orf74		0.775749	TSG	0	0.640308	TSG	0	0.816749	TSG	1	0.92812	TSG	1	0.689529	TSG	0	TSG	2	0	0
CHD1	CHD1		0.798301	TSG	0	0.588493	TSG	0	0.805702	TSG	1	0.857407	TSG	0	0.799767	TSG	1	TSG	2	0	0
EML1	EML1		0.819778	TSG	1	0.829113	TSG	1	0.749279	TSG	0	0.760207	TSG	0	0.690468	TSG	0	TSG	2	0	0
ZNF862	ZNF862		0.722879	TSG	0	0.829113	TSG	1	0.654459	TSG	0	0.92892	TSG	1	0.712287	TSG	0	TSG	2	0	0
RSPH9_ENST00000372165	RSPH9	ENST00000372165	0.722879	TSG	0	0.829113	TSG	1	0.650438	TSG	0	0.92892	TSG	1	0.715836	TSG	0	TSG	2	0	0
SYNPO_ENST00000394243	SYNPO	ENST00000394243	0.722879	TSG	0	0.829113	TSG	1	0.654459	TSG	0	0.92892	TSG	1	0.711489	TSG	0	TSG	2	0	0
TNFRSF14_ENST00000355716	TNFRSF14	ENST00000355716	0.761427	TSG	0	0.668519	TSG	0	0.804448	TSG	1	0.765957	TSG	0	0.846432	TSG	1	TSG	2	1	1
NIN_ENST00000453196	NIN	ENST00000453196	0.701402	TSG	0	0.704975	TSG	0	0.710881	TSG	0	0.92892	TSG	1	0.799767	TSG	1	TSG	2	1	0
NUP155	NUP155		0.742353	TSG	0	0.838978	TSG	1	0.654459	TSG	0	0.823365	TSG	0	0.785	TSG	1	TSG	2	0	0
TBC1D12	TBC1D12		0.709828	TSG	0	0.673065	TSG	0	0.818336	TSG	1	0.823365	TSG	0	0.819237	TSG	1	TSG	2	0	1
KIAA0232	KIAA0232		0.658201	TSG	0	0.86755	TSG	1	0.654459	TSG	0	0.857407	TSG	0	0.805714	TSG	1	TSG	2	0	0
TOM1L2	TOM1L2		0.722879	TSG	0	0.829113	TSG	1	0.654459	TSG	0	0.92892	TSG	1	0.707801	TSG	0	TSG	2	0	0
CEP63	CEP63		0.656958	TSG	0	0.642835	TSG	0	0.812499	TSG	1	0.962963	TSG	1	0.767831	TSG	0	TSG	2	0	0
PAXIP1_ENST00000397192	PAXIP1	ENST00000397192	0.669704	TSG	0	0.583065	TSG	0	0.8618	TSG	1	0.899805	TSG	0	0.828307	TSG	1	TSG	2	0	0
ANKRD34C	ANKRD34C		0.669298	TSG	0	0.838978	TSG	1	0.8083	TSG	1	0.857407	TSG	0	0.668693	TSG	0	TSG	2	0	0
C10orf113_ENST00000534331	C10orf113	ENST00000534331	0.704332	TSG	0	0.764075	TSG	0	0.804448	TSG	1	0.774444	TSG	0	0.795114	TSG	1	TSG	2	0	1
SMAP1_ENST00000370455	SMAP1	ENST00000370455	0.79398	TSG	0	0.565594	TSG	0	0.706682	TSG	0	0.962162	TSG	1	0.813824	TSG	1	TSG	2	0	1
G3BP1	G3BP1		0.819778	TSG	1	0.822216	TSG	1	0.650438	TSG	0	0.823365	TSG	0	0.726222	TSG	0	TSG	2	0	0
CTLA4	CTLA4		0.827348	TSG	1	0.724075	TSG	0	0.804448	TSG	1	0.822564	TSG	0	0.663541	TSG	0	TSG	2	0	0
KIDINS220	KIDINS220		0.701402	TSG	0	0.77197	TSG	0	0.665038	TSG	0	0.92892	TSG	1	0.773978	TSG	1	TSG	2	0	0
LRRC40	LRRC40		0.722879	TSG	0	0.829113	TSG	1	0.654459	TSG	0	0.92892	TSG	1	0.705818	TSG	0	TSG	2	0	0
SMTN_ENST00000358743	SMTN	ENST00000358743	0.819778	TSG	1	0.77197	TSG	0	0.8618	TSG	1	0.656607	TSG	0	0.730811	TSG	0	TSG	2	0	0
GAMT_ENST00000447102	GAMT	ENST00000447102	0.838447	TSG	1	0.755699	TSG	0	0.68078	TSG	0	0.762162	TSG	0	0.803865	TSG	1	TSG	2	0	0
XXYLT1	XXYLT1		0.827348	TSG	1	0.611032	TSG	0	0.804448	TSG	1	0.879471	TSG	0	0.718642	TSG	0	TSG	2	0	0
NRXN1	NRXN1		0.913118	TSG	1	0.828361	TSG	1	0.749279	TSG	0	0.676756	TSG	0	0.673045	TSG	0	TSG	2	0	0
HSPBAP1_ENST00000383659	HSPBAP1	ENST00000383659	0.761427	TSG	0	0.624322	TSG	0	0.663278	TSG	0	0.965957	TSG	1	0.825105	TSG	1	TSG	2	0	0
CBX7	CBX7		0.827348	TSG	1	0.668742	TSG	0	0.804448	TSG	1	0.822564	TSG	0	0.716198	TSG	0	TSG	2	0	0
GLB1L3_ENST00000431683	GLB1L3	ENST00000431683	0.722879	TSG	0	0.829113	TSG	1	0.654459	TSG	0	0.92892	TSG	1	0.703598	TSG	0	TSG	2	0	0
FLT3LG	FLT3LG		0.827348	TSG	1	0.684694	TSG	0	0.840559	TSG	1	0.856607	TSG	0	0.6296	TSG	0	TSG	2	0	0
METTL19_ENST00000389737	METTL19	ENST00000389737	0.819778	TSG	1	0.822216	TSG	1	0.710557	TSG	0	0.823365	TSG	0	0.662849	TSG	0	TSG	2	0	0
WAPAL	WAPAL		0.709828	TSG	0	0.679113	TSG	0	0.818336	TSG	1	0.823365	TSG	0	0.807882	TSG	1	TSG	2	0	0
VPS13B	VPS13B		0.701402	TSG	0	0.829113	TSG	1	0.654459	TSG	0	0.865763	TSG	0	0.787561	TSG	1	TSG	2	0	0
SETDB1_ENST00000368962	SETDB1	ENST00000368962	0.845579	TSG	1	0.517699	TSG	0	0.762781	TSG	0	0.962162	TSG	1	0.749831	TSG	0	TSG	2	0	0
SAT1_ENST00000379251	SAT1	ENST00000379251	0.827348	TSG	1	0.591837	TSG	0	0.840559	TSG	1	0.856607	TSG	0	0.720031	TSG	0	TSG	2	0	0
OGDH_ENST00000543843	OGDH	ENST00000543843	0.638727	TSG	0	0.822216	TSG	1	0.812499	TSG	1	0.857407	TSG	0	0.705476	TSG	0	TSG	2	0	0
TMEM91_ENST00000356385	TMEM91	ENST00000356385	0.819778	TSG	1	0.640308	TSG	0	0.765393	TSG	0	0.92812	TSG	1	0.682458	TSG	0	TSG	2	0	0
BCL10	BCL10		0.845579	TSG	1	0.601747	TSG	0	0.804448	TSG	1	0.822564	TSG	0	0.761673	TSG	0	TSG	2	1	0
ARMCX6	ARMCX6		0.819778	TSG	1	0.822216	TSG	1	0.654459	TSG	0	0.823365	TSG	0	0.715963	TSG	0	TSG	2	0	0
CTCFL	CTCFL		0.805456	TSG	0	0.697684	TSG	0	0.805702	TSG	1	0.7448	TSG	0	0.782106	TSG	1	TSG	2	0	0
CIT_ENST00000392521	CIT	ENST00000392521	0.864223	TSG	1	0.77197	TSG	0	0.539834	TSG	0	0.92892	TSG	1	0.727898	TSG	0	TSG	2	0	0
PRAMEF1	PRAMEF1		0.71106	TSG	0	0.828361	TSG	1	0.654459	TSG	0	0.936842	TSG	1	0.700779	TSG	0	TSG	2	0	0
TBC1D23	TBC1D23		0.709828	TSG	0	0.623065	TSG	0	0.762781	TSG	0	0.962162	TSG	1	0.77351	TSG	1	TSG	2	0	0
GPATCH4_ENST00000438976	GPATCH4	ENST00000438976	0.827348	TSG	1	0.828742	TSG	1	0.702662	TSG	0	0.856607	TSG	0	0.614492	TSG	0	TSG	2	0	0
Q4G197_HUMAN	Q4G197	HUMAN	0.859902	TSG	1	0.640308	TSG	0	0.762781	TSG	0	0.92812	TSG	1	0.63852	TSG	0	TSG	2	0	0
FGFR2_ENST00000357555	FGFR2	ENST00000357555	0.770391	OG	0	0.569232	OG	0	0.687696	OG	0	1	OG	1	0.801915	OG	1	OG	2	1	0
C1orf141	C1orf141		0.859902	TSG	1	0.822216	TSG	1	0.743461	TSG	0	0.857407	TSG	0	0.545608	TSG	0	TSG	2	0	0
TP53BP1_ENST00000382044	TP53BP1	ENST00000382044	0.798301	TSG	0	0.654355	TSG	0	0.805702	TSG	1	0.72892	TSG	0	0.841256	TSG	1	TSG	2	0	0
SPINK5	SPINK5		0.669704	TSG	0	0.747931	TSG	0	0.851221	TSG	1	0.745601	TSG	0	0.813887	TSG	1	TSG	2	0	0
FGFR2_ENST00000351936	FGFR2	ENST00000351936	0.770391	OG	0	0.569232	OG	0	0.687696	OG	0	1	OG	1	0.800742	OG	1	OG	2	1	0
PPIL6	PPIL6		0.753857	TSG	0	0.822216	TSG	1	0.654459	TSG	0	0.823365	TSG	0	0.774147	TSG	1	TSG	2	0	0
FRA10AC1_ENST00000371426	FRA10AC1	ENST00000371426	0.761427	TSG	0	0.65708	TSG	0	0.804448	TSG	1	0.962162	TSG	1	0.642887	TSG	0	TSG	2	0	0
LYRM4	LYRM4		0.845579	TSG	1	0.563853	TSG	0	0.748349	TSG	0	0.92812	TSG	1	0.742016	TSG	0	TSG	2	0	0
C6orf136	C6orf136		0.761427	TSG	0	0.621832	OG	0	0.8083	TSG	1	0.965957	TSG	1	0.670226	TSG	0	TSG	2	0	0
NOLC1	NOLC1		0.669704	TSG	0	0.822216	TSG	1	0.812499	TSG	1	0.857407	TSG	0	0.665763	TSG	0	TSG	2	0	0
RPAP1	RPAP1		0.722879	TSG	0	0.829113	TSG	1	0.60894	TSG	0	0.92892	TSG	1	0.737718	TSG	0	TSG	2	0	0
TTC40	TTC40		0.795457	TSG	0	0.874446	TSG	1	0.526644	TSG	0	0.92892	TSG	1	0.701394	TSG	0	TSG	2	0	0
ANKAR_ENST00000520309	ANKAR	ENST00000520309	0.819778	TSG	1	0.679113	TSG	0	0.70376	TSG	0	0.822564	TSG	0	0.801597	TSG	1	TSG	2	0	0
VPS37B	VPS37B		0.871377	TSG	1	0.828742	TSG	1	0.604919	TSG	0	0.793449	TSG	0	0.727982	TSG	0	TSG	2	0	0
GGT6	GGT6		0.722879	TSG	0	0.829113	TSG	1	0.650438	TSG	0	0.92892	TSG	1	0.695098	TSG	0	TSG	2	0	0
RAB11FIP5	RAB11FIP5		0.819778	TSG	1	0.77197	TSG	0	0.665038	TSG	0	0.759406	TSG	0	0.81025	TSG	1	TSG	2	0	0
MOG	MOG		0.845579	TSG	1	0.700036	TSG	0	0.849967	TSG	1	0.811753	TSG	0	0.619069	TSG	0	TSG	2	0	0
FANCI_ENST00000310775	FANCI	ENST00000310775	0.689329	TSG	0	0.829113	TSG	1	0.665763	TSG	0	0.92892	TSG	1	0.712613	TSG	0	TSG	2	0	0
FIBCD1_ENST00000444139	FIBCD1	ENST00000444139	0.775749	TSG	0	0.711502	TSG	0	0.8083	TSG	1	0.92892	TSG	1	0.601123	TSG	0	TSG	2	0	0
Q8N2E2_HUMAN	Q8N2E2	HUMAN	0.687498	OG	0	0.728104	OG	0	0.687696	OG	0	0.928571	OG	1	0.793682	OG	1	OG	2	0	0
RNASE10	RNASE10		0.787225	TSG	0	0.878988	TSG	1	0.710557	TSG	0	0.660402	TSG	0	0.787897	TSG	1	TSG	2	0	0
KIAA1407	KIAA1407		0.819778	TSG	1	0.77197	TSG	0	0.60894	TSG	0	0.822564	TSG	0	0.800889	TSG	1	TSG	2	0	0
DENND1B_ENST00000367396	DENND1B	ENST00000367396	0.819778	TSG	1	0.822216	TSG	1	0.710557	TSG	0	0.823365	TSG	0	0.647541	TSG	0	TSG	2	0	0
TMEM91	TMEM91		0.819778	TSG	1	0.71755	TSG	0	0.710557	TSG	0	0.92892	TSG	1	0.646402	TSG	0	TSG	2	0	0
UROD	UROD		0.75345	TSG	0	0.90755	TSG	1	0.8083	TSG	1	0.823365	TSG	0	0.530419	TSG	0	TSG	2	0	0
TRIM4_ENST00000354241	TRIM4	ENST00000354241	0.859902	TSG	1	0.71755	TSG	0	0.8083	TSG	1	0.823365	TSG	0	0.613915	TSG	0	TSG	2	0	0
SMC4	SMC4		0.669704	TSG	0	0.679113	TSG	0	0.805702	TSG	1	0.856607	TSG	0	0.811872	TSG	1	TSG	2	0	1
WDR55	WDR55		0.845579	TSG	1	0.662216	TSG	0	0.8083	TSG	1	0.860402	TSG	0	0.646444	TSG	0	TSG	2	0	0
ZNF323	ZNF323		0.871377	TSG	1	0.878988	TSG	1	0.749279	TSG	0	0.676756	TSG	0	0.646458	TSG	0	TSG	2	0	0
SLC16A1_ENST00000433570	SLC16A1	ENST00000433570	0.79398	TSG	0	0.579073	OG	0	0.804448	TSG	1	0.92812	TSG	1	0.716678	TSG	0	TSG	2	0	0
PLCE1	PLCE1		0.722879	TSG	0	0.77197	TSG	0	0.60894	TSG	0	0.92892	TSG	1	0.78943	TSG	1	TSG	2	0	0
GPAM	GPAM		0.805456	TSG	0	0.822216	TSG	1	0.756943	TSG	0	0.611753	TSG	0	0.825605	TSG	1	TSG	2	0	0
C10orf82	C10orf82		0.761427	TSG	0	0.682301	OG	0	0.804448	TSG	1	0.92812	TSG	1	0.645647	TSG	0	TSG	2	0	0
CAPNS1	CAPNS1		0.825081	TSG	1	0.652215	TSG	0	0.805378	TSG	1	0.860402	TSG	0	0.678838	TSG	0	TSG	2	0	0
NFASC	NFASC		0.820568	TSG	1	0.584641	TSG	0	0.805702	TSG	1	0.850356	TSG	0	0.760064	TSG	0	TSG	2	0	0
CXCL12_ENST00000395794	CXCL12	ENST00000395794	0.871377	TSG	1	0.878988	TSG	1	0.756943	TSG	0	0.676756	TSG	0	0.636979	TSG	0	TSG	2	0	0
ZNF407_ENST00000577538	ZNF407	ENST00000577538	0.753857	TSG	0	0.829113	TSG	1	0.665763	TSG	0	0.92892	TSG	1	0.642141	TSG	0	TSG	2	0	0
C16orf89	C16orf89		0.638727	TSG	0	0.829113	TSG	1	0.710557	TSG	0	0.92892	TSG	1	0.711942	TSG	0	TSG	2	0	0
RALGAPA2_ENST00000202677	RALGAPA2	ENST00000202677	0.722879	TSG	0	0.77197	TSG	0	0.604919	TSG	0	0.92812	TSG	1	0.791066	TSG	1	TSG	2	0	0
TRIM45	TRIM45		0.638727	TSG	0	0.829113	TSG	1	0.654459	TSG	0	0.92892	TSG	1	0.766416	TSG	0	TSG	2	0	0
DMKN_ENST00000419602	DMKN	ENST00000419602	0.689329	TSG	0	0.749732	TSG	0	0.805378	TSG	1	0.92892	TSG	1	0.644098	TSG	0	TSG	2	0	1
EXOC6B_ENST00000272427	EXOC6B	ENST00000272427	0.669704	TSG	0	0.822216	TSG	1	0.749279	TSG	0	0.760207	TSG	0	0.814015	TSG	1	TSG	2	0	0
VRK1	VRK1		0.709828	TSG	0	0.728989	TSG	0	0.8083	TSG	1	0.92892	TSG	1	0.639242	TSG	0	TSG	2	0	0
DAZAP1_ENST00000336761	DAZAP1	ENST00000336761	0.859902	TSG	1	0.667304	TSG	0	0.818336	TSG	1	0.856607	TSG	0	0.613074	TSG	0	TSG	2	0	1
SETX	SETX		0.767323	TSG	0	0.829113	TSG	1	0.654459	TSG	0	0.785957	TSG	0	0.777293	TSG	1	TSG	2	0	0
ERCC2_ENST00000391945	ERCC2	ENST00000391945	0.770391	OG	0	0.594877	OG	0	0.687696	OG	0	0.928571	OG	1	0.831563	OG	1	OG	2	1	0
LRCH1_ENST00000311191	LRCH1	ENST00000311191	0.761427	TSG	0	0.577635	OG	0	0.804448	TSG	1	0.962162	TSG	1	0.707264	TSG	0	TSG	2	0	0
FNDC4	FNDC4		0.838447	TSG	1	0.866138	OG	1	0.734748	TSG	0	0.762162	TSG	0	0.611187	TSG	0	Unlabelled	2	0	0
COX8C	COX8C		0.9115	TSG	1	0.596587	OG	0	0.804448	TSG	1	0.879471	TSG	0	0.620177	TSG	0	TSG	2	0	0
KIAA1430	KIAA1430		0.819778	TSG	1	0.822216	TSG	1	0.654459	TSG	0	0.823365	TSG	0	0.692103	TSG	0	TSG	2	0	0
EFCAB2_ENST00000366522	EFCAB2	ENST00000366522	0.845579	TSG	1	0.563853	TSG	0	0.804448	TSG	1	0.879471	TSG	0	0.716864	TSG	0	TSG	2	0	0
FBXO22	FBXO22		0.669298	TSG	0	0.838978	TSG	1	0.8083	TSG	1	0.823365	TSG	0	0.669995	TSG	0	TSG	2	0	0
ATP6V0A2	ATP6V0A2		0.638727	TSG	0	0.829113	TSG	1	0.650438	TSG	0	0.92892	TSG	1	0.762652	TSG	0	TSG	2	0	0
RP11-80A15.1	RP11-80A15.1		0.871793	TSG	1	0.744975	TSG	0	0.758217	TSG	0	0.92812	TSG	1	0.505958	TSG	0	TSG	2	0	0
HNRNPAB	HNRNPAB		0.761427	TSG	0	0.558163	OG	0	0.762781	TSG	0	0.92812	TSG	1	0.798123	TSG	1	TSG	2	0	0
STAMBPL1	STAMBPL1		0.845579	TSG	1	0.539607	TSG	0	0.849967	TSG	1	0.860402	TSG	0	0.712652	TSG	0	TSG	2	0	0
RBPJ_ENST00000348160	RBPJ	ENST00000348160	0.9115	TSG	1	0.507785	OG	0	0.844411	TSG	1	0.860402	TSG	0	0.683443	TSG	0	TSG	2	0	0
AL118506.1	AL118506.1		0.820194	TSG	1	0.744975	TSG	0	0.758217	TSG	0	0.92812	TSG	1	0.555586	OG	0	TSG	2	0	0
NRCAM_ENST00000379028	NRCAM	ENST00000379028	0.656958	TSG	0	0.829113	TSG	1	0.654459	TSG	0	0.92892	TSG	1	0.737301	TSG	0	TSG	2	0	0
FANCI	FANCI		0.665008	TSG	0	0.829113	TSG	1	0.665763	TSG	0	0.92892	TSG	1	0.71689	TSG	0	TSG	2	0	0
CC2D2B_ENST00000451649	CC2D2B	ENST00000451649	0.669298	TSG	0	0.86755	TSG	1	0.8083	TSG	1	0.823365	TSG	0	0.637062	TSG	0	TSG	2	0	0
RAI1_ENST00000261641	RAI1	ENST00000261641	0.658201	TSG	0	0.838978	TSG	1	0.710557	TSG	0	0.823365	TSG	0	0.773464	TSG	1	TSG	2	0	0
COL11A1_ENST00000370096	COL11A1	ENST00000370096	0.872166	TSG	1	0.641413	TSG	0	0.60894	TSG	0	0.888193	TSG	0	0.793412	TSG	1	TSG	2	0	0
AANAT_ENST00000250615	AANAT	ENST00000250615	0.770391	OG	0	0.653704	OG	0	0.595138	OG	0	0.966667	OG	1	0.817213	OG	1	OG	2	0	0
BRWD1_ENST00000333229	BRWD1	ENST00000333229	0.656958	TSG	0	0.77197	TSG	0	0.60894	TSG	0	0.962162	TSG	1	0.802596	TSG	1	TSG	2	0	0
ATG10	ATG10		0.845579	TSG	1	0.61197	TSG	0	0.804448	TSG	1	0.822564	TSG	0	0.718002	TSG	0	TSG	2	0	0
CYB5R4	CYB5R4		0.819778	TSG	1	0.822216	TSG	1	0.710557	TSG	0	0.79425	TSG	0	0.655118	TSG	0	TSG	2	0	0
LIMCH1_ENST00000512820	LIMCH1	ENST00000512820	0.669704	TSG	0	0.747931	TSG	0	0.812499	TSG	1	0.751351	TSG	0	0.820055	TSG	1	TSG	2	0	0
LOC65121	LOC65121		0.71106	TSG	0	0.828361	TSG	1	0.654459	TSG	0	0.936842	TSG	1	0.670799	TSG	0	TSG	2	0	0
SLC4A9_ENST00000506757	SLC4A9	ENST00000506757	0.669704	TSG	0	0.822216	TSG	1	0.710557	TSG	0	0.823365	TSG	0	0.77564	TSG	1	TSG	2	0	0
DENND1B	DENND1B		0.819778	TSG	1	0.822216	TSG	1	0.710557	TSG	0	0.823365	TSG	0	0.625163	TSG	0	TSG	2	0	0
SLC12A9	SLC12A9		0.722879	TSG	0	0.822216	TSG	1	0.654459	TSG	0	0.823365	TSG	0	0.777881	TSG	1	TSG	2	0	0
MYCBP2_ENST00000407578	MYCBP2	ENST00000407578	0.701402	TSG	0	0.704975	TSG	0	0.60894	TSG	0	0.962963	TSG	1	0.821308	TSG	1	TSG	2	0	0
AWAT2	AWAT2		0.638727	TSG	0	0.829113	TSG	1	0.650438	TSG	0	0.92892	TSG	1	0.752154	TSG	0	TSG	2	0	0
TRIP11	TRIP11		0.701402	TSG	0	0.77197	TSG	0	0.60894	TSG	0	0.92892	TSG	1	0.788042	TSG	1	TSG	2	1	0
DNAH14	DNAH14		0.767323	TSG	0	0.679113	TSG	0	0.60894	TSG	0	0.962963	TSG	1	0.78038	TSG	1	TSG	2	0	0
TMEM208	TMEM208		0.709828	TSG	0	0.671502	TSG	0	0.8083	TSG	1	0.92892	TSG	1	0.67887	TSG	0	TSG	2	0	0
ENSG00000183704	ENSG00000183704		0.9115	TSG	1	0.50292	OG	0	0.804448	TSG	1	0.894118	TSG	0	0.68373	TSG	0	TSG	2	0	0
BRE_ENST00000342045	BRE	ENST00000342045	0.838447	TSG	1	0.668519	TSG	0	0.748349	TSG	0	0.717309	TSG	0	0.823497	TSG	1	TSG	2	0	0
PPP2R3A	PPP2R3A		0.638727	TSG	0	0.829113	TSG	1	0.654459	TSG	0	0.92892	TSG	1	0.744309	TSG	0	TSG	2	0	0
E2F5	E2F5		0.79398	TSG	0	0.578168	TSG	0	0.8083	TSG	1	0.92892	TSG	1	0.686007	TSG	0	TSG	2	0	0
TMTC3	TMTC3		0.753857	TSG	0	0.588493	TSG	0	0.805702	TSG	1	0.856607	TSG	0	0.789471	TSG	1	TSG	2	0	0
PHKB_ENST00000323584	PHKB	ENST00000323584	0.819778	TSG	1	0.601968	TSG	0	0.70376	TSG	0	0.92892	TSG	1	0.739411	TSG	0	TSG	2	0	0
KBTBD4_ENST00000430070	KBTBD4	ENST00000430070	0.709828	TSG	0	0.565594	TSG	0	0.803905	TSG	0	0.92812	TSG	1	0.785195	TSG	1	TSG	2	0	1
CCDC88B	CCDC88B		0.722879	TSG	0	0.829113	TSG	1	0.627041	TSG	0	0.92892	TSG	1	0.684624	TSG	0	TSG	2	0	0
COL11A1	COL11A1		0.872166	TSG	1	0.641413	TSG	0	0.60894	TSG	0	0.888193	TSG	0	0.781764	TSG	1	TSG	2	0	0
Q86XG0_HUMAN	Q86XG0	HUMAN	0.775749	TSG	0	0.640308	TSG	0	0.816749	TSG	1	0.92812	TSG	1	0.631427	TSG	0	TSG	2	0	0
C10orf115	C10orf115		0.775749	TSG	0	0.640308	TSG	0	0.816749	TSG	1	0.92812	TSG	1	0.631427	TSG	0	TSG	2	0	0
ENSG00000268852	ENSG00000268852		0.775749	TSG	0	0.640308	TSG	0	0.816749	TSG	1	0.92812	TSG	1	0.631427	TSG	0	TSG	2	0	0
NCRNA00086	NCRNA00086		0.775749	TSG	0	0.640308	TSG	0	0.816749	TSG	1	0.92812	TSG	1	0.631427	TSG	0	TSG	2	0	0
CLK1_ENST00000434813	CLK1	ENST00000434813	0.656958	TSG	0	0.829113	TSG	1	0.654459	TSG	0	0.92892	TSG	1	0.72219	TSG	0	TSG	2	0	0
TMEM41A	TMEM41A		0.9115	TSG	1	0.720619	OG	0	0.702662	TSG	0	0.92812	TSG	1	0.528658	TSG	0	TSG	2	0	1
C20orf202_ENST00000400633	C20orf202	ENST00000400633	0.9115	TSG	1	0.564075	TSG	0	0.804448	TSG	1	0.822564	TSG	0	0.688653	TSG	0	TSG	2	0	0
C20orf202	C20orf202		0.9115	TSG	1	0.564075	TSG	0	0.804448	TSG	1	0.822564	TSG	0	0.688653	TSG	0	TSG	2	0	0
F2R	F2R		0.638727	TSG	0	0.829113	TSG	1	0.650438	TSG	0	0.92892	TSG	1	0.743218	TSG	0	TSG	2	0	0
ORC1	ORC1		0.638727	TSG	0	0.829113	TSG	1	0.654459	TSG	0	0.92892	TSG	1	0.737497	TSG	0	TSG	2	0	0
Q6GMT2_HUMAN	Q6GMT2	HUMAN	0.859902	TSG	1	0.640308	TSG	0	0.706682	TSG	0	0.92812	TSG	1	0.653338	TSG	0	TSG	2	0	0
ZIC4	ZIC4		0.71106	TSG	0	0.828361	TSG	1	0.654459	TSG	0	0.936842	TSG	1	0.657128	TSG	0	TSG	2	0	0
OSBPL6_ENST00000315022	OSBPL6	ENST00000315022	0.669704	TSG	0	0.84474	TSG	1	0.7564	TSG	0	0.72892	TSG	0	0.788069	TSG	1	TSG	2	0	0
DYSF	DYSF		0.820568	TSG	1	0.604827	TSG	0	0.805378	TSG	1	0.851156	TSG	0	0.705131	TSG	0	TSG	2	0	0
PTMA	PTMA		0.865204	TSG	1	0.558163	OG	0	0.862268	TSG	1	0.860402	TSG	0	0.640843	TSG	0	TSG	2	0	0
SLC46A3_ENST00000380814	SLC46A3	ENST00000380814	0.722879	TSG	0	0.829113	TSG	1	0.654459	TSG	0	0.92892	TSG	1	0.651449	TSG	0	TSG	2	0	0
FBXO22_ENST00000453211	FBXO22	ENST00000453211	0.669298	TSG	0	0.86755	TSG	1	0.8083	TSG	1	0.823365	TSG	0	0.617579	TSG	0	TSG	2	0	0
REV1	REV1		0.819778	TSG	1	0.601968	TSG	0	0.70376	TSG	0	0.962162	TSG	1	0.698231	TSG	0	TSG	2	0	0
STAT2	STAT2		0.696349	TSG	0	0.838978	TSG	1	0.805378	TSG	1	0.823365	TSG	0	0.621574	TSG	0	TSG	2	0	0
HIST1H3G	HIST1H3G		0.871377	TSG	1	0.828742	TSG	1	0.604919	TSG	0	0.750724	TSG	0	0.729536	TSG	0	TSG	2	0	0
OTOA_ENST00000286149	OTOA	ENST00000286149	0.718032	TSG	0	0.845875	TSG	1	0.566922	TSG	0	0.92892	TSG	1	0.725445	TSG	0	TSG	2	0	0
SAR1A_ENST00000373236	SAR1A	ENST00000373236	0.820194	TSG	1	0.744975	TSG	0	0.758217	TSG	0	0.92812	TSG	1	0.53354	TSG	0	TSG	2	0	0
RPL23AP82	RPL23AP82		0.820194	TSG	1	0.744975	TSG	0	0.758217	TSG	0	0.92812	TSG	1	0.53354	TSG	0	TSG	2	0	0
RGS6_ENST00000554782	RGS6	ENST00000554782	0.871377	TSG	1	0.878988	TSG	1	0.650438	TSG	0	0.660402	TSG	0	0.7233	TSG	0	TSG	2	0	0
ADCY4	ADCY4		0.698557	TSG	0	0.874446	TSG	1	0.566922	TSG	0	0.92892	TSG	1	0.714575	TSG	0	TSG	2	0	0
ENSG00000233863	ENSG00000233863		0.775749	TSG	0	0.640308	TSG	0	0.816749	TSG	1	0.92812	TSG	1	0.621972	TSG	0	TSG	2	0	0
GJB7	GJB7		0.827348	TSG	1	0.828742	TSG	1	0.701963	TSG	0	0.788562	TSG	0	0.6362	TSG	0	TSG	2	0	0
IL20RA_ENST00000367746	IL20RA	ENST00000367746	0.709828	TSG	0	0.862216	TSG	1	0.793868	TSG	0	0.631753	TSG	0	0.78489	TSG	1	TSG	2	0	0
MEF2C	MEF2C		0.913118	TSG	1	0.670654	TSG	0	0.805378	TSG	1	0.888193	TSG	0	0.505116	OG	0	TSG	2	0	0
CLTCL1	CLTCL1		0.683171	TSG	0	0.77197	TSG	0	0.60894	TSG	0	0.92892	TSG	1	0.78943	TSG	1	TSG	2	1	0
TM9SF4	TM9SF4		0.819778	TSG	1	0.697684	TSG	0	0.8618	TSG	1	0.7448	TSG	0	0.658215	TSG	0	TSG	2	0	0
ZBTB5	ZBTB5		0.736473	TSG	0	0.972485	TSG	1	0.725756	TSG	0	0.514444	TSG	0	0.831626	TSG	1	TSG	2	0	0
C10orf31	C10orf31		0.859902	TSG	1	0.640308	TSG	0	0.706682	TSG	0	0.92812	TSG	1	0.645701	TSG	0	TSG	2	0	0
SLC12A2	SLC12A2		0.623408	TSG	0	0.829113	TSG	1	0.805378	TSG	1	0.823365	TSG	0	0.698803	TSG	0	TSG	2	0	0
KRIT1	KRIT1		0.753857	TSG	0	0.525027	OG	0	0.805702	TSG	1	0.864962	TSG	0	0.829251	TSG	1	TSG	2	0	0
UBA2	UBA2		0.819778	TSG	1	0.822216	TSG	1	0.654459	TSG	0	0.823365	TSG	0	0.658672	TSG	0	TSG	2	0	0
MRO_ENST00000436348	MRO	ENST00000436348	0.761427	TSG	0	0.698927	TSG	0	0.804448	TSG	1	0.717309	TSG	0	0.796355	TSG	1	TSG	2	0	0
TCF20	TCF20		0.61725	TSG	0	0.77197	TSG	0	0.665038	TSG	0	0.92892	TSG	1	0.795117	TSG	1	TSG	2	0	0
ITGA6_ENST00000264106	ITGA6	ENST00000264106	0.722879	TSG	0	0.829113	TSG	1	0.570942	TSG	0	0.92892	TSG	1	0.726317	TSG	0	TSG	2	0	0
Q9P2A3_HUMAN	Q9P2A3	HUMAN	0.759575	TSG	0	0.654355	TSG	0	0.818336	TSG	1	0.92812	TSG	1	0.617447	OG	0	TSG	2	0	0
NT5DC3_ENST00000392876	NT5DC3	ENST00000392876	0.669704	TSG	0	0.822216	TSG	1	0.812499	TSG	1	0.760207	TSG	0	0.712676	TSG	0	TSG	2	0	0
DNHD1	DNHD1		0.740794	TSG	0	0.845875	TSG	1	0.629652	TSG	0	0.785957	TSG	0	0.774757	TSG	1	TSG	2	0	0
BAG6_ENST00000404765	BAG6	ENST00000404765	0.753857	TSG	0	0.614355	TSG	0	0.805702	TSG	1	0.79425	TSG	0	0.807898	TSG	1	TSG	2	0	0
TMEM8A	TMEM8A		0.722879	TSG	0	0.829113	TSG	1	0.654459	TSG	0	0.92892	TSG	1	0.63905	TSG	0	TSG	2	0	0
ERCC2_ENST00000485403	ERCC2	ENST00000485403	0.687498	OG	0	0.636227	OG	0	0.687696	OG	0	0.928571	OG	1	0.833917	OG	1	OG	2	1	0
VSIG1_ENST00000444426	VSIG1	ENST00000444426	0.722879	TSG	0	0.829113	TSG	1	0.650438	TSG	0	0.92892	TSG	1	0.642006	TSG	0	TSG	2	0	0
WASF3_ENST00000361042	WASF3	ENST00000361042	0.805456	TSG	0	0.828742	TSG	1	0.710881	TSG	0	0.607958	TSG	0	0.819434	TSG	1	TSG	2	0	0
MS4A4E	MS4A4E		0.687498	OG	0	0.669984	OG	0	0.633728	OG	0	0.966667	OG	1	0.814535	OG	1	OG	2	0	0
ENSG00000212999	ENSG00000212999		0.71513	TSG	0	0.694756	OG	0	0.816749	TSG	1	0.92812	TSG	1	0.617587	OG	0	TSG	2	0	0
EML4_ENST00000318522	EML4	ENST00000318522	0.656958	TSG	0	0.822216	TSG	1	0.654459	TSG	0	0.857407	TSG	0	0.781296	TSG	1	TSG	2	1	0
ENSG00000187600_ENST00000434431	ENSG00000187600	ENST00000434431	0.704332	TSG	0	0.512009	OG	0	0.804448	TSG	1	0.88	TSG	0	0.871079	TSG	1	TSG	2	0	0
FGD4_ENST00000266482	FGD4	ENST00000266482	0.761427	TSG	0	0.538168	TSG	0	0.8083	TSG	1	0.965957	TSG	1	0.697864	TSG	0	TSG	2	0	0
UGGT1	UGGT1		0.638727	TSG	0	0.829113	TSG	1	0.654459	TSG	0	0.92892	TSG	1	0.719753	TSG	0	TSG	2	0	0
FZD6	FZD6		0.638727	TSG	0	0.829113	TSG	1	0.654459	TSG	0	0.92892	TSG	1	0.718885	TSG	0	TSG	2	0	0
SERPINA11	SERPINA11		0.638727	TSG	0	0.829113	TSG	1	0.654459	TSG	0	0.92892	TSG	1	0.718407	TSG	0	TSG	2	0	0
ZDHHC4	ZDHHC4		0.904368	TSG	1	0.828742	TSG	1	0.676216	TSG	0	0.656607	TSG	0	0.703546	TSG	0	TSG	2	0	0
FLJ14075	FLJ14075		0.687498	OG	0	0.690239	TSG	0	0.687696	OG	0	0.928571	OG	1	0.774845	OG	1	OG	2	0	0
Q8N867_HUMAN	Q8N867	HUMAN	0.820194	TSG	1	0.704975	TSG	0	0.758217	TSG	0	0.92812	TSG	1	0.556093	TSG	0	TSG	2	0	0
SCIMP	SCIMP		0.820194	TSG	1	0.704975	TSG	0	0.758217	TSG	0	0.92812	TSG	1	0.556093	TSG	0	TSG	2	0	0
C3orf27	C3orf27		0.781352	TSG	0	0.580239	TSG	0	0.874899	TSG	1	0.742857	TSG	0	0.787816	TSG	1	TSG	2	0	1
RBPJ	RBPJ		0.827348	TSG	1	0.507785	OG	0	0.844411	TSG	1	0.860402	TSG	0	0.727139	TSG	0	TSG	2	0	0
FGF2	FGF2		0.669298	TSG	0	0.838978	TSG	1	0.8083	TSG	1	0.823365	TSG	0	0.626974	TSG	0	TSG	2	0	0
C1QTNF5	C1QTNF5		0.827348	TSG	1	0.694756	OG	0	0.762781	TSG	0	0.962162	TSG	1	0.519665	OG	0	TSG	2	0	0
VPS54	VPS54		0.722879	TSG	0	0.829113	TSG	1	0.570942	TSG	0	0.92892	TSG	1	0.714823	TSG	0	TSG	2	0	0
C9orf91	C9orf91		0.747684	TSG	0	0.559111	TSG	0	0.844411	TSG	1	0.92892	TSG	1	0.686445	TSG	0	TSG	2	0	0
ENO2	ENO2		0.616427	TSG	0	0.838978	TSG	1	0.710557	TSG	0	0.92892	TSG	1	0.671431	TSG	0	TSG	2	0	0
KRT80_ENST00000313234	KRT80	ENST00000313234	0.638727	TSG	0	0.829113	TSG	1	0.654459	TSG	0	0.92892	TSG	1	0.714573	TSG	0	TSG	2	0	0
GNG2	GNG2		0.770391	OG	0	0.527882	OG	0	0.687696	OG	0	0.966667	OG	1	0.81284	OG	1	OG	2	0	1
SPAG9	SPAG9		0.753857	TSG	0	0.679113	TSG	0	0.805702	TSG	1	0.714444	TSG	0	0.811343	TSG	1	TSG	2	0	1
C7orf29	C7orf29		0.819778	TSG	1	0.822216	TSG	1	0.650438	TSG	0	0.860402	TSG	0	0.611347	TSG	0	TSG	2	0	0
C12orf45	C12orf45		0.827348	TSG	1	0.671218	TSG	0	0.804448	TSG	1	0.856607	TSG	0	0.604551	TSG	0	TSG	2	0	0
COLQ	COLQ		0.707561	TSG	0	0.599732	TSG	0	0.805378	TSG	1	0.92892	TSG	1	0.722439	TSG	0	TSG	2	0	0
SNRNP25	SNRNP25		0.71513	TSG	0	0.580881	TSG	0	0.844411	TSG	1	0.965957	TSG	1	0.656801	TSG	0	TSG	2	0	0
SLMAP	SLMAP		0.753857	TSG	0	0.77197	TSG	0	0.806245	TSG	1	0.622564	TSG	0	0.807997	TSG	1	TSG	2	0	0
IGFBP6	IGFBP6		0.720896	TSG	0	0.58494	TSG	0	0.8083	TSG	1	1	TSG	1	0.648366	TSG	0	TSG	2	0	0
MBD1_ENST00000424334	MBD1	ENST00000424334	0.859902	TSG	1	0.862216	TSG	1	0.663278	TSG	0	0.823365	TSG	0	0.553407	TSG	0	TSG	2	0	0
NIN_ENST00000245441	NIN	ENST00000245441	0.701402	TSG	0	0.704975	TSG	0	0.60894	TSG	0	0.92892	TSG	1	0.817213	TSG	1	TSG	2	1	0
NIN_ENST00000382041	NIN	ENST00000382041	0.701402	TSG	0	0.704975	TSG	0	0.60894	TSG	0	0.92892	TSG	1	0.817213	TSG	1	TSG	2	1	0
GNA12	GNA12		0.819778	TSG	1	0.704975	TSG	0	0.665038	TSG	0	0.92812	TSG	1	0.643485	TSG	0	TSG	2	0	0
DNM2_ENST00000389253	DNM2	ENST00000389253	0.722879	TSG	0	0.822216	TSG	1	0.710557	TSG	0	0.711558	TSG	0	0.793985	TSG	1	TSG	2	1	0
O52L2_HUMAN	O52L2	HUMAN	0.859902	TSG	1	0.640308	TSG	0	0.706682	TSG	0	0.92812	TSG	1	0.625756	TSG	0	TSG	2	0	0
RABL6_ENST00000436380	RABL6	ENST00000436380	0.820194	TSG	1	0.744975	TSG	0	0.758217	TSG	0	0.92812	TSG	1	0.509034	OG	0	TSG	2	0	0
IGSF9	IGSF9		0.656958	TSG	0	0.822216	TSG	1	0.710557	TSG	0	0.760207	TSG	0	0.8095	TSG	1	TSG	2	0	0
ACOT13_ENST00000537591	ACOT13	ENST00000537591	0.775749	TSG	0	0.640308	TSG	0	0.816749	TSG	1	0.92812	TSG	1	0.598465	TSG	0	TSG	2	0	0
C21orf49	C21orf49		0.775749	TSG	0	0.640308	TSG	0	0.816749	TSG	1	0.92812	TSG	1	0.598465	TSG	0	TSG	2	0	0
ENSG00000174398	ENSG00000174398		0.775749	TSG	0	0.640308	TSG	0	0.816749	TSG	1	0.92812	TSG	1	0.598465	TSG	0	TSG	2	0	0
SDR42E2	SDR42E2		0.775749	TSG	0	0.640308	TSG	0	0.816749	TSG	1	0.92812	TSG	1	0.598465	TSG	0	TSG	2	0	0
USP5_ENST00000229268	USP5	ENST00000229268	0.707561	TSG	0	0.679113	TSG	0	0.805378	TSG	1	0.92892	TSG	1	0.637977	TSG	0	TSG	2	0	0
OR52E8	OR52E8		0.703927	TSG	0	0.828361	TSG	1	0.654459	TSG	0	0.936842	TSG	1	0.634913	TSG	0	TSG	2	0	0
KIAA1383	KIAA1383		0.638727	TSG	0	0.829113	TSG	1	0.654459	TSG	0	0.92892	TSG	1	0.706029	TSG	0	TSG	2	0	0
ETV4_ENST00000319349	ETV4	ENST00000319349	0.813605	TSG	0	0.534973	TSG	0	0.854448	TSG	1	0.962162	TSG	1	0.592011	TSG	0	TSG	2	1	0
PSD3_ENST00000440756	PSD3	ENST00000440756	0.819778	TSG	1	0.601968	TSG	0	0.70376	TSG	0	0.92812	TSG	1	0.703272	TSG	0	TSG	2	0	0
ZP1	ZP1		0.638727	TSG	0	0.829113	TSG	1	0.650438	TSG	0	0.92892	TSG	1	0.708513	TSG	0	TSG	2	0	0
DCAF15	DCAF15		0.689329	TSG	0	0.829113	TSG	1	0.805378	TSG	1	0.823365	TSG	0	0.607582	TSG	0	TSG	2	0	0
CNKSR1	CNKSR1		0.839252	TSG	1	0.668976	TSG	0	0.805378	TSG	1	0.745601	TSG	0	0.69536	TSG	0	TSG	2	0	0
ENSG00000255688	ENSG00000255688		0.820194	TSG	1	0.744975	TSG	0	0.73482	TSG	0	0.92812	TSG	1	0.524832	TSG	0	TSG	2	0	0
DND1	DND1		0.871377	TSG	1	0.724075	TSG	0	0.76698	TSG	0	0.607958	TSG	0	0.782285	TSG	1	TSG	2	0	0
ENSG00000198251	ENSG00000198251		0.820194	TSG	1	0.744975	TSG	0	0.758217	TSG	0	0.92812	TSG	1	0.500943	OG	0	TSG	2	0	0
HAVCR1	HAVCR1		0.886511	TSG	1	0.811599	TSG	0	0.805378	TSG	1	0.676756	TSG	0	0.571706	TSG	0	TSG	2	0	0
RPL37	RPL37		0.669135	TSG	0	0.619984	OG	0	0.818801	TSG	1	0.942857	TSG	1	0.700945	TSG	0	TSG	2	0	0
DHX36	DHX36		0.669704	TSG	0	0.822216	TSG	1	0.654459	TSG	0	0.79425	TSG	0	0.811067	TSG	1	TSG	2	0	0
FAM48A	FAM48A		0.722879	TSG	0	0.829113	TSG	1	0.570942	TSG	0	0.92892	TSG	1	0.699451	TSG	0	TSG	2	0	0
SORBS2_ENST00000437304	SORBS2	ENST00000437304	0.753857	TSG	0	0.534973	TSG	0	0.806245	TSG	1	0.962162	TSG	1	0.693972	TSG	0	TSG	2	0	0
STK32A_ENST00000541094	STK32A	ENST00000541094	0.720896	TSG	0	0.58494	TSG	0	0.8083	TSG	1	0.965957	TSG	1	0.670226	TSG	0	TSG	2	0	0
PLK3	PLK3		0.638727	TSG	0	0.829113	TSG	1	0.710557	TSG	0	0.92892	TSG	1	0.642542	TSG	0	TSG	2	0	0
HNF1A_ENST00000543427	HNF1A	ENST00000543427	0.715431	TSG	0	0.592657	TSG	0	0.804448	TSG	1	0.8	TSG	0	0.837184	TSG	1	TSG	2	1	0
TFAM_ENST00000395377	TFAM	ENST00000395377	0.761427	TSG	0	0.827984	OG	1	0.816749	TSG	1	0.765957	TSG	0	0.577238	OG	0	Unlabelled	2	0	1
HSPA4L	HSPA4L		0.665008	TSG	0	0.829113	TSG	1	0.585353	TSG	0	0.92892	TSG	1	0.73996	TSG	0	TSG	2	0	0
STAMBPL1_ENST00000371927	STAMBPL1	ENST00000371927	0.761427	TSG	0	0.539607	TSG	0	0.8083	TSG	1	0.965957	TSG	1	0.672781	TSG	0	TSG	2	0	0
ENSG00000204752	ENSG00000204752		0.859902	TSG	1	0.559692	OG	0	0.760651	TSG	0	0.92812	TSG	1	0.639487	TSG	0	TSG	2	0	0
NGEF_ENST00000264051	NGEF	ENST00000264051	0.770391	OG	0	0.636227	OG	0	0.607287	OG	0	0.933333	OG	1	0.798881	OG	1	OG	2	0	0
DOCK5	DOCK5		0.62442	TSG	0	0.829113	TSG	1	0.654459	TSG	0	0.823365	TSG	0	0.814496	TSG	1	TSG	2	0	0
LELP1	LELP1		0.770391	OG	0	0.636227	OG	0	0.595138	OG	0	0.933333	OG	1	0.810736	OG	1	OG	2	0	0
LOC340578	LOC340578		0.67683	OG	0	0.865096	TSG	1	0.549619	OG	0	0.98	OG	1	0.673293	OG	0	Unlabelled	2	0	0
RFX3_ENST00000381984	RFX3	ENST00000381984	0.799283	TSG	0	0.69708	TSG	0	0.816749	TSG	1	0.92812	TSG	1	0.503357	OG	0	TSG	2	0	0
SLC9A7	SLC9A7		0.698557	TSG	0	0.874446	TSG	1	0.509467	OG	0	0.92892	TSG	1	0.732644	TSG	0	TSG	2	0	0
SPNS3	SPNS3		0.616427	TSG	0	0.845875	TSG	1	0.650438	TSG	0	0.92892	TSG	1	0.70169	TSG	0	TSG	2	0	0
ARHGAP32	ARHGAP32		0.722879	TSG	0	0.829113	TSG	1	0.570942	TSG	0	0.92892	TSG	1	0.691115	TSG	0	TSG	2	0	0
TMEM139	TMEM139		0.859902	TSG	1	0.614446	TSG	0	0.804448	TSG	1	0.822564	TSG	0	0.641235	TSG	0	TSG	2	0	0
CHIA	CHIA		0.689329	TSG	0	0.822216	TSG	1	0.805378	TSG	1	0.711558	TSG	0	0.712423	TSG	0	TSG	2	0	0
EXOC6	EXOC6		0.839252	TSG	1	0.838978	TSG	1	0.654459	TSG	0	0.657407	TSG	0	0.750307	TSG	0	TSG	2	0	0
HDLBP	HDLBP		0.753857	TSG	0	0.577929	TSG	0	0.805378	TSG	1	0.817114	TSG	0	0.786041	TSG	1	TSG	2	0	0
ADSSL1	ADSSL1		0.689329	TSG	0	0.822216	TSG	1	0.805378	TSG	1	0.760207	TSG	0	0.662745	TSG	0	TSG	2	0	0
GCNT2_ENST00000379597	GCNT2	ENST00000379597	0.638727	TSG	0	0.822216	TSG	1	0.710557	TSG	0	0.92892	TSG	1	0.638574	TSG	0	TSG	2	0	0
BUD31	BUD31		0.9115	TSG	1	0.50292	OG	0	0.762781	TSG	0	0.92812	TSG	1	0.633517	TSG	0	TSG	2	0	0
ABCC6	ABCC6		0.718032	TSG	0	0.845875	TSG	1	0.627041	TSG	0	0.92892	TSG	1	0.618683	TSG	0	TSG	2	0	0
C1orf67	C1orf67		0.819778	TSG	1	0.822216	TSG	1	0.650438	TSG	0	0.823365	TSG	0	0.622502	TSG	0	TSG	2	0	0
ZNF434	ZNF434		0.722879	TSG	0	0.829113	TSG	1	0.654459	TSG	0	0.92892	TSG	1	0.602859	TSG	0	TSG	2	0	0
EPB41L5_ENST00000443124	EPB41L5	ENST00000443124	0.656958	TSG	0	0.84474	TSG	1	0.7564	TSG	0	0.674151	TSG	0	0.805674	TSG	1	TSG	2	0	0
LUC7L2_ENST00000263545	LUC7L2	ENST00000263545	0.761427	TSG	0	0.531481	OG	0	0.804448	TSG	1	0.92812	TSG	1	0.71165	TSG	0	TSG	2	0	1
PRR4	PRR4		0.825081	TSG	1	0.547548	TSG	0	0.805378	TSG	1	0.797244	TSG	0	0.7616	TSG	0	TSG	2	0	0
SPFH1	SPFH1		0.819778	TSG	1	0.822216	TSG	1	0.650438	TSG	0	0.823365	TSG	0	0.620059	TSG	0	TSG	2	0	0
FBXO7_ENST00000382058	FBXO7	ENST00000382058	0.638727	TSG	0	0.829113	TSG	1	0.654459	TSG	0	0.92892	TSG	1	0.684402	TSG	0	TSG	2	0	0
STK33	STK33		0.773482	TSG	0	0.829113	TSG	1	0.805378	TSG	1	0.745274	TSG	0	0.582121	TSG	0	TSG	2	0	0
PSG4_ENST00000405312	PSG4	ENST00000405312	0.893643	TSG	1	0.656503	TSG	0	0.851221	TSG	1	0.782311	TSG	0	0.551102	TSG	0	TSG	2	0	0
HRAS_ENST00000397594	HRAS	ENST00000397594	0.70447	OG	0	0.841471	OG	1	0.607287	OG	0	0.8	OG	0	0.78115	OG	1	OG	2	1	1
RAB11A_ENST00000435304	RAB11A	ENST00000435304	0.859902	TSG	1	0.574446	TSG	0	0.816749	TSG	1	0.822564	TSG	0	0.660715	TSG	0	TSG	2	0	0
EXOC6_ENST00000371547	EXOC6	ENST00000371547	0.669298	TSG	0	0.878978	TSG	1	0.8083	TSG	1	0.857407	TSG	0	0.519681	TSG	0	TSG	2	0	0
CHODL_ENST00000338326	CHODL	ENST00000338326	0.864245	TSG	1	0.828742	TSG	1	0.604919	TSG	0	0.759406	TSG	0	0.676292	TSG	0	TSG	2	0	0
ENSG00000214841	ENSG00000214841		0.759575	TSG	0	0.60991	TSG	0	0.818336	TSG	1	0.92812	TSG	1	0.617447	OG	0	TSG	2	0	0
ITSN1	ITSN1		0.839252	TSG	1	0.613883	TSG	0	0.805378	TSG	1	0.817114	TSG	0	0.656562	TSG	0	TSG	2	0	0
PDYN	PDYN		0.770391	OG	0	0.557833	TSG	0	0.607287	OG	0	1	OG	1	0.7962	OG	1	OG	2	0	1
OTUD5_ENST00000453548	OTUD5	ENST00000453548	0.773482	TSG	0	0.599732	TSG	0	0.805378	TSG	1	0.92892	TSG	1	0.623407	TSG	0	TSG	2	0	1
ZNF239	ZNF239		0.66703	TSG	0	0.838978	TSG	1	0.805378	TSG	1	0.760207	TSG	0	0.658987	TSG	0	TSG	2	0	0
LUZP1	LUZP1		0.669704	TSG	0	0.822216	TSG	1	0.7564	TSG	0	0.623365	TSG	0	0.857904	TSG	1	TSG	2	0	0
WDR88_ENST00000361680	WDR88	ENST00000361680	0.614405	TSG	0	0.829113	TSG	1	0.650438	TSG	0	0.92892	TSG	1	0.706275	TSG	0	TSG	2	0	0
CACNA2D3	CACNA2D3		0.839252	TSG	1	0.650161	TSG	0	0.805378	TSG	1	0.745274	TSG	0	0.688368	TSG	0	TSG	2	0	0
SLC22A10	SLC22A10		0.827722	TSG	1	0.725321	TSG	0	0.805378	TSG	1	0.676756	TSG	0	0.693188	TSG	0	TSG	2	0	0
VGF	VGF		0.819778	TSG	1	0.822216	TSG	1	0.555823	TSG	0	0.823365	TSG	0	0.706985	TSG	0	TSG	2	0	0
Q5VZ43_HUMAN	Q5VZ43	HUMAN	0.819778	TSG	1	0.600308	TSG	0	0.765393	TSG	0	0.92812	TSG	1	0.614412	TSG	0	TSG	2	0	0
NR_002733_1	NR_002733.1		0.707976	TSG	0	0.654355	TSG	0	0.818336	TSG	1	0.92812	TSG	1	0.617447	OG	0	TSG	2	0	0
CD99_ENST00000381180	CD99	ENST00000381180	0.707976	TSG	0	0.654355	TSG	0	0.818336	TSG	1	0.92812	TSG	1	0.617447	OG	0	TSG	2	0	0
CTPS2_ENST00000455276	CTPS2	ENST00000455276	0.707976	TSG	0	0.654355	TSG	0	0.818336	TSG	1	0.92812	TSG	1	0.617447	OG	0	TSG	2	0	0
Q86TT0_HUMAN	Q86TT0	HUMAN	0.707976	TSG	0	0.654355	TSG	0	0.818336	TSG	1	0.92812	TSG	1	0.617447	OG	0	TSG	2	0	0
ARMS2	ARMS2		0.707976	TSG	0	0.654355	TSG	0	0.818336	TSG	1	0.92812	TSG	1	0.617447	OG	0	TSG	2	0	0
ENSG00000179028	ENSG00000179028		0.707976	TSG	0	0.654355	TSG	0	0.818336	TSG	1	0.92812	TSG	1	0.617447	OG	0	TSG	2	0	0
ENSG00000214325	ENSG00000214325		0.707976	TSG	0	0.654355	TSG	0	0.818336	TSG	1	0.92812	TSG	1	0.617447	OG	0	TSG	2	0	0
ENSG00000269305	ENSG00000269305		0.707976	TSG	0	0.654355	TSG	0	0.818336	TSG	1	0.92812	TSG	1	0.617447	OG	0	TSG	2	0	0
ENSG00000269647	ENSG00000269647		0.707976	TSG	0	0.654355	TSG	0	0.818336	TSG	1	0.92812	TSG	1	0.617447	OG	0	TSG	2	0	0
RBM12B-AS1	RBM12B-AS1		0.707976	TSG	0	0.654355	TSG	0	0.818336	TSG	1	0.92812	TSG	1	0.617447	OG	0	TSG	2	0	0
KIAA0947	KIAA0947		0.7551	TSG	0	0.838978	TSG	1	0.654459	TSG	0	0.623365	TSG	0	0.854192	TSG	1	TSG	2	0	0
SGCA	SGCA		0.770391	OG	0	0.557833	TSG	0	0.687696	OG	0	0.928571	OG	1	0.780989	OG	1	OG	2	0	0
TACR1	TACR1		0.871377	TSG	1	0.828742	TSG	1	0.665038	TSG	0	0.611753	TSG	0	0.748355	TSG	0	TSG	2	0	0
IQCH	IQCH		0.698557	TSG	0	0.874446	TSG	1	0.509467	OG	0	0.92892	TSG	1	0.713097	TSG	0	TSG	2	0	0
TMPO	TMPO		0.845579	TSG	1	0.531481	OG	0	0.762781	TSG	0	0.92812	TSG	1	0.656458	TSG	0	TSG	2	0	0
ENSG00000267893	ENSG00000267893		0.871793	TSG	1	0.60991	TSG	0	0.758217	TSG	0	0.92812	TSG	1	0.555586	OG	0	TSG	2	0	0
MXI1	MXI1		0.79398	TSG	0	0.538168	TSG	0	0.8083	TSG	1	0.92892	TSG	1	0.654114	TSG	0	TSG	2	0	0
PLCXD2	PLCXD2		0.770391	OG	0	0.555211	OG	0	0.595138	OG	0	1	OG	1	0.800179	OG	1	OG	2	0	0
TIPARP	TIPARP		0.579976	TSG	0	0.829113	TSG	1	0.710557	TSG	0	0.92892	TSG	1	0.671732	TSG	0	TSG	2	0	0
MUSK_ENST00000374440	MUSK	ENST00000374440	0.827348	TSG	1	0.536437	TSG	0	0.802149	TSG	0	0.965957	TSG	1	0.588158	TSG	0	TSG	2	0	0
PCMTD2_ENST00000266078	PCMTD2	ENST00000266078	0.9115	TSG	1	0.517699	TSG	0	0.762781	TSG	0	0.92812	TSG	1	0.598859	TSG	0	TSG	2	0	0
DYNLRB1_ENST00000417166	DYNLRB1	ENST00000417166	0.820194	TSG	1	0.704975	TSG	0	0.656276	TSG	0	0.92812	TSG	1	0.609342	TSG	0	TSG	2	0	0
VWC2L	VWC2L		0.770391	OG	0	0.509162	OG	0	0.687696	OG	0	0.933333	OG	1	0.818064	OG	1	OG	2	0	0
CSRNP1	CSRNP1		0.698557	TSG	0	0.829113	TSG	1	0.627041	TSG	0	0.92892	TSG	1	0.634212	TSG	0	TSG	2	0	0
NCDN_ENST00000373243	NCDN	ENST00000373243	0.669704	TSG	0	0.568307	TSG	0	0.805702	TSG	1	0.92812	TSG	1	0.74581	TSG	0	TSG	2	0	0
ANKMY1	ANKMY1		0.689329	TSG	0	0.659111	TSG	0	0.805378	TSG	1	0.92892	TSG	1	0.633912	TSG	0	TSG	2	0	0
TNIP2	TNIP2		0.773482	TSG	0	0.509111	TSG	0	0.805378	TSG	1	0.92892	TSG	1	0.699588	TSG	0	TSG	2	0	0
STX7_ENST00000367937	STX7	ENST00000367937	0.709828	TSG	0	0.621832	OG	0	0.8083	TSG	1	0.965957	TSG	1	0.610546	TSG	0	TSG	2	0	1
WDR3_ENST00000369441	WDR3	ENST00000369441	0.759575	TSG	0	0.59009	OG	0	0.818336	TSG	1	0.92812	TSG	1	0.619525	OG	0	TSG	2	0	0
SH3GLB1	SH3GLB1		0.819778	TSG	1	0.822216	TSG	1	0.654459	TSG	0	0.823365	TSG	0	0.595468	TSG	0	TSG	2	0	0
APITD1	APITD1		0.9115	TSG	1	0.564075	TSG	0	0.804448	TSG	1	0.773915	TSG	0	0.660374	TSG	0	TSG	2	0	0
SYTL2_ENST00000316356	SYTL2	ENST00000316356	0.819778	TSG	1	0.601968	TSG	0	0.805702	TSG	1	0.745601	TSG	0	0.741099	TSG	0	TSG	2	0	0
ZNF880	ZNF880		0.607433	TSG	0	0.828742	TSG	1	0.76698	TSG	0	0.711287	TSG	0	0.798594	TSG	1	TSG	2	0	0
FBN2_ENST00000508053	FBN2	ENST00000508053	0.820568	TSG	1	0.604827	TSG	0	0.654459	TSG	0	0.851156	TSG	0	0.781645	TSG	1	TSG	2	0	0
MMP20	MMP20		0.689329	TSG	0	0.829113	TSG	1	0.805378	TSG	1	0.711558	TSG	0	0.677048	TSG	0	TSG	2	0	0
EIF2S2	EIF2S2		0.709828	TSG	0	0.525594	TSG	0	0.804448	TSG	1	0.92812	TSG	1	0.744224	TSG	0	TSG	2	0	0
SUV420H1	SUV420H1		0.656958	TSG	0	0.84474	TSG	1	0.7564	TSG	0	0.674151	TSG	0	0.779584	TSG	1	TSG	2	0	1
FAM116A	FAM116A		0.610547	TSG	0	0.728168	TSG	0	0.8083	TSG	1	0.92892	TSG	1	0.63476	TSG	0	TSG	2	0	0
ZFYVE20	ZFYVE20		0.532275	TSG	0	0.845875	TSG	1	0.654459	TSG	0	0.92892	TSG	1	0.749007	TSG	0	TSG	2	0	0
CLCA4_ENST00000263723	CLCA4	ENST00000263723	0.79398	TSG	0	0.507081	TSG	0	0.706682	TSG	0	0.92812	TSG	1	0.77274	TSG	1	TSG	2	0	1
C11orf2	C11orf2		0.623408	TSG	0	0.679113	TSG	0	0.805378	TSG	1	0.92892	TSG	1	0.670892	TSG	0	TSG	2	0	0
C12orf52	C12orf52		0.819778	TSG	1	0.822216	TSG	1	0.650438	TSG	0	0.823365	TSG	0	0.590674	TSG	0	TSG	2	0	0
DCDC2C	DCDC2C		0.775749	TSG	0	0.600308	TSG	0	0.816749	TSG	1	0.92812	TSG	1	0.585514	TSG	0	TSG	2	0	0
TAF13	TAF13		0.761427	TSG	0	0.56506	OG	0	0.862268	TSG	1	0.965957	TSG	1	0.550247	TSG	0	TSG	2	0	0
C11orf83	C11orf83		0.9115	TSG	1	0.564075	TSG	0	0.804448	TSG	1	0.822564	TSG	0	0.601875	TSG	0	TSG	2	0	0
VPS39	VPS39		0.638727	TSG	0	0.829113	TSG	1	0.627041	TSG	0	0.92892	TSG	1	0.68	TSG	0	TSG	2	0	0
CEP350	CEP350		0.61725	TSG	0	0.77197	TSG	0	0.60894	TSG	0	0.92812	TSG	1	0.777457	TSG	1	TSG	2	0	0
SEC24D	SEC24D		0.722879	TSG	0	0.829113	TSG	1	0.570942	TSG	0	0.92892	TSG	1	0.650919	TSG	0	TSG	2	0	0
ERVMER34-1	ERVMER34-1		0.859902	TSG	1	0.862216	TSG	1	0.603159	TSG	0	0.823365	TSG	0	0.553407	TSG	0	TSG	2	0	0
Q4G0P5_HUMAN	Q4G0P5	HUMAN	0.820194	TSG	1	0.744975	TSG	0	0.674701	TSG	0	0.92812	TSG	1	0.53354	TSG	0	TSG	2	0	0
KDM6A_ENST00000431196	KDM6A	ENST00000431196	0.663532	TSG	0	0.650312	OG	0	0.816749	TSG	1	0.92812	TSG	1	0.640959	OG	0	TSG	2	1	1
TMEM78	TMEM78		0.663532	TSG	0	0.650312	OG	0	0.816749	TSG	1	0.92812	TSG	1	0.640959	OG	0	TSG	2	0	0
Z99715.1	Z99715.1		0.663532	TSG	0	0.650312	OG	0	0.816749	TSG	1	0.92812	TSG	1	0.640959	OG	0	TSG	2	0	0
ENSG00000205783	ENSG00000205783		0.775749	TSG	0	0.559692	OG	0	0.816749	TSG	1	0.92812	TSG	1	0.618514	TSG	0	TSG	2	0	0
GRK5_ENST00000369106	GRK5	ENST00000369106	0.859902	TSG	1	0.574446	TSG	0	0.816749	TSG	1	0.822564	TSG	0	0.624613	TSG	0	TSG	2	0	0
VEPH1	VEPH1		0.753857	TSG	0	0.565175	OG	0	0.851221	TSG	1	0.745601	TSG	0	0.782387	TSG	1	TSG	2	0	0
KIAA1383_ENST00000418460	KIAA1383	ENST00000418460	0.638727	TSG	0	0.829113	TSG	1	0.654459	TSG	0	0.92892	TSG	1	0.646376	TSG	0	TSG	2	0	0
CSMD3	CSMD3		0.95043	TSG	1	0.660884	TSG	0	0.530791	TSG	0	0.77619	TSG	0	0.778936	TSG	1	TSG	2	1	0
AHNAK_ENST00000257247	AHNAK	ENST00000257247	0.707561	TSG	0	0.859402	OG	1	0.806245	TSG	1	0.816313	TSG	0	0.505755	OG	0	Unlabelled	2	0	0
HGS	HGS		0.614405	TSG	0	0.829113	TSG	1	0.627041	TSG	0	0.92892	TSG	1	0.695404	TSG	0	TSG	2	0	0
RP11-366L20.2	RP11-366L20.2		0.707976	TSG	0	0.621507	OG	0	0.818336	TSG	1	0.92812	TSG	1	0.618829	OG	0	TSG	2	0	0
CRELD2	CRELD2		0.819778	TSG	1	0.822216	TSG	1	0.756943	TSG	0	0.623365	TSG	0	0.672243	TSG	0	TSG	2	0	0
DEFB105A	DEFB105A		0.636895	OG	0	0.855169	OG	1	0.591575	TSG	0	0.804505	OG	0	0.803815	OG	1	OG	2	0	0
SF3B3	SF3B3		0.698557	TSG	0	0.829113	TSG	1	0.509467	OG	0	0.92892	TSG	1	0.725771	TSG	0	TSG	2	0	0
ZNF225	ZNF225		0.638727	TSG	0	0.829113	TSG	1	0.566922	TSG	0	0.92892	TSG	1	0.727567	TSG	0	TSG	2	0	0
SMCP	SMCP		0.827348	TSG	1	0.564075	TSG	0	0.804448	TSG	1	0.822564	TSG	0	0.671822	TSG	0	TSG	2	0	0
TCL6	TCL6		0.827348	TSG	1	0.65708	TSG	0	0.702662	TSG	0	0.92812	TSG	1	0.573934	TSG	0	TSG	2	0	0
C12orf37	C12orf37		0.827348	TSG	1	0.640308	TSG	0	0.762781	TSG	0	0.92812	TSG	1	0.52912	OG	0	TSG	2	0	0
GHDC_ENST00000414034	GHDC	ENST00000414034	0.623408	TSG	0	0.652215	TSG	0	0.805378	TSG	1	0.92892	TSG	1	0.676181	TSG	0	TSG	2	0	0
KIAA1107	KIAA1107		0.722879	TSG	0	0.822216	TSG	1	0.654459	TSG	0	0.680402	TSG	0	0.805862	TSG	1	TSG	2	0	0
SLC9A3	SLC9A3		0.839252	TSG	1	0.557792	OG	0	0.805378	TSG	1	0.817114	TSG	0	0.665738	TSG	0	TSG	2	0	0
SEPT4_ENST00000412945	SEPT4	ENST00000412945	0.707561	TSG	0	0.604935	OG	0	0.805378	TSG	1	0.92892	TSG	1	0.638197	TSG	0	TSG	2	0	0
TMEM68_ENST00000521229	TMEM68	ENST00000521229	0.663532	TSG	0	0.650312	OG	0	0.816749	TSG	1	0.92812	TSG	1	0.625807	OG	0	TSG	2	0	0
ZNF232	ZNF232		0.819778	TSG	1	0.822216	TSG	1	0.650438	TSG	0	0.823365	TSG	0	0.568359	TSG	0	TSG	2	0	0
TRIM36_ENST00000379617	TRIM36	ENST00000379617	0.775749	TSG	0	0.600308	TSG	0	0.816749	TSG	1	0.92812	TSG	1	0.563205	TSG	0	TSG	2	0	0
HSD17B6	HSD17B6		0.819778	TSG	1	0.822216	TSG	1	0.710557	TSG	0	0.623365	TSG	0	0.707951	TSG	0	TSG	2	0	0
LYRM5	LYRM5		0.827348	TSG	1	0.614446	TSG	0	0.816749	TSG	1	0.822564	TSG	0	0.60265	TSG	0	TSG	2	0	0
SH3PXD2B	SH3PXD2B		0.698557	TSG	0	0.829113	TSG	1	0.509467	OG	0	0.92892	TSG	1	0.716683	TSG	0	TSG	2	0	0
SERPINB10	SERPINB10		0.704332	TSG	0	0.601747	TSG	0	0.804448	TSG	1	0.962162	TSG	1	0.610022	TSG	0	TSG	2	0	0
FAM60A	FAM60A		0.845579	TSG	1	0.589361	TSG	0	0.840559	TSG	1	0.750724	TSG	0	0.656472	TSG	0	TSG	2	0	0
ZNF214	ZNF214		0.532275	TSG	0	0.845875	TSG	1	0.654459	TSG	0	0.92892	TSG	1	0.720541	TSG	0	TSG	2	0	0
HNRNPUL2	HNRNPUL2		0.819778	TSG	1	0.77197	TSG	0	0.665038	TSG	0	0.623365	TSG	0	0.801859	TSG	1	TSG	2	0	0
PCF11_ENST00000298281	PCF11	ENST00000298281	0.740794	TSG	0	0.86755	TSG	1	0.632732	TSG	0	0.596296	TSG	0	0.843592	TSG	1	TSG	2	0	0
MAPK8IP2	MAPK8IP2		0.614405	TSG	0	0.829113	TSG	1	0.627041	TSG	0	0.92892	TSG	1	0.681365	TSG	0	TSG	2	0	0
C1orf138	C1orf138		0.775749	TSG	0	0.640308	TSG	0	0.816749	TSG	1	0.92812	TSG	1	0.519665	OG	0	TSG	2	0	0
ANK2	ANK2		0.883697	TSG	1	0.650161	TSG	0	0.654459	TSG	0	0.708193	TSG	0	0.782721	TSG	1	TSG	2	0	0
FAM98B_ENST00000397609	FAM98B	ENST00000397609	0.79398	TSG	0	0.538168	TSG	0	0.8083	TSG	1	0.92892	TSG	1	0.608773	TSG	0	TSG	2	0	0
ZNF227	ZNF227		0.638727	TSG	0	0.829113	TSG	1	0.570942	TSG	0	0.92892	TSG	1	0.71039	TSG	0	TSG	2	0	0
TRNT1	TRNT1		0.819778	TSG	1	0.822216	TSG	1	0.710557	TSG	0	0.623365	TSG	0	0.701313	TSG	0	TSG	2	0	0
PTMS_ENST00000389462	PTMS	ENST00000389462	0.663532	TSG	0	0.650312	OG	0	0.816749	TSG	1	0.92812	TSG	1	0.617587	OG	0	TSG	2	0	0
ENSG00000197825	ENSG00000197825		0.663532	TSG	0	0.650312	OG	0	0.816749	TSG	1	0.92812	TSG	1	0.617587	OG	0	TSG	2	0	0
RTN4R	RTN4R		0.638727	TSG	0	0.829113	TSG	1	0.654459	TSG	0	0.92892	TSG	1	0.62396	TSG	0	TSG	2	0	0
CCDC146	CCDC146		0.656958	TSG	0	0.822216	TSG	1	0.654459	TSG	0	0.760207	TSG	0	0.781296	TSG	1	TSG	2	0	0
KIAA1328	KIAA1328		0.579976	TSG	0	0.829113	TSG	1	0.654459	TSG	0	0.92892	TSG	1	0.6821	TSG	0	TSG	2	0	0
RAB11FIP3	RAB11FIP3		0.623408	TSG	0	0.679113	TSG	0	0.805378	TSG	1	0.92892	TSG	1	0.63765	TSG	0	TSG	2	0	0
JAK1	JAK1		0.655398	TSG	0	0.584641	TSG	0	0.805702	TSG	1	0.851156	TSG	0	0.777537	TSG	1	TSG	2	1	0
C20orf151	C20orf151		0.698557	TSG	0	0.829113	TSG	1	0.509467	OG	0	0.92892	TSG	1	0.707334	TSG	0	TSG	2	0	0
DBNDD2	DBNDD2		0.845579	TSG	1	0.517699	TSG	0	0.804448	TSG	1	0.879471	TSG	0	0.625732	TSG	0	TSG	2	0	0
FUCA2_ENST00000451668	FUCA2	ENST00000451668	0.729453	TSG	0	0.529693	OG	0	0.816749	TSG	1	0.92812	TSG	1	0.66746	TSG	0	TSG	2	0	0
DNAJB2_ENST00000392086	DNAJB2	ENST00000392086	0.819778	TSG	1	0.55426	TSG	0	0.719006	TSG	0	0.92812	TSG	1	0.650092	TSG	0	TSG	2	0	0
YTHDF2	YTHDF2		0.753857	TSG	0	0.584641	TSG	0	0.8618	TSG	1	0.654151	TSG	0	0.815528	TSG	1	TSG	2	0	0
IL17RB	IL17RB		0.638727	TSG	0	0.829113	TSG	1	0.570942	TSG	0	0.92892	TSG	1	0.701932	TSG	0	TSG	2	0	0
PPP4R1	PPP4R1		0.820194	TSG	1	0.744975	TSG	0	0.674701	TSG	0	0.92812	TSG	1	0.500304	TSG	0	TSG	2	0	0
DMKN	DMKN		0.677866	TSG	0	0.829113	TSG	1	0.805378	TSG	1	0.745274	TSG	0	0.610062	TSG	0	TSG	2	0	1
TIA1	TIA1		0.819778	TSG	1	0.822216	TSG	1	0.710557	TSG	0	0.623365	TSG	0	0.691666	TSG	0	TSG	2	0	0
CACNB1	CACNB1		0.623408	TSG	0	0.633065	TSG	0	0.805378	TSG	1	0.92892	TSG	1	0.676425	TSG	0	TSG	2	0	0
PTRH2	PTRH2		0.859902	TSG	1	0.654935	OG	0	0.656276	TSG	0	0.92812	TSG	1	0.567179	TSG	0	TSG	2	0	0
CENPM_ENST00000472374	CENPM	ENST00000472374	0.827348	TSG	1	0.682301	OG	0	0.816749	TSG	1	0.765957	TSG	0	0.572694	TSG	0	TSG	2	0	0
RAPH1	RAPH1		0.638727	TSG	0	0.829113	TSG	1	0.627041	TSG	0	0.92892	TSG	1	0.641067	TSG	0	TSG	2	0	0
DEFB106B	DEFB106B		0.827348	TSG	1	0.682301	OG	0	0.816749	TSG	1	0.765957	TSG	0	0.572055	TSG	0	TSG	2	0	0
CWF19L2	CWF19L2		0.676875	TSG	0	0.887152	TSG	1	0.530791	TSG	0	0.709259	OG	0	0.860153	TSG	1	TSG	2	0	0
ERBB2	ERBB2		0.770391	OG	0	0.529911	TSG	0	0.549619	OG	0	0.98	OG	1	0.834005	OG	1	OG	2	1	1
GAMT	GAMT		0.838447	TSG	1	0.651032	TSG	0	0.804448	TSG	1	0.6	TSG	0	0.769462	TSG	0	TSG	2	0	0
CBX5	CBX5		0.761427	TSG	0	0.525885	TSG	0	0.804448	TSG	1	0.92812	TSG	1	0.641635	TSG	0	TSG	2	0	1
KCNC4	KCNC4		0.698557	TSG	0	0.829113	TSG	1	0.509467	OG	0	0.92892	TSG	1	0.695404	TSG	0	TSG	2	0	0
SPRR2B	SPRR2B		0.9115	TSG	1	0.50292	OG	0	0.804448	TSG	1	0.822564	TSG	0	0.619422	TSG	0	TSG	2	0	0
POLR2D	POLR2D		0.819778	TSG	1	0.574446	TSG	0	0.665038	TSG	0	0.822564	TSG	0	0.778701	TSG	1	TSG	2	0	0
MTHFD1L	MTHFD1L		0.669704	TSG	0	0.525594	TSG	0	0.8618	TSG	1	0.962162	TSG	1	0.641139	TSG	0	TSG	2	0	0
NLRP2_ENST00000543010	NLRP2	ENST00000543010	0.861519	TSG	1	0.692208	TSG	0	0.805378	TSG	1	0.651156	TSG	0	0.649678	TSG	0	TSG	2	0	0
IQCC_ENST00000537469	IQCC	ENST00000537469	0.819778	TSG	1	0.822216	TSG	1	0.654459	TSG	0	0.823365	TSG	0	0.53975	TSG	0	TSG	2	0	0
ENSG00000176819	ENSG00000176819		0.859902	TSG	1	0.640308	TSG	0	0.677134	TSG	0	0.92812	TSG	1	0.553375	TSG	0	TSG	2	0	0
XRCC4	XRCC4		0.819778	TSG	1	0.600308	TSG	0	0.665038	TSG	0	0.92812	TSG	1	0.645593	TSG	0	TSG	2	0	0
PLBD2	PLBD2		0.614405	TSG	0	0.829113	TSG	1	0.566922	TSG	0	0.92892	TSG	1	0.719263	TSG	0	TSG	2	0	0
CYP46A1	CYP46A1		0.698557	TSG	0	0.829113	TSG	1	0.570942	TSG	0	0.92892	TSG	1	0.628073	TSG	0	TSG	2	0	0
SEPT4_ENST00000393086	SEPT4	ENST00000393086	0.707561	TSG	0	0.604935	OG	0	0.805378	TSG	1	0.92892	TSG	1	0.607444	TSG	0	TSG	2	0	0
C5orf27	C5orf27		0.775749	TSG	0	0.600308	TSG	0	0.816749	TSG	1	0.92812	TSG	1	0.531096	OG	0	TSG	2	0	0
ENSG00000268069	ENSG00000268069		0.775749	TSG	0	0.600308	TSG	0	0.816749	TSG	1	0.92812	TSG	1	0.531096	OG	0	TSG	2	0	0
CCDC90B_ENST00000455220	CCDC90B	ENST00000455220	0.820194	TSG	1	0.704975	TSG	0	0.674701	TSG	0	0.92812	TSG	1	0.522856	TSG	0	TSG	2	0	0
RAB8B	RAB8B		0.623408	TSG	0	0.547548	TSG	0	0.805378	TSG	1	0.92892	TSG	1	0.744681	TSG	0	TSG	2	0	0
FNTB	FNTB		0.819778	TSG	1	0.822216	TSG	1	0.710557	TSG	0	0.623365	TSG	0	0.672824	TSG	0	TSG	2	0	0
CSMD3_ENST00000343508	CSMD3	ENST00000343508	0.95043	TSG	1	0.660884	TSG	0	0.530791	TSG	0	0.72619	TSG	0	0.778936	TSG	1	TSG	2	1	0
MTPAP	MTPAP		0.669704	TSG	0	0.822216	TSG	1	0.7564	TSG	0	0.623365	TSG	0	0.775541	TSG	1	TSG	2	0	0
AHDC1	AHDC1		0.572805	TSG	0	0.704975	TSG	0	0.665038	TSG	0	0.92892	TSG	1	0.775211	TSG	1	TSG	2	0	0
ENSG00000269783	ENSG00000269783		0.820194	TSG	1	0.704975	TSG	0	0.674701	TSG	0	0.92812	TSG	1	0.518599	OG	0	TSG	2	0	0
LDB3_ENST00000458213	LDB3	ENST00000458213	0.532275	TSG	0	0.838978	TSG	1	0.710557	TSG	0	0.962963	TSG	1	0.601755	TSG	0	TSG	2	0	0
ORC4	ORC4		0.819778	TSG	1	0.822216	TSG	1	0.654459	TSG	0	0.623365	TSG	0	0.72565	TSG	0	TSG	2	0	0
ENSG00000187905	ENSG00000187905		0.819778	TSG	1	0.600308	TSG	0	0.681876	TSG	0	0.92812	TSG	1	0.614412	TSG	0	TSG	2	0	0
Q6ZQU9_HUMAN	Q6ZQU9	HUMAN	0.707976	TSG	0	0.545645	OG	0	0.818336	TSG	1	0.92812	TSG	1	0.642896	OG	0	TSG	2	0	0
TCF7	TCF7		0.819778	TSG	1	0.579073	OG	0	0.665038	TSG	0	0.92812	TSG	1	0.650657	TSG	0	TSG	2	0	0
NAE1	NAE1		0.859902	TSG	1	0.822216	TSG	1	0.60718	TSG	0	0.823365	TSG	0	0.529251	TSG	0	TSG	2	0	0
ATAT1_ENST00000329992	ATAT1	ENST00000329992	0.775749	TSG	0	0.578168	TSG	0	0.8083	TSG	1	0.92892	TSG	1	0.547581	TSG	0	TSG	2	0	0
PARVA_ENST00000538608	PARVA	ENST00000538608	0.775749	TSG	0	0.621832	OG	0	0.8083	TSG	1	0.92892	TSG	1	0.501566	TSG	0	TSG	2	0	0
PBOV1_ENST00000527246	PBOV1	ENST00000527246	0.827348	TSG	1	0.585554	OG	0	0.816749	TSG	1	0.822564	TSG	0	0.583133	TSG	0	TSG	2	0	0
PBOV1	PBOV1		0.827348	TSG	1	0.585554	OG	0	0.816749	TSG	1	0.822564	TSG	0	0.583133	TSG	0	TSG	2	0	0
SYNPO2L_ENST00000394810	SYNPO2L	ENST00000394810	0.638727	TSG	0	0.829113	TSG	1	0.570942	TSG	0	0.92892	TSG	1	0.666811	TSG	0	TSG	2	0	0
MAPK8IP2_ENST00000329492	MAPK8IP2	ENST00000329492	0.520844	TSG	0	0.874446	TSG	1	0.627041	TSG	0	0.92892	TSG	1	0.682865	TSG	0	TSG	2	0	0
RPS18	RPS18		0.687498	OG	0	0.640925	OG	0	0.595138	OG	0	0.928571	OG	1	0.781652	OG	1	OG	2	0	0
LOC401611	LOC401611		0.820194	TSG	1	0.629113	TSG	0	0.674701	TSG	0	0.92812	TSG	1	0.580161	TSG	0	TSG	2	0	0
SCRN3_ENST00000409673	SCRN3	ENST00000409673	0.838447	TSG	1	0.513244	TSG	0	0.820931	TSG	1	0.799464	TSG	0	0.657451	TSG	0	TSG	2	0	1
NCRNA00269	NCRNA00269		0.820194	TSG	1	0.704975	TSG	0	0.674701	TSG	0	0.92812	TSG	1	0.501449	TSG	0	TSG	2	0	0
FRG2C	FRG2C		0.607433	TSG	0	0.631218	TSG	0	0.812499	TSG	1	0.936842	TSG	1	0.641025	TSG	0	TSG	2	0	0
LOC389669	LOC389669		0.859902	TSG	1	0.559692	OG	0	0.760651	TSG	0	0.92812	TSG	1	0.520408	OG	0	TSG	2	0	0
AP3S1	AP3S1		0.827348	TSG	1	0.564075	TSG	0	0.804448	TSG	1	0.750724	TSG	0	0.680773	TSG	0	TSG	2	0	1
FAM46A_ENST00000412306	FAM46A	ENST00000412306	0.71513	TSG	0	0.549688	TSG	0	0.816749	TSG	1	0.92812	TSG	1	0.617587	OG	0	TSG	2	0	0
FAM182A	FAM182A		0.585134	TSG	0	0.89575	TSG	1	0.700845	TSG	0	0.936842	TSG	1	0.506401	TSG	0	TSG	2	0	0
SLC4A9_ENST00000230993	SLC4A9	ENST00000230993	0.669704	TSG	0	0.822216	TSG	1	0.710557	TSG	0	0.623365	TSG	0	0.799084	TSG	1	TSG	2	0	0
C9orf84	C9orf84		0.819778	TSG	1	0.77197	TSG	0	0.60894	TSG	0	0.623365	TSG	0	0.800806	TSG	1	TSG	2	0	0
SPAG11B_ENST00000317900	SPAG11B	ENST00000317900	0.9115	TSG	1	0.564075	TSG	0	0.804448	TSG	1	0.822564	TSG	0	0.521614	TSG	0	TSG	2	0	0
RPS27_ENST00000392558	RPS27	ENST00000392558	0.663532	TSG	0	0.659402	OG	0	0.816749	TSG	1	0.92812	TSG	1	0.555752	TSG	0	TSG	2	0	0
DDX43	DDX43		0.819778	TSG	1	0.527683	TSG	0	0.805702	TSG	1	0.7448	TSG	0	0.724432	TSG	0	TSG	2	0	0
LOC401599	LOC401599		0.729453	TSG	0	0.569693	OG	0	0.816749	TSG	1	0.92812	TSG	1	0.577979	OG	0	TSG	2	0	0
BIRC3	BIRC3		0.669704	TSG	0	0.607064	TSG	0	0.805702	TSG	1	0.7448	TSG	0	0.794089	TSG	1	TSG	2	1	1
IP6K2_ENST00000340879	IP6K2	ENST00000340879	0.775749	TSG	0	0.559692	OG	0	0.816749	TSG	1	0.92812	TSG	1	0.539469	TSG	0	TSG	2	0	0
IP6K2_ENST00000432678	IP6K2	ENST00000432678	0.707976	TSG	0	0.545645	OG	0	0.818336	TSG	1	0.92812	TSG	1	0.619525	OG	0	TSG	2	0	0
IFI44_ENST00000446486	IFI44	ENST00000446486	0.707976	TSG	0	0.545645	OG	0	0.818336	TSG	1	0.92812	TSG	1	0.619525	OG	0	TSG	2	0	0
ENSG00000268926	ENSG00000268926		0.707976	TSG	0	0.545645	OG	0	0.818336	TSG	1	0.92812	TSG	1	0.619525	OG	0	TSG	2	0	0
ENSG00000269636	ENSG00000269636		0.707976	TSG	0	0.545645	OG	0	0.818336	TSG	1	0.92812	TSG	1	0.619525	OG	0	TSG	2	0	0
GRAPL	GRAPL		0.707976	TSG	0	0.545645	OG	0	0.818336	TSG	1	0.92812	TSG	1	0.619525	OG	0	TSG	2	0	0
ENSG00000268467	ENSG00000268467		0.819778	TSG	1	0.600308	TSG	0	0.719006	TSG	0	0.92812	TSG	1	0.551891	TSG	0	TSG	2	0	0
RABL2A	RABL2A		0.859902	TSG	1	0.600308	TSG	0	0.656276	TSG	0	0.92812	TSG	1	0.574395	TSG	0	TSG	2	0	0
FBN2	FBN2		0.820568	TSG	1	0.604827	TSG	0	0.654459	TSG	0	0.757039	TSG	0	0.781645	TSG	1	TSG	2	0	0
SPCS1	SPCS1		0.845579	TSG	1	0.512009	OG	0	0.804448	TSG	1	0.765957	TSG	0	0.688237	TSG	0	TSG	2	0	1
NUP98_ENST00000359171	NUP98	ENST00000359171	0.61725	TSG	0	0.822216	TSG	1	0.654459	TSG	0	0.714444	TSG	0	0.806865	TSG	1	TSG	2	1	1
FAM160A1_ENST00000435205	FAM160A1	ENST00000435205	0.638727	TSG	0	0.829113	TSG	1	0.570942	TSG	0	0.92892	TSG	1	0.647317	TSG	0	TSG	2	0	0
FAM160A1	FAM160A1		0.638727	TSG	0	0.829113	TSG	1	0.570942	TSG	0	0.92892	TSG	1	0.647317	TSG	0	TSG	2	0	0
FRG1B_ENST00000439954	FRG1B	ENST00000439954	0.534447	TSG	0	0.902647	TSG	1	0.700845	TSG	0	0.936842	TSG	1	0.537307	OG	0	TSG	2	0	0
CCDC15	CCDC15		0.864245	TSG	1	0.644905	TSG	0	0.587213	TSG	0	0.71006	OG	0	0.804702	TSG	1	TSG	2	0	0
NXNL2	NXNL2		0.827348	TSG	1	0.579073	OG	0	0.656276	TSG	0	0.92812	TSG	1	0.61958	TSG	0	TSG	2	0	0
TMA7	TMA7		0.775749	TSG	0	0.559692	OG	0	0.816749	TSG	1	0.92812	TSG	1	0.529969	TSG	0	TSG	2	0	0
ENSG00000223474	ENSG00000223474		0.775749	TSG	0	0.559692	OG	0	0.816749	TSG	1	0.92812	TSG	1	0.52912	OG	0	TSG	2	0	0
CXCL11	CXCL11		0.663532	TSG	0	0.859402	OG	1	0.816749	TSG	1	0.765957	TSG	0	0.502489	OG	0	Unlabelled	2	0	0
TMEM170A	TMEM170A		0.859902	TSG	1	0.574446	TSG	0	0.816749	TSG	1	0.822564	TSG	0	0.534266	TSG	0	TSG	2	0	0
LRRK2_ENST00000298910	LRRK2	ENST00000298910	0.820568	TSG	1	0.697684	TSG	0	0.70376	TSG	0	0.602311	TSG	0	0.781269	TSG	1	TSG	2	0	0
LRRK2	LRRK2		0.820568	TSG	1	0.697684	TSG	0	0.70376	TSG	0	0.602311	TSG	0	0.781269	TSG	1	TSG	2	0	0
FAM98B	FAM98B		0.709828	TSG	0	0.621832	OG	0	0.8083	TSG	1	0.92892	TSG	1	0.533331	TSG	0	TSG	2	0	0
NAV3	NAV3		0.820568	TSG	1	0.697684	TSG	0	0.70376	TSG	0	0.602311	TSG	0	0.777824	TSG	1	TSG	2	0	0
PIK3CA_ENST00000263967	PIK3CA	ENST00000263967	0.770391	OG	0	0.57328	OG	0	0.530791	TSG	0	0.933333	OG	1	0.793715	OG	1	OG	2	1	1
ENSG00000167475	ENSG00000167475		0.775749	TSG	0	0.559692	OG	0	0.816749	TSG	1	0.92812	TSG	1	0.519665	OG	0	TSG	2	0	0
NUDT19	NUDT19		0.775749	TSG	0	0.538168	TSG	0	0.8083	TSG	1	0.92892	TSG	1	0.547581	TSG	0	TSG	2	0	0
TXLNB_ENST00000367652	TXLNB	ENST00000367652	0.775749	TSG	0	0.559692	OG	0	0.816749	TSG	1	0.92812	TSG	1	0.514817	TSG	0	TSG	2	0	0
CU085_HUMAN	CU085	HUMAN	0.775749	TSG	0	0.559692	OG	0	0.816749	TSG	1	0.92812	TSG	1	0.514817	TSG	0	TSG	2	0	0
ENSG00000137021	ENSG00000137021		0.775749	TSG	0	0.559692	OG	0	0.816749	TSG	1	0.92812	TSG	1	0.514817	TSG	0	TSG	2	0	0
ZNF200	ZNF200		0.819778	TSG	1	0.822216	TSG	1	0.654459	TSG	0	0.680402	TSG	0	0.616969	TSG	0	TSG	2	0	0
BMP2K	BMP2K		0.707561	TSG	0	0.552215	TSG	0	0.805378	TSG	1	0.92892	TSG	1	0.599609	TSG	0	TSG	2	0	0
NCRNA00174	NCRNA00174		0.827348	TSG	1	0.50292	OG	0	0.762781	TSG	0	0.962162	TSG	1	0.538437	TSG	0	TSG	2	0	0
COLQ_ENST00000435459	COLQ	ENST00000435459	0.623408	TSG	0	0.509111	TSG	0	0.805378	TSG	1	0.92892	TSG	1	0.726367	TSG	0	TSG	2	0	0
MRPL51	MRPL51		0.838447	TSG	1	0.50292	OG	0	0.804448	TSG	1	0.822564	TSG	0	0.624505	TSG	0	TSG	2	0	1
Q8IXE5_HUMAN	Q8IXE5	HUMAN	0.819778	TSG	1	0.600308	TSG	0	0.711424	TSG	0	0.92812	TSG	1	0.532426	TSG	0	TSG	2	0	0
TOM1	TOM1		0.721303	TSG	0	0.534973	TSG	0	0.806245	TSG	1	0.7448	TSG	0	0.783874	TSG	1	TSG	2	0	0
ATAD3B_ENST00000378741	ATAD3B	ENST00000378741	0.819778	TSG	1	0.55426	TSG	0	0.604919	TSG	0	0.92812	TSG	1	0.684064	TSG	0	TSG	2	0	0
ZNF181_ENST00000392232	ZNF181	ENST00000392232	0.572805	TSG	0	0.829113	TSG	1	0.570942	TSG	0	0.92892	TSG	1	0.688372	TSG	0	TSG	2	0	0
CCDC67	CCDC67		0.839252	TSG	1	0.501587	TSG	0	0.805378	TSG	1	0.797244	TSG	0	0.643358	TSG	0	TSG	2	0	0
Q8NA17_HUMAN	Q8NA17	HUMAN	0.775749	TSG	0	0.559692	OG	0	0.816749	TSG	1	0.92812	TSG	1	0.505362	TSG	0	TSG	2	0	0
ENSG00000204957	ENSG00000204957		0.775749	TSG	0	0.559692	OG	0	0.816749	TSG	1	0.92812	TSG	1	0.505362	TSG	0	TSG	2	0	0
ZNF511	ZNF511		0.859902	TSG	1	0.579073	OG	0	0.656276	TSG	0	0.92812	TSG	1	0.560311	TSG	0	TSG	2	0	0
C9orf92_ENST00000433347	C9orf92	ENST00000433347	0.71513	TSG	0	0.505244	TSG	0	0.816749	TSG	1	0.92812	TSG	1	0.617587	OG	0	TSG	2	0	0
GEN1_ENST00000381254	GEN1	ENST00000381254	0.819778	TSG	1	0.679113	TSG	0	0.60894	TSG	0	0.680402	TSG	0	0.791667	TSG	1	TSG	2	0	0
ACADS	ACADS		0.687498	OG	0	0.569232	OG	0	0.607287	OG	0	0.928571	OG	1	0.786647	OG	1	OG	2	0	0
ZCCHC10	ZCCHC10		0.827348	TSG	1	0.55755	TSG	0	0.8083	TSG	1	0.860402	TSG	0	0.525031	TSG	0	TSG	2	0	0
CELF4	CELF4		0.614629	OG	0	0.572768	TSG	0	0.592875	OG	0	1	OG	1	0.797792	OG	1	OG	2	0	0
AKAP10	AKAP10		0.623408	TSG	0	0.590889	OG	0	0.806245	TSG	1	0.92812	TSG	1	0.627683	TSG	0	TSG	2	0	0
C9orf92	C9orf92		0.663532	TSG	0	0.549688	TSG	0	0.816749	TSG	1	0.92812	TSG	1	0.617587	OG	0	TSG	2	0	0
ENSG00000267824	ENSG00000267824		0.663532	TSG	0	0.549688	TSG	0	0.816749	TSG	1	0.92812	TSG	1	0.617587	OG	0	TSG	2	0	0
KDM2A	KDM2A		0.658201	TSG	0	0.86755	TSG	1	0.654459	TSG	0	0.617244	TSG	0	0.777322	TSG	1	TSG	2	0	0
TLR6	TLR6		0.581385	TSG	0	0.829113	TSG	1	0.570942	TSG	0	0.92892	TSG	1	0.663804	TSG	0	TSG	2	0	0
RPL38	RPL38		0.820194	TSG	1	0.544975	TSG	0	0.758217	TSG	0	0.92812	TSG	1	0.521103	OG	0	TSG	2	0	0
KRTAP29-1	KRTAP29-1		0.775749	TSG	0	0.55755	TSG	0	0.8083	TSG	1	0.92892	TSG	1	0.501654	OG	0	TSG	2	0	0
RTF1_ENST00000389629	RTF1	ENST00000389629	0.66703	TSG	0	0.545065	TSG	0	0.805378	TSG	1	0.92892	TSG	1	0.621927	TSG	0	TSG	2	0	0
VSTM5_ENST00000409977	VSTM5	ENST00000409977	0.859902	TSG	1	0.559692	OG	0	0.816749	TSG	1	0.822564	TSG	0	0.509312	OG	0	TSG	2	0	0
A4D226_HUMAN	A4D226	HUMAN	0.859902	TSG	1	0.559692	OG	0	0.677134	TSG	0	0.92812	TSG	1	0.537447	TSG	0	TSG	2	0	0
POLR3A	POLR3A		0.614405	TSG	0	0.874446	TSG	1	0.509467	OG	0	0.92892	TSG	1	0.634425	TSG	0	TSG	2	0	0
DEFB104A	DEFB104A		0.6556	TSG	0	0.890741	OG	1	0.545543	TSG	0	0.92812	TSG	1	0.541524	OG	0	Unlabelled	2	0	0
SETD3	SETD3		0.819778	TSG	1	0.822216	TSG	1	0.650438	TSG	0	0.623365	TSG	0	0.641452	TSG	0	TSG	2	0	0
SFPQ	SFPQ		0.572805	TSG	0	0.822216	TSG	1	0.654459	TSG	0	0.92892	TSG	1	0.577772	TSG	0	TSG	2	1	0
STAU1_ENST00000456866	STAU1	ENST00000456866	0.709828	TSG	0	0.559692	OG	0	0.816749	TSG	1	0.92812	TSG	1	0.537496	TSG	0	TSG	2	0	0
MAS1L	MAS1L		0.864245	TSG	1	0.828742	TSG	1	0.583193	TSG	0	0.632797	TSG	0	0.641073	TSG	0	TSG	2	0	0
NPHP4	NPHP4		0.698557	TSG	0	0.874446	TSG	1	0.509467	OG	0	0.92892	TSG	1	0.53684	TSG	0	TSG	2	0	0
MAPK9_ENST00000397072	MAPK9	ENST00000397072	0.663532	TSG	0	0.549688	TSG	0	0.816749	TSG	1	0.92812	TSG	1	0.586505	OG	0	TSG	2	0	0
ENSG00000214325_ENST00000398113	ENSG00000214325	ENST00000398113	0.663532	TSG	0	0.549688	TSG	0	0.816749	TSG	1	0.92812	TSG	1	0.586505	OG	0	TSG	2	0	0
ENSG00000268798	ENSG00000268798		0.663532	TSG	0	0.549688	TSG	0	0.816749	TSG	1	0.92812	TSG	1	0.586505	OG	0	TSG	2	0	0
SMARCAD1	SMARCAD1		0.656958	TSG	0	0.822216	TSG	1	0.654459	TSG	0	0.617244	TSG	0	0.790754	TSG	1	TSG	2	0	0
ENSG00000205300	ENSG00000205300		0.663532	TSG	0	0.549688	TSG	0	0.816749	TSG	1	0.92812	TSG	1	0.579604	OG	0	TSG	2	0	0
ENSG00000226180	ENSG00000226180		0.820194	TSG	1	0.544975	TSG	0	0.73482	TSG	0	0.92812	TSG	1	0.507168	OG	0	TSG	2	0	0
PCF11	PCF11		0.740794	TSG	0	0.86755	TSG	1	0.530791	TSG	0	0.596296	TSG	0	0.798864	TSG	1	TSG	2	0	0
C17orf63_ENST00000341217	C17orf63	ENST00000341217	0.707561	TSG	0	0.552452	OG	0	0.805378	TSG	1	0.92892	TSG	1	0.537917	TSG	0	TSG	2	0	0
SCYL2	SCYL2		0.555654	TSG	0	0.874446	TSG	1	0.509467	OG	0	0.92892	TSG	1	0.661239	TSG	0	TSG	2	0	0
CWF19L2_ENST00000282251	CWF19L2	ENST00000282251	0.610954	TSG	0	0.822216	TSG	1	0.530791	TSG	0	0.709259	OG	0	0.855603	TSG	1	TSG	2	0	0
KIAA1804	KIAA1804		0.703927	TSG	0	0.858199	TSG	1	0.530791	TSG	0	0.633333	TSG	0	0.796192	TSG	1	TSG	2	0	1
SPSB2	SPSB2		0.623408	TSG	0	0.501968	TSG	0	0.806245	TSG	1	0.92812	TSG	1	0.662043	TSG	0	TSG	2	0	0
TMPRSS6_ENST00000381792	TMPRSS6	ENST00000381792	0.656958	TSG	0	0.822216	TSG	1	0.654459	TSG	0	0.602638	TSG	0	0.781851	TSG	1	TSG	2	0	0
IL15_ENST00000477265	IL15	ENST00000477265	0.589678	TSG	0	0.890741	OG	1	0.508425	OG	0	0.72812	TSG	0	0.800419	OG	1	OG	2	0	0
ENSG00000176515	ENSG00000176515		0.663532	TSG	0	0.549688	TSG	0	0.816749	TSG	1	0.92812	TSG	1	0.553543	OG	0	TSG	2	0	0
SENP1	SENP1		0.820194	TSG	1	0.544975	TSG	0	0.674701	TSG	0	0.92812	TSG	1	0.541151	OG	0	TSG	2	0	0
KIF2B	KIF2B		0.591435	OG	0	0.865096	TSG	1	0.549619	OG	0	0.98	OG	1	0.518012	OG	0	Unlabelled	2	0	0
IRF2	IRF2		0.827722	TSG	1	0.50808	TSG	0	0.805702	TSG	1	0.71096	TSG	0	0.649905	TSG	0	TSG	2	0	0
PSMG4_ENST00000419065	PSMG4	ENST00000419065	0.589678	TSG	0	0.890741	OG	1	0.545543	TSG	0	0.664962	TSG	0	0.800419	OG	1	OG	2	0	0
PSMG4	PSMG4		0.589678	TSG	0	0.890741	OG	1	0.545543	TSG	0	0.664962	TSG	0	0.800419	OG	1	OG	2	0	0
ENSG00000188985	ENSG00000188985		0.820194	TSG	1	0.544975	TSG	0	0.674701	TSG	0	0.92812	TSG	1	0.521103	OG	0	TSG	2	0	0
WDR20_ENST00000454394	WDR20	ENST00000454394	0.623408	TSG	0	0.590889	OG	0	0.805378	TSG	1	0.92892	TSG	1	0.537688	TSG	0	TSG	2	0	0
TAB3	TAB3		0.838447	TSG	1	0.620866	TSG	0	0.725756	TSG	0	0.505556	OG	0	0.790889	TSG	1	TSG	2	0	1
ENSG00000180649	ENSG00000180649		0.819778	TSG	1	0.559692	OG	0	0.625777	TSG	0	0.92812	TSG	1	0.514397	TSG	0	TSG	2	0	0
HLTF	HLTF		0.579976	TSG	0	0.829113	TSG	1	0.52677	TSG	0	0.709259	OG	0	0.785417	TSG	1	TSG	2	0	0
ZAN_ENST00000542585	ZAN	ENST00000542585	0.561002	TSG	0	0.91081	TSG	1	0.632732	TSG	0	0.539153	TSG	0	0.778923	TSG	1	TSG	2	0	0
MRAP_ENST00000399786	MRAP	ENST00000399786	0.571447	TSG	0	0.890741	OG	1	0.508425	OG	0	0.92812	TSG	1	0.52224	OG	0	Unlabelled	2	0	0
C5orf48	C5orf48		0.864245	TSG	1	0.828742	TSG	1	0.604919	TSG	0	0.550724	TSG	0	0.564381	TSG	0	TSG	2	0	0
UMODL1_ENST00000408989	UMODL1	ENST00000408989	0.522586	TSG	0	0.874446	TSG	1	0.585353	TSG	0	0.649805	TSG	0	0.77903	TSG	1	TSG	2	0	0
CCL24	CCL24		0.589678	TSG	0	0.864879	OG	1	0.508425	OG	0	0.616313	TSG	0	0.800419	OG	1	OG	2	0	0
C14orf1	C14orf1		0.505526	TSG	0	0.890741	OG	1	0.508425	OG	0	0.664962	TSG	0	0.800419	OG	1	OG	2	0	0
PPP6R2	PPP6R2		0.579976	TSG	0	0.829113	TSG	1	0.530791	TSG	0	0.60575	OG	0	0.773179	TSG	1	TSG	2	0	0
COA4	COA4		0.577366	OG	0	0.890741	OG	1	0.508425	OG	0	0.544473	TSG	0	0.797637	OG	1	OG	2	0	0
RAB19B	RAB19B		0.577366	OG	0	0.864879	OG	1	0.508425	OG	0	0.537689	OG	0	0.797637	OG	1	OG	2	0	0
CHCHD8	CHCHD8		0.506786	TSG	0	0.890741	OG	1	0.508425	OG	0	0.537689	OG	0	0.832119	OG	1	OG	2	0	0
C20orf196_ENST00000378979	C20orf196	ENST00000378979	0.506786	TSG	0	0.890741	OG	1	0.508425	OG	0	0.537689	OG	0	0.810027	OG	1	OG	2	0	0
C1orf54_ENST00000369098	C1orf54	ENST00000369098	0.506786	TSG	0	0.890741	OG	1	0.508425	OG	0	0.544473	TSG	0	0.799186	OG	1	OG	2	0	0
OR1B1	OR1B1		0.807959	TSG	0	0.764322	TSG	0	0.905522	TSG	1	0.894444	TSG	0	0.772448	TSG	0	TSG	1	0	0
SLC35F1	SLC35F1		0.805049	TSG	0	0.821464	TSG	0	0.905522	TSG	1	0.860402	TSG	0	0.750991	TSG	0	TSG	1	0	0
KCTD3	KCTD3		0.761427	TSG	0	0.775885	TSG	0	0.803905	TSG	0	0.894444	TSG	0	0.89796	TSG	1	TSG	1	0	1
SPATA17	SPATA17		0.913118	TSG	1	0.821464	TSG	0	0.779573	TSG	0	0.894444	TSG	0	0.714851	TSG	0	TSG	1	0	0
TRDN	TRDN		0.788485	TSG	0	0.754456	TSG	0	0.803905	TSG	0	1	TSG	1	0.77023	TSG	0	TSG	1	0	0
TTC33	TTC33		0.805049	TSG	0	0.89575	TSG	1	0.789848	TSG	0	0.894444	TSG	0	0.72006	TSG	0	TSG	1	0	0
PAFAH1B1	PAFAH1B1		0.720896	TSG	0	0.964322	TSG	1	0.793868	TSG	0	0.860402	TSG	0	0.75716	TSG	0	TSG	1	0	1
SMAD2_ENST00000591214	SMAD2	ENST00000591214	0.805049	TSG	0	0.791837	TSG	0	0.886078	TSG	1	0.917309	TSG	0	0.693668	TSG	0	TSG	1	1	1
TSG101	TSG101		0.797917	TSG	0	0.89575	TSG	1	0.789848	TSG	0	0.894444	TSG	0	0.707695	TSG	0	TSG	1	0	0
LUC7L2	LUC7L2		0.805049	TSG	0	0.746845	TSG	0	0.905522	TSG	1	0.894118	TSG	0	0.732476	TSG	0	TSG	1	0	1
OR4L1	OR4L1		0.788485	TSG	0	0.754456	TSG	0	0.799884	TSG	0	0.88	TSG	0	0.857781	TSG	1	TSG	1	0	0
DPPA4	DPPA4		0.913118	TSG	1	0.821464	TSG	0	0.749279	TSG	0	0.831287	TSG	0	0.762981	TSG	0	TSG	1	0	0
OCIAD1	OCIAD1		0.781052	TSG	0	0.746503	TSG	0	0.886078	TSG	1	0.894444	TSG	0	0.761658	TSG	0	TSG	1	0	0
RG9MTD1	RG9MTD1		0.761427	TSG	0	0.775885	TSG	0	0.803905	TSG	0	0.856607	TSG	0	0.871055	TSG	1	TSG	1	0	0
SMARCC2_ENST00000394023	SMARCC2	ENST00000394023	0.709828	TSG	0	0.81197	TSG	0	0.803905	TSG	0	0.914314	TSG	0	0.826384	TSG	1	TSG	1	0	1
FGA	FGA		0.913118	TSG	1	0.821464	TSG	0	0.749279	TSG	0	0.83096	TSG	0	0.749263	TSG	0	TSG	1	0	0
CHIT1	CHIT1		0.807959	TSG	0	0.764322	TSG	0	0.905522	TSG	1	0.894444	TSG	0	0.687128	TSG	0	TSG	1	0	0
VPS33A	VPS33A		0.761427	TSG	0	0.77197	TSG	0	0.803905	TSG	0	0.856607	TSG	0	0.865038	TSG	1	TSG	1	0	1
DYRK1A_ENST00000338785	DYRK1A	ENST00000338785	0.805049	TSG	0	0.683702	TSG	0	0.886078	TSG	1	0.917309	TSG	0	0.765833	TSG	0	TSG	1	0	0
SLC12A1	SLC12A1		0.805456	TSG	0	0.77197	TSG	0	0.759859	TSG	0	0.9028	TSG	0	0.814466	TSG	1	TSG	1	0	0
SUSD5	SUSD5		0.805049	TSG	0	0.89575	TSG	1	0.743461	TSG	0	0.894444	TSG	0	0.71417	TSG	0	TSG	1	0	0
FAM193A	FAM193A		0.753857	TSG	0	0.77197	TSG	0	0.76698	TSG	0	0.899805	TSG	0	0.852039	TSG	1	TSG	1	0	1
RGS22	RGS22		0.935296	TSG	1	0.793264	TSG	0	0.654459	TSG	0	0.888193	TSG	0	0.772595	TSG	0	TSG	1	0	0
FLG2	FLG2		0.755504	TSG	0	0.821464	TSG	0	0.7564	TSG	0	0.888193	TSG	0	0.822148	TSG	1	TSG	1	0	0
SLAIN1_ENST00000466548	SLAIN1	ENST00000466548	0.761427	TSG	0	0.755699	TSG	0	0.798892	TSG	0	0.962162	TSG	1	0.764051	TSG	0	TSG	1	0	0
C15orf33	C15orf33		0.720896	TSG	0	0.89575	TSG	1	0.803581	TSG	0	0.894444	TSG	0	0.718486	TSG	0	TSG	1	0	0
SMARCD2	SMARCD2		0.761427	TSG	0	0.808408	TSG	0	0.829979	TSG	1	0.917309	TSG	0	0.714742	TSG	0	TSG	1	0	0
MYD88_ENST00000417037	MYD88	ENST00000417037	0.687498	OG	0	0.769455	OG	0	0.800394	OG	0	0.895238	OG	0	0.875535	OG	1	OG	1	1	1
TYRP1	TYRP1		0.720896	TSG	0	0.89575	TSG	1	0.803581	TSG	0	0.860402	TSG	0	0.746685	TSG	0	TSG	1	0	0
BCAT2	BCAT2		0.770391	OG	0	0.815609	OG	0	0.719985	OG	0	0.966667	OG	1	0.753874	OG	0	OG	1	0	0
PRKRA	PRKRA		0.805049	TSG	0	0.764322	TSG	0	0.849967	TSG	1	0.894444	TSG	0	0.707504	TSG	0	TSG	1	0	0
DDA1	DDA1		0.9115	TSG	1	0.724075	TSG	0	0.798297	TSG	0	0.822564	TSG	0	0.764589	TSG	0	TSG	1	0	0
TSC1_ENST00000403810	TSC1	ENST00000403810	0.761427	TSG	0	0.744975	TSG	0	0.748349	TSG	0	0.917309	TSG	0	0.848107	TSG	1	TSG	1	1	1
EGFR_ENST00000344576	EGFR	ENST00000344576	0.770391	OG	0	0.815609	OG	0	0.687696	OG	0	1	OG	1	0.74537	OG	0	OG	1	1	1
LIFR_ENST00000263409	LIFR	ENST00000263409	0.957562	TSG	1	0.764693	TSG	0	0.749279	TSG	0	0.782311	TSG	0	0.764756	TSG	0	TSG	1	1	0
DENND1C	DENND1C		0.859902	TSG	1	0.77197	TSG	0	0.758217	TSG	0	0.856607	TSG	0	0.770884	TSG	0	TSG	1	0	0
ADAM28	ADAM28		0.788485	TSG	0	0.804703	TSG	0	0.812499	TSG	1	0.888193	TSG	0	0.723657	TSG	0	TSG	1	0	0
SPRYD5_ENST00000327733	SPRYD5	ENST00000327733	0.788485	TSG	0	0.754456	TSG	0	0.803905	TSG	0	0.894444	TSG	0	0.773501	TSG	1	TSG	1	0	0
ABCA4	ABCA4		0.864223	TSG	1	0.77197	TSG	0	0.759859	TSG	0	0.865763	TSG	0	0.7518	TSG	0	TSG	1	0	0
COIL	COIL		0.827348	TSG	1	0.775885	TSG	0	0.803905	TSG	0	0.856607	TSG	0	0.749192	TSG	0	TSG	1	0	0
Q5VVH2_HUMAN	Q5VVH2	HUMAN	0.9115	TSG	1	0.69708	TSG	0	0.802317	TSG	0	0.879471	TSG	0	0.721613	TSG	0	TSG	1	0	0
DYNC1H1	DYNC1H1		0.798301	TSG	0	0.77197	TSG	0	0.805702	TSG	1	0.899805	TSG	0	0.735256	TSG	0	TSG	1	0	0
CAPZA3	CAPZA3		0.800827	TSG	0	0.803988	TSG	0	0.700845	TSG	0	0.879699	TSG	0	0.821163	TSG	1	TSG	1	0	0
PTHLH_ENST00000354417	PTHLH	ENST00000354417	0.720896	TSG	0	0.89575	TSG	1	0.789848	TSG	0	0.894444	TSG	0	0.705237	TSG	0	TSG	1	0	0
NT5C3_ENST00000396152	NT5C3	ENST00000396152	0.687498	OG	0	0.769455	OG	0	0.800394	OG	0	0.895238	OG	0	0.852358	OG	1	OG	1	0	0
TIGD7	TIGD7		0.79398	TSG	0	0.81197	TSG	0	0.762781	TSG	0	0.856607	TSG	0	0.777888	TSG	1	TSG	1	0	0
SETD1B_ENST00000267197	SETD1B	ENST00000267197	0.79398	TSG	0	0.719113	TSG	0	0.762238	TSG	0	0.962162	TSG	1	0.763743	TSG	0	TSG	1	1	0
CAB39L	CAB39L		0.865204	TSG	1	0.799607	TSG	0	0.779573	TSG	0	0.860402	TSG	0	0.693044	TSG	0	TSG	1	0	0
B7	B7		0.9115	TSG	1	0.764075	TSG	0	0.748349	TSG	0	0.822564	TSG	0	0.750005	TSG	0	TSG	1	0	0
MEPCE	MEPCE		0.79398	TSG	0	0.719113	TSG	0	0.803905	TSG	0	0.822564	TSG	0	0.856388	TSG	1	TSG	1	0	1
C2orf67	C2orf67		0.79398	TSG	0	0.719113	TSG	0	0.762238	TSG	0	0.856607	TSG	0	0.863702	TSG	1	TSG	1	0	0
MYO6	MYO6		0.753857	TSG	0	0.862216	TSG	1	0.7564	TSG	0	0.851156	TSG	0	0.771669	TSG	0	TSG	1	0	0
RAI1	RAI1		0.786798	TSG	0	0.838978	TSG	1	0.710557	TSG	0	0.899805	TSG	0	0.757821	TSG	0	TSG	1	0	0
CLCN2	CLCN2		0.753857	TSG	0	0.77197	TSG	0	0.8618	TSG	1	0.856607	TSG	0	0.749342	TSG	0	TSG	1	0	1
SMS	SMS		0.761427	TSG	0	0.868742	TSG	1	0.762781	TSG	0	0.860402	TSG	0	0.739704	TSG	0	TSG	1	0	0
C2orf40	C2orf40		0.827348	TSG	1	0.804703	TSG	0	0.743461	TSG	0	0.860402	TSG	0	0.756989	TSG	0	TSG	1	0	0
ATP8B4	ATP8B4		0.905963	TSG	1	0.771589	TSG	0	0.749279	TSG	0	0.851156	TSG	0	0.714717	TSG	0	TSG	1	0	0
ARV1	ARV1		0.9115	TSG	1	0.696503	TSG	0	0.798892	TSG	0	0.856607	TSG	0	0.727242	TSG	0	TSG	1	0	1
C22orf28	C22orf28		0.9115	TSG	1	0.77197	TSG	0	0.762781	TSG	0	0.856607	TSG	0	0.684783	TSG	0	TSG	1	0	0
RPS6KA1	RPS6KA1		0.773482	TSG	0	0.77197	TSG	0	0.8618	TSG	1	0.856607	TSG	0	0.721001	TSG	0	TSG	1	0	0
APEX1	APEX1		0.9115	TSG	1	0.704975	TSG	0	0.762781	TSG	0	0.856607	TSG	0	0.748269	TSG	0	TSG	1	0	0
THEMIS	THEMIS		0.938088	TSG	1	0.754827	TSG	0	0.749279	TSG	0	0.782311	TSG	0	0.758116	TSG	0	TSG	1	0	0
TAP2_ENST00000374897	TAP2	ENST00000374897	0.775749	TSG	0	0.77197	TSG	0	0.762781	TSG	0	0.856607	TSG	0	0.8148	TSG	1	TSG	1	0	0
MLL5	MLL5		0.798301	TSG	0	0.77197	TSG	0	0.759859	TSG	0	0.865763	TSG	0	0.785936	TSG	1	TSG	1	0	0
CALHM2	CALHM2		0.761427	TSG	0	0.77197	TSG	0	0.860003	TSG	1	0.856607	TSG	0	0.731692	TSG	0	TSG	1	0	0
WDFY3	WDFY3		0.864223	TSG	1	0.77197	TSG	0	0.769591	TSG	0	0.82	TSG	0	0.755118	TSG	0	TSG	1	0	0
CCDC30	CCDC30		0.845579	TSG	1	0.679113	TSG	0	0.803905	TSG	0	0.894444	TSG	0	0.756419	TSG	0	TSG	1	0	0
PIBF1	PIBF1		0.709828	TSG	0	0.77197	TSG	0	0.803905	TSG	0	0.822564	TSG	0	0.871126	TSG	1	TSG	1	0	0
JAG1	JAG1		0.819778	TSG	1	0.77197	TSG	0	0.759859	TSG	0	0.856607	TSG	0	0.769954	TSG	0	TSG	1	0	0
DST_ENST00000370754	DST	ENST00000370754	0.79398	TSG	0	0.77197	TSG	0	0.818336	TSG	1	0.822564	TSG	0	0.770734	TSG	0	TSG	1	0	0
PPP1R3C	PPP1R3C		0.761427	TSG	0	0.801747	TSG	0	0.804448	TSG	1	0.879471	TSG	0	0.730321	TSG	0	TSG	1	0	0
ZNF527	ZNF527		0.9115	TSG	1	0.754456	TSG	0	0.803905	TSG	0	0.807958	TSG	0	0.699312	TSG	0	TSG	1	0	0
C2CD3_ENST00000334126	C2CD3	ENST00000334126	0.864223	TSG	1	0.77197	TSG	0	0.759859	TSG	0	0.856607	TSG	0	0.724253	TSG	0	TSG	1	0	0
TMEM60	TMEM60		0.827348	TSG	1	0.764075	TSG	0	0.762781	TSG	0	0.856607	TSG	0	0.765824	TSG	0	TSG	1	0	1
SENP1_ENST00000448372	SENP1	ENST00000448372	0.79398	TSG	0	0.679113	TSG	0	0.803905	TSG	0	0.856607	TSG	0	0.842499	TSG	1	TSG	1	0	0
C6orf25	C6orf25		0.9115	TSG	1	0.804703	TSG	0	0.803581	TSG	0	0.788562	TSG	0	0.667611	TSG	0	TSG	1	0	0
MAST2_ENST00000361297	MAST2	ENST00000361297	0.735626	TSG	0	0.77197	TSG	0	0.8618	TSG	1	0.857407	TSG	0	0.748942	TSG	0	TSG	1	0	0
CADPS	CADPS		0.76306	TSG	0	0.775787	TSG	0	0.851221	TSG	1	0.851156	TSG	0	0.734032	TSG	0	TSG	1	0	0
KCNMA1_ENST00000406533	KCNMA1	ENST00000406533	0.798301	TSG	0	0.747931	TSG	0	0.851221	TSG	1	0.851156	TSG	0	0.725024	TSG	0	TSG	1	0	0
CCDC28A	CCDC28A		0.904368	TSG	1	0.684694	TSG	0	0.78044	TSG	0	0.856607	TSG	0	0.747281	TSG	0	TSG	1	0	1
SPG11	SPG11		0.864223	TSG	1	0.77197	TSG	0	0.759859	TSG	0	0.823365	TSG	0	0.753474	TSG	0	TSG	1	0	0
EVC	EVC		0.768635	TSG	0	0.845875	TSG	1	0.745259	TSG	0	0.899805	TSG	0	0.712884	TSG	0	TSG	1	0	0
TAF12	TAF12		0.761427	TSG	0	0.814322	TSG	0	0.849967	TSG	1	0.860402	TSG	0	0.685639	TSG	0	TSG	1	0	0
SYTL2_ENST00000359152	SYTL2	ENST00000359152	0.79398	TSG	0	0.692215	TSG	0	0.899967	TSG	1	0.823365	TSG	0	0.762229	TSG	0	TSG	1	0	0
MAPK15	MAPK15		0.773482	TSG	0	0.77197	TSG	0	0.805702	TSG	1	0.899004	TSG	0	0.721538	TSG	0	TSG	1	0	1
PLXND1	PLXND1		0.865632	TSG	1	0.77197	TSG	0	0.759859	TSG	0	0.871429	TSG	0	0.701774	TSG	0	TSG	1	0	0
PVRL1_ENST00000340882	PVRL1	ENST00000340882	0.79398	TSG	0	0.728989	TSG	0	0.793868	TSG	0	0.92892	TSG	1	0.72409	TSG	0	TSG	1	0	0
SAV1	SAV1		0.761427	TSG	0	0.722365	TSG	0	0.798892	TSG	0	1	TSG	1	0.686865	TSG	0	TSG	1	0	1
TAF1C	TAF1C		0.753857	TSG	0	0.704975	TSG	0	0.76698	TSG	0	0.899004	TSG	0	0.844504	TSG	1	TSG	1	0	0
SMARCE1_ENST00000348513	SMARCE1	ENST00000348513	0.805049	TSG	0	0.791837	TSG	0	0.829979	TSG	1	0.860402	TSG	0	0.681741	TSG	0	TSG	1	1	0
BAT2D1	BAT2D1		0.798301	TSG	0	0.77197	TSG	0	0.70376	TSG	0	0.962963	TSG	1	0.730929	TSG	0	TSG	1	0	0
SPRR4	SPRR4		0.827348	TSG	1	0.774322	TSG	0	0.789848	TSG	0	0.860402	TSG	0	0.715939	TSG	0	TSG	1	0	0
ANGPT1	ANGPT1		0.755504	TSG	0	0.850036	TSG	1	0.7564	TSG	0	0.831287	TSG	0	0.772482	TSG	0	TSG	1	0	0
SH2B1_ENST00000322610	SH2B1	ENST00000322610	0.846822	TSG	1	0.668976	TSG	0	0.783593	TSG	0	0.894444	TSG	0	0.770699	TSG	0	TSG	1	0	0
SYT16_ENST00000430451	SYT16	ENST00000430451	0.938088	TSG	1	0.754827	TSG	0	0.749279	TSG	0	0.782311	TSG	0	0.739508	TSG	0	TSG	1	0	0
TPTE2_ENST00000400230	TPTE2	ENST00000400230	0.703927	TSG	0	0.821464	TSG	0	0.7564	TSG	0	0.936842	TSG	1	0.745107	TSG	0	TSG	1	0	0
POGLUT1	POGLUT1		0.845579	TSG	1	0.682835	TSG	0	0.793868	TSG	0	0.917309	TSG	0	0.72409	TSG	0	TSG	1	0	0
ATP11A	ATP11A		0.819778	TSG	1	0.77197	TSG	0	0.759859	TSG	0	0.865763	TSG	0	0.745708	TSG	0	TSG	1	0	0
ZNF233_ENST00000334152	ZNF233	ENST00000334152	0.827348	TSG	1	0.775885	TSG	0	0.762781	TSG	0	0.856607	TSG	0	0.739757	TSG	0	TSG	1	0	0
CENPF	CENPF		0.767323	TSG	0	0.77197	TSG	0	0.710881	TSG	0	0.962963	TSG	1	0.749156	TSG	0	TSG	1	0	0
RFC4	RFC4		0.865204	TSG	1	0.749361	TSG	0	0.794172	TSG	0	0.822564	TSG	0	0.730352	TSG	0	TSG	1	0	0
PROM1_ENST00000543373	PROM1	ENST00000543373	0.753857	TSG	0	0.77197	TSG	0	0.8618	TSG	1	0.856607	TSG	0	0.716797	TSG	0	TSG	1	0	0
CKAP2	CKAP2		0.827348	TSG	1	0.775885	TSG	0	0.762781	TSG	0	0.856607	TSG	0	0.73807	TSG	0	TSG	1	0	1
MKI67	MKI67		0.798301	TSG	0	0.77197	TSG	0	0.710881	TSG	0	0.851156	TSG	0	0.828178	TSG	1	TSG	1	0	0
BAT2D1_ENST00000392078	BAT2D1	ENST00000392078	0.798301	TSG	0	0.77197	TSG	0	0.70376	TSG	0	0.962963	TSG	1	0.722628	TSG	0	TSG	1	0	0
RAB40C	RAB40C		0.9115	TSG	1	0.644694	TSG	0	0.78044	TSG	0	0.856607	TSG	0	0.764313	TSG	0	TSG	1	0	0
TMEM194A	TMEM194A		0.845579	TSG	1	0.775885	TSG	0	0.748349	TSG	0	0.822564	TSG	0	0.764914	TSG	0	TSG	1	0	0
METTL12	METTL12		0.9115	TSG	1	0.764075	TSG	0	0.762781	TSG	0	0.822564	TSG	0	0.69374	TSG	0	TSG	1	0	0
RBM46	RBM46		0.807959	TSG	0	0.821464	TSG	0	0.747482	TSG	0	0.788562	TSG	0	0.789087	TSG	1	TSG	1	0	0
ZNF441_ENST00000357901	ZNF441	ENST00000357901	0.75345	TSG	0	0.86755	TSG	1	0.793868	TSG	0	0.823365	TSG	0	0.716317	TSG	0	TSG	1	0	0
LMO7	LMO7		0.767323	TSG	0	0.77197	TSG	0	0.710881	TSG	0	0.899805	TSG	0	0.804171	TSG	1	TSG	1	0	0
GNAQ_ENST00000411677	GNAQ	ENST00000411677	0.805049	TSG	0	0.93575	TSG	1	0.648846	TSG	0	0.860402	TSG	0	0.702324	TSG	0	TSG	1	1	0
KIAA0100	KIAA0100		0.798301	TSG	0	0.77197	TSG	0	0.70376	TSG	0	0.92812	TSG	1	0.750095	TSG	0	TSG	1	0	0
LIFR	LIFR		0.890851	TSG	1	0.764693	TSG	0	0.749279	TSG	0	0.782311	TSG	0	0.764756	TSG	0	TSG	1	1	0
ZNF830	ZNF830		0.79398	TSG	0	0.77197	TSG	0	0.804448	TSG	1	0.822564	TSG	0	0.758619	TSG	0	TSG	1	0	0
DENND1C_ENST00000381480	DENND1C	ENST00000381480	0.775749	TSG	0	0.77197	TSG	0	0.758217	TSG	0	0.856607	TSG	0	0.788365	TSG	1	TSG	1	0	0
PPL	PPL		0.864223	TSG	1	0.77197	TSG	0	0.70376	TSG	0	0.899004	TSG	0	0.711174	TSG	0	TSG	1	0	0
EPB41L3	EPB41L3		0.957562	TSG	1	0.706932	TSG	0	0.749279	TSG	0	0.782311	TSG	0	0.75325	TSG	0	TSG	1	0	0
MEGF8	MEGF8		0.798301	TSG	0	0.679113	TSG	0	0.812499	TSG	1	0.899805	TSG	0	0.758715	TSG	0	TSG	1	0	0
CECR2_ENST00000342247	CECR2	ENST00000342247	0.9115	TSG	1	0.707304	TSG	0	0.762781	TSG	0	0.822564	TSG	0	0.743937	TSG	0	TSG	1	0	0
NCOA7	NCOA7		0.79398	TSG	0	0.679113	TSG	0	0.803905	TSG	0	0.857407	TSG	0	0.813577	TSG	1	TSG	1	0	0
CEP19_ENST00000409690	CEP19	ENST00000409690	0.827348	TSG	1	0.774322	TSG	0	0.748181	TSG	0	0.860402	TSG	0	0.737557	TSG	0	TSG	1	0	0
ZKSCAN4	ZKSCAN4		0.859902	TSG	1	0.77197	TSG	0	0.762781	TSG	0	0.823365	TSG	0	0.729507	TSG	0	TSG	1	0	0
TRIP13	TRIP13		0.79398	TSG	0	0.77197	TSG	0	0.762781	TSG	0	0.822564	TSG	0	0.796226	TSG	1	TSG	1	0	0
CYHR1	CYHR1		0.827348	TSG	1	0.764075	TSG	0	0.762781	TSG	0	0.856607	TSG	0	0.736227	TSG	0	TSG	1	0	0
PEX2	PEX2		0.805049	TSG	0	0.850036	TSG	1	0.793868	TSG	0	0.811753	TSG	0	0.686258	TSG	0	TSG	1	0	0
YLPM1_ENST00000325680	YLPM1	ENST00000325680	0.798301	TSG	0	0.77197	TSG	0	0.710881	TSG	0	0.762963	TSG	0	0.902799	TSG	1	TSG	1	0	1
TNRC6C	TNRC6C		0.753857	TSG	0	0.77197	TSG	0	0.8618	TSG	1	0.856607	TSG	0	0.702018	TSG	0	TSG	1	0	0
C9orf131	C9orf131		0.859902	TSG	1	0.679113	TSG	0	0.803905	TSG	0	0.857407	TSG	0	0.745095	TSG	0	TSG	1	0	1
EGR1_ENST00000239938	EGR1	ENST00000239938	0.761427	TSG	0	0.754456	TSG	0	0.860003	TSG	1	0.822564	TSG	0	0.746484	TSG	0	TSG	1	0	0
CERK	CERK		0.720896	TSG	0	0.838978	TSG	1	0.748181	TSG	0	0.894444	TSG	0	0.74218	TSG	0	TSG	1	0	0
ARL11	ARL11		0.827348	TSG	1	0.804703	TSG	0	0.803581	TSG	0	0.811753	TSG	0	0.696474	TSG	0	TSG	1	0	0
OR9G4	OR9G4		0.809491	TSG	0	0.811599	TSG	0	0.805378	TSG	1	0.782638	TSG	0	0.73398	TSG	0	TSG	1	0	0
NFIA_ENST00000371191	NFIA	ENST00000371191	0.709828	TSG	0	0.84474	TSG	1	0.793868	TSG	0	0.880272	TSG	0	0.713186	TSG	0	TSG	1	0	0
TMEM39A	TMEM39A		0.79398	TSG	0	0.624322	TSG	0	0.793868	TSG	0	0.914314	TSG	0	0.815374	TSG	1	TSG	1	0	0
IGF2R	IGF2R		0.753857	TSG	0	0.77197	TSG	0	0.70376	TSG	0	0.962963	TSG	1	0.749004	TSG	0	TSG	1	0	0
MCHR2	MCHR2		0.807959	TSG	0	0.821464	TSG	0	0.812499	TSG	1	0.831287	TSG	0	0.668288	TSG	0	TSG	1	0	0
PYGO2	PYGO2		0.761427	TSG	0	0.801747	TSG	0	0.804448	TSG	1	0.856607	TSG	0	0.717047	TSG	0	TSG	1	0	0
NT5C3	NT5C3		0.687498	OG	0	0.682275	OG	0	0.800394	OG	0	0.895238	OG	0	0.875535	OG	1	OG	1	0	0
NGEF_ENST00000373552	NGEF	ENST00000373552	0.770391	OG	0	0.636227	OG	0	0.800394	OG	0	0.861905	OG	0	0.871888	OG	1	OG	1	0	0
FANCM	FANCM		0.798301	TSG	0	0.77197	TSG	0	0.710881	TSG	0	0.762963	TSG	0	0.89511	TSG	1	TSG	1	0	0
KBTBD10	KBTBD10		0.709828	TSG	0	0.81197	TSG	0	0.762781	TSG	0	0.856607	TSG	0	0.798013	TSG	1	TSG	1	0	0
VILL	VILL		0.819778	TSG	1	0.77197	TSG	0	0.759859	TSG	0	0.822564	TSG	0	0.764521	TSG	0	TSG	1	0	0
CABIN1	CABIN1		0.798301	TSG	0	0.77197	TSG	0	0.70376	TSG	0	0.92812	TSG	1	0.736429	TSG	0	TSG	1	0	0
FAM13A_ENST00000508369	FAM13A	ENST00000508369	0.792956	TSG	0	0.86755	TSG	1	0.749279	TSG	0	0.823365	TSG	0	0.705309	TSG	0	TSG	1	0	0
TNPO3_ENST00000393245	TNPO3	ENST00000393245	0.735626	TSG	0	0.77197	TSG	0	0.76698	TSG	0	0.856607	TSG	0	0.806248	TSG	1	TSG	1	0	0
TM9SF3	TM9SF3		0.761427	TSG	0	0.775885	TSG	0	0.762781	TSG	0	0.856607	TSG	0	0.78021	TSG	1	TSG	1	0	0
ARID4B_ENST00000264183	ARID4B	ENST00000264183	0.753857	TSG	0	0.77197	TSG	0	0.759859	TSG	0	0.857407	TSG	0	0.793722	TSG	1	TSG	1	0	0
RPS6KA1_ENST00000531382	RPS6KA1	ENST00000531382	0.773482	TSG	0	0.77197	TSG	0	0.8618	TSG	1	0.856607	TSG	0	0.67107	TSG	0	TSG	1	0	0
PELP1	PELP1		0.773482	TSG	0	0.77197	TSG	0	0.8618	TSG	1	0.871429	TSG	0	0.655587	TSG	0	TSG	1	0	0
RALGAPA1	RALGAPA1		0.798301	TSG	0	0.679113	TSG	0	0.749279	TSG	0	0.962963	TSG	1	0.744099	TSG	0	TSG	1	0	0
TTI1	TTI1		0.722879	TSG	0	0.77197	TSG	0	0.76698	TSG	0	0.856607	TSG	0	0.81374	TSG	1	TSG	1	0	0
PCM1	PCM1		0.839252	TSG	1	0.776929	TSG	0	0.749279	TSG	0	0.823365	TSG	0	0.743316	TSG	0	TSG	1	1	0
WDTC1	WDTC1		0.79398	TSG	0	0.704975	TSG	0	0.804448	TSG	1	0.857407	TSG	0	0.770958	TSG	0	TSG	1	0	0
ADAM28_ENST00000437154	ADAM28	ENST00000437154	0.871377	TSG	1	0.754456	TSG	0	0.76698	TSG	0	0.782638	TSG	0	0.755803	TSG	0	TSG	1	0	0
ATF7IP_ENST00000543189	ATF7IP	ENST00000543189	0.709828	TSG	0	0.77197	TSG	0	0.854448	TSG	1	0.823365	TSG	0	0.771637	TSG	0	TSG	1	0	0
KIAA1211	KIAA1211		0.73603	TSG	0	0.754456	TSG	0	0.76698	TSG	0	0.888193	TSG	0	0.785514	TSG	1	TSG	1	0	0
KIF13A	KIF13A		0.798301	TSG	0	0.77197	TSG	0	0.759859	TSG	0	0.823365	TSG	0	0.777635	TSG	1	TSG	1	0	0
FAM19A2	FAM19A2		0.740895	TSG	0	0.803988	TSG	0	0.795666	TSG	0	0.936842	TSG	1	0.653546	TSG	0	TSG	1	0	0
TNKS2	TNKS2		0.753857	TSG	0	0.77197	TSG	0	0.76698	TSG	0	0.856607	TSG	0	0.78009	TSG	1	TSG	1	0	0
PIGO	PIGO		0.79398	TSG	0	0.679113	TSG	0	0.803905	TSG	0	0.856607	TSG	0	0.795695	TSG	1	TSG	1	0	1
ZDBF2_ENST00000374423	ZDBF2	ENST00000374423	0.767323	TSG	0	0.77197	TSG	0	0.710881	TSG	0	0.899004	TSG	0	0.779333	TSG	1	TSG	1	0	0
ERMN	ERMN		0.781052	TSG	0	0.746503	TSG	0	0.829979	TSG	1	0.860402	TSG	0	0.709672	TSG	0	TSG	1	0	0
USP1	USP1		0.79398	TSG	0	0.719113	TSG	0	0.762238	TSG	0	0.856607	TSG	0	0.795597	TSG	1	TSG	1	0	0
RNF168	RNF168		0.819778	TSG	1	0.77197	TSG	0	0.710881	TSG	0	0.856607	TSG	0	0.767557	TSG	0	TSG	1	0	0
TLE3_ENST00000558939	TLE3	ENST00000558939	0.819778	TSG	1	0.77197	TSG	0	0.759859	TSG	0	0.822564	TSG	0	0.752235	TSG	0	TSG	1	0	0
YIPF7	YIPF7		0.788485	TSG	0	0.878988	TSG	1	0.743461	TSG	0	0.788562	TSG	0	0.726547	TSG	0	TSG	1	0	0
TNIK	TNIK		0.786798	TSG	0	0.747216	TSG	0	0.7564	TSG	0	0.851156	TSG	0	0.78403	TSG	1	TSG	1	0	0
WBP4	WBP4		0.859902	TSG	1	0.77197	TSG	0	0.716395	TSG	0	0.856607	TSG	0	0.720692	TSG	0	TSG	1	0	0
ZNF532	ZNF532		0.753857	TSG	0	0.77197	TSG	0	0.759859	TSG	0	0.92892	TSG	1	0.710915	TSG	0	TSG	1	0	0
AKD1_ENST00000424296	AKD1	ENST00000424296	0.753857	TSG	0	0.77197	TSG	0	0.70376	TSG	0	0.92812	TSG	1	0.767736	TSG	0	TSG	1	0	0
ATG5	ATG5		0.797917	TSG	0	0.764322	TSG	0	0.849967	TSG	1	0.860402	TSG	0	0.65262	TSG	0	TSG	1	0	0
POLD1_ENST00000440232	POLD1	ENST00000440232	0.819778	TSG	1	0.77197	TSG	0	0.759859	TSG	0	0.864962	TSG	0	0.708287	TSG	0	TSG	1	1	0
MEF2B	MEF2B		0.770391	OG	0	0.815609	OG	0	0.607287	OG	0	0.966667	OG	1	0.764198	OG	0	OG	1	0	0
PPP4R1_ENST00000400556	PPP4R1	ENST00000400556	0.753857	TSG	0	0.77197	TSG	0	0.759859	TSG	0	0.92892	TSG	1	0.709445	TSG	0	TSG	1	0	0
PBX4	PBX4		0.79398	TSG	0	0.75755	TSG	0	0.752201	TSG	0	0.92892	TSG	1	0.691157	TSG	0	TSG	1	0	0
DCDC2_ENST00000378450	DCDC2	ENST00000378450	0.827348	TSG	1	0.774322	TSG	0	0.803581	TSG	0	0.860402	TSG	0	0.657349	TSG	0	TSG	1	0	0
TNRC6C_ENST00000335749	TNRC6C	ENST00000335749	0.753857	TSG	0	0.77197	TSG	0	0.8618	TSG	1	0.856607	TSG	0	0.67803	TSG	0	TSG	1	0	0
TMEM131_ENST00000186436	TMEM131	ENST00000186436	0.864223	TSG	1	0.77197	TSG	0	0.70376	TSG	0	0.823365	TSG	0	0.758625	TSG	0	TSG	1	0	0
ZNF382_ENST00000439428	ZNF382	ENST00000439428	0.773482	TSG	0	0.77197	TSG	0	0.70376	TSG	0	0.92812	TSG	1	0.74418	TSG	0	TSG	1	0	0
POMT2	POMT2		0.773482	TSG	0	0.77197	TSG	0	0.70376	TSG	0	0.92812	TSG	1	0.74418	TSG	0	TSG	1	0	0
ZNF234_ENST00000454662	ZNF234	ENST00000454662	0.7551	TSG	0	0.86755	TSG	1	0.710557	TSG	0	0.857407	TSG	0	0.729914	TSG	0	TSG	1	0	0
BRWD3	BRWD3		0.714149	TSG	0	0.822216	TSG	1	0.749279	TSG	0	0.865763	TSG	0	0.768689	TSG	0	TSG	1	0	0
SCRN3	SCRN3		0.838447	TSG	1	0.754667	TSG	0	0.75754	TSG	0	0.837302	TSG	0	0.732103	TSG	0	TSG	1	0	1
CRCP_ENST00000431089	CRCP	ENST00000431089	0.775749	TSG	0	0.75755	TSG	0	0.8083	TSG	1	0.860402	TSG	0	0.717418	TSG	0	TSG	1	0	0
ABCF1	ABCF1		0.753857	TSG	0	0.77197	TSG	0	0.710881	TSG	0	0.856607	TSG	0	0.825391	TSG	1	TSG	1	0	0
DAB2IP	DAB2IP		0.753857	TSG	0	0.77197	TSG	0	0.8618	TSG	1	0.793449	TSG	0	0.737154	TSG	0	TSG	1	0	0
DYRK3	DYRK3		0.890851	TSG	1	0.793264	TSG	0	0.7564	TSG	0	0.748595	TSG	0	0.727639	TSG	0	TSG	1	0	0
KIF18B	KIF18B		0.773482	TSG	0	0.77197	TSG	0	0.70376	TSG	0	0.92812	TSG	1	0.739347	TSG	0	TSG	1	0	0
PCP2	PCP2		0.9115	TSG	1	0.707304	TSG	0	0.762781	TSG	0	0.822564	TSG	0	0.71253	TSG	0	TSG	1	0	0
DCP1B	DCP1B		0.721303	TSG	0	0.775885	TSG	0	0.76698	TSG	0	0.782638	TSG	0	0.869349	TSG	1	TSG	1	0	1
ZBTB1_ENST00000394712	ZBTB1	ENST00000394712	0.775749	TSG	0	0.68135	TSG	0	0.854448	TSG	1	0.856607	TSG	0	0.747923	TSG	0	TSG	1	0	0
RPGRIP1_ENST00000400017	RPGRIP1	ENST00000400017	0.864223	TSG	1	0.77197	TSG	0	0.70376	TSG	0	0.816313	TSG	0	0.759624	TSG	0	TSG	1	0	0
EP400	EP400		0.864223	TSG	1	0.601968	TSG	0	0.801681	TSG	0	0.899805	TSG	0	0.748127	TSG	0	TSG	1	0	0
MYO7B	MYO7B		0.883697	TSG	1	0.695875	TSG	0	0.746668	TSG	0	0.899805	TSG	0	0.689693	TSG	0	TSG	1	0	0
PTK2B_ENST00000544172	PTK2B	ENST00000544172	0.819778	TSG	1	0.77197	TSG	0	0.70376	TSG	0	0.864962	TSG	0	0.754595	TSG	0	TSG	1	0	0
PRKD3	PRKD3		0.773482	TSG	0	0.77197	TSG	0	0.70376	TSG	0	0.92812	TSG	1	0.73734	TSG	0	TSG	1	0	0
GRHL1	GRHL1		0.827348	TSG	1	0.77197	TSG	0	0.762781	TSG	0	0.860402	TSG	0	0.691733	TSG	0	TSG	1	0	0
MIF4GD	MIF4GD		0.761427	TSG	0	0.814322	TSG	0	0.8083	TSG	1	0.860402	TSG	0	0.669531	TSG	0	TSG	1	0	0
ENSG00000093100	ENSG00000093100		0.819778	TSG	1	0.77197	TSG	0	0.759859	TSG	0	0.837386	TSG	0	0.724456	TSG	0	TSG	1	0	0
HIVEP1	HIVEP1		0.786798	TSG	0	0.845875	TSG	1	0.654459	TSG	0	0.865763	TSG	0	0.759966	TSG	0	TSG	1	0	0
IQGAP1	IQGAP1		0.78007	TSG	0	0.77197	TSG	0	0.70376	TSG	0	0.92812	TSG	1	0.728896	TSG	0	TSG	1	0	0
RTTN	RTTN		0.721319	TSG	0	0.77197	TSG	0	0.805702	TSG	1	0.857407	TSG	0	0.756303	TSG	0	TSG	1	0	0
TMEM132A_ENST00000005286	TMEM132A	ENST00000005286	0.819778	TSG	1	0.77197	TSG	0	0.759859	TSG	0	0.822564	TSG	0	0.738222	TSG	0	TSG	1	0	0
WASF3	WASF3		0.715431	TSG	0	0.754456	TSG	0	0.803905	TSG	0	0.807958	TSG	0	0.829015	TSG	1	TSG	1	0	0
[truncated: 26,573 more rows]

## Sheet: breast
Gene name	Gene symbol	Transcript	Max score_0	Label_0	top_stat_0	Max score_1	Label_1	top_stat_1	Max score_2	Label_2	top_stat_2	Max score_3	Label_3	top_stat_3	Max score_4	Label_4	top_stat_4	Label	Consensus	Prensence in CGC
TP53_ENST00000269305	TP53	ENST00000269305	0.95043	TSG	1	0.8	TSG	1	0.958117	TSG	1	1	TSG	1	0.839174	TSG	1	TSG	5	1
CBFB_ENST00000412916	CBFB	ENST00000412916	0.9115	TSG	1	0.814322	TSG	1	0.849967	TSG	1	1	TSG	1	0.75868	TSG	1	TSG	5	1
TP53_ENST00000413465	TP53	ENST00000413465	0.905985	TSG	1	0.8	TSG	1	0.958117	TSG	1	1	TSG	1	0.873657	TSG	1	TSG	5	1
TP53_ENST00000414315	TP53	ENST00000414315	0.905985	TSG	1	0.8	TSG	1	0.902561	TSG	1	1	TSG	1	0.831757	TSG	1	TSG	5	1
TP53_ENST00000420246	TP53	ENST00000420246	0.95043	TSG	1	0.8	TSG	1	0.958117	TSG	1	1	TSG	1	0.865871	TSG	1	TSG	5	1
TP53_ENST00000455263	TP53	ENST00000455263	0.905985	TSG	1	0.8	TSG	1	0.958117	TSG	1	1	TSG	1	0.865871	TSG	1	TSG	5	1
TP53_ENST00000545858	TP53	ENST00000545858	0.95043	TSG	1	0.8	TSG	1	0.902018	TSG	1	1	TSG	1	0.883462	TSG	1	TSG	5	1
TP53	TP53		0.95043	TSG	1	0.8	TSG	1	0.958117	TSG	1	1	TSG	1	0.849077	TSG	1	TSG	5	1
CBFB_ENST00000290858	CBFB	ENST00000290858	0.9115	TSG	1	0.668519	TSG	0	0.804448	TSG	1	1	TSG	1	0.745814	TSG	1	TSG	4	1
RUNX1_ENST00000486278	RUNX1	ENST00000486278	0.827348	TSG	1	0.69708	TSG	0	0.762781	TSG	1	0.962162	TSG	1	0.738099	TSG	1	TSG	4	1
CDH1	CDH1		0.805049	TSG	1	0.93575	TSG	1	0.663278	TSG	0	1	TSG	1	0.794883	TSG	1	TSG	4	1
GATA3	GATA3		0.904368	TSG	1	0.881103	TSG	1	0.824784	TSG	1	0.8	TSG	0	0.787816	TSG	1	TSG	4	1
PTEN	PTEN		0.805049	TSG	1	0.831094	TSG	1	0.704945	TSG	0	1	TSG	1	0.824125	TSG	1	TSG	4	1
TBX3	TBX3		0.827348	TSG	1	0.570619	OG	0	0.762781	TSG	1	0.965957	TSG	1	0.724764	TSG	1	TSG	4	1
PIK3CA_ENST00000263967	PIK3CA	ENST00000263967	0.770391	OG	0	0.927185	OG	1	0.607287	OG	0	1	OG	1	0.862604	OG	1	OG	3	1
RB1_ENST00000267163	RB1	ENST00000267163	0.9115	TSG	1	0.622485	TSG	0	0.663278	TSG	0	0.965957	TSG	1	0.695224	TSG	1	TSG	3	1
AKT1	AKT1		0.687498	OG	0	0.855169	OG	1	0.800394	OG	1	0.895238	OG	0	0.845603	OG	1	OG	3	1
MAP2K4	MAP2K4		0.797917	TSG	1	0.879381	TSG	1	0.679762	TSG	0	0.6	TSG	0	0.719503	TSG	1	TSG	3	1
PIK3CA	PIK3CA		0.770391	OG	0	0.927185	OG	1	0.607287	OG	0	1	OG	1	0.78134	OG	1	OG	3	1
INPP4A_ENST00000074304	INPP4A	ENST00000074304	0.775749	TSG	1	0.600308	TSG	0	0.733233	TSG	1	0.92812	TSG	1	0.551144	OG	0	TSG	3	0
DLG3_ENST00000194900	DLG3	ENST00000194900	0.775749	TSG	1	0.640308	TSG	0	0.733233	TSG	1	0.92812	TSG	1	0.555774	TSG	0	TSG	3	0
SULT2B1_ENST00000201586	SULT2B1	ENST00000201586	0.775749	TSG	1	0.600308	TSG	0	0.733233	TSG	1	0.92812	TSG	1	0.551144	OG	0	TSG	3	0
STAG2_ENST00000218089	STAG2	ENST00000218089	0.775749	TSG	1	0.75755	TSG	1	0.579762	TSG	0	0.92892	TSG	1	0.511109	OG	0	TSG	3	1
SFRP1_ENST00000220772	SFRP1	ENST00000220772	0.775749	TSG	1	0.640308	TSG	0	0.733233	TSG	1	0.92812	TSG	1	0.565229	TSG	0	TSG	3	0
DKKL1_ENST00000221498	DKKL1	ENST00000221498	0.775749	TSG	1	0.640308	TSG	0	0.733233	TSG	1	0.92812	TSG	1	0.565229	TSG	0	TSG	3	0
IYD_ENST00000229447	IYD	ENST00000229447	0.775749	TSG	1	0.559692	OG	0	0.733233	TSG	1	0.92812	TSG	1	0.505231	OG	0	TSG	3	0
LTBP4_ENST00000243562	LTBP4	ENST00000243562	0.775749	TSG	1	0.640308	TSG	0	0.733233	TSG	1	0.92812	TSG	1	0.598465	TSG	0	TSG	3	0
WNK4_ENST00000246914	WNK4	ENST00000246914	0.775749	TSG	1	0.559692	OG	0	0.733233	TSG	1	0.92812	TSG	1	0.514686	OG	0	TSG	3	0
HCFC1R1_ENST00000248089	HCFC1R1	ENST00000248089	0.775749	TSG	1	0.635554	OG	0	0.816749	TSG	1	0.92812	TSG	1	0.558042	TSG	0	TSG	3	0
LRFN1_ENST00000248668	LRFN1	ENST00000248668	0.775749	TSG	1	0.559692	OG	0	0.733233	TSG	1	0.92812	TSG	1	0.514686	OG	0	TSG	3	0
RFPL2_ENST00000248980	RFPL2	ENST00000248980	0.775749	TSG	1	0.600308	TSG	0	0.733233	TSG	1	0.92812	TSG	1	0.519316	TSG	0	TSG	3	0
HOXD11_ENST00000249504	HOXD11	ENST00000249504	0.775749	TSG	1	0.559692	OG	0	0.733233	TSG	1	0.92812	TSG	1	0.519665	OG	0	TSG	3	1
ZNF331_ENST00000253144	ZNF331	ENST00000253144	0.775749	TSG	1	0.640308	TSG	0	0.733233	TSG	1	0.92812	TSG	1	0.555774	TSG	0	TSG	3	1
BIN1_ENST00000259238	BIN1	ENST00000259238	0.859902	TSG	1	0.559692	OG	0	0.733233	TSG	1	0.92812	TSG	1	0.509298	OG	0	TSG	3	0
KIF12_ENST00000259410	KIF12	ENST00000259410	0.859902	TSG	1	0.640308	TSG	0	0.733233	TSG	1	0.92812	TSG	1	0.561162	TSG	0	TSG	3	0
ENOX1_ENST00000261488	ENOX1	ENST00000261488	0.775749	TSG	1	0.600308	TSG	0	0.733233	TSG	1	0.92812	TSG	1	0.519316	TSG	0	TSG	3	0
RAI1_ENST00000261641	RAI1	ENST00000261641	0.775749	TSG	1	0.640308	TSG	0	0.733233	TSG	1	0.92812	TSG	1	0.528603	OG	0	TSG	3	0
RABEP1_ENST00000262477	RABEP1	ENST00000262477	0.775749	TSG	1	0.559692	OG	0	0.733233	TSG	1	0.92812	TSG	1	0.511109	OG	0	TSG	3	1
SHANK3_ENST00000262795	SHANK3	ENST00000262795	0.775749	TSG	1	0.559692	OG	0	0.733233	TSG	1	0.92812	TSG	1	0.514686	OG	0	TSG	3	0
MAP2K2_ENST00000262948	MAP2K2	ENST00000262948	0.775749	TSG	1	0.640308	TSG	0	0.733233	TSG	1	0.92812	TSG	1	0.565229	TSG	0	TSG	3	1
MSH4_ENST00000263187	MSH4	ENST00000263187	0.775749	TSG	1	0.640308	TSG	0	0.733233	TSG	1	0.92812	TSG	1	0.57213	TSG	0	TSG	3	0
ABCB6_ENST00000265316	ABCB6	ENST00000265316	0.775749	TSG	1	0.640308	TSG	0	0.733233	TSG	1	0.92812	TSG	1	0.50588	TSG	0	TSG	3	0
BTN2A1_ENST00000265424	BTN2A1	ENST00000265424	0.775749	TSG	1	0.600308	TSG	0	0.733233	TSG	1	0.92812	TSG	1	0.551144	OG	0	TSG	3	0
KCNC1_ENST00000265969	KCNC1	ENST00000265969	0.775749	TSG	1	0.600308	TSG	0	0.733233	TSG	1	0.92812	TSG	1	0.551144	OG	0	TSG	3	0
SCYL1_ENST00000270176	SCYL1	ENST00000270176	0.775749	TSG	1	0.559692	OG	0	0.733233	TSG	1	0.92812	TSG	1	0.501654	OG	0	TSG	3	0
CBLC_ENST00000270279	CBLC	ENST00000270279	0.775749	TSG	1	0.640308	TSG	0	0.733233	TSG	1	0.92812	TSG	1	0.52912	OG	0	TSG	3	1
RNF217_ENST00000275184	RNF217	ENST00000275184	0.775749	TSG	1	0.640308	TSG	0	0.733233	TSG	1	0.92812	TSG	1	0.598465	TSG	0	TSG	3	0
AIG1_ENST00000275235	AIG1	ENST00000275235	0.775749	TSG	1	0.640308	TSG	0	0.733233	TSG	1	0.92812	TSG	1	0.565229	TSG	0	TSG	3	0
TRIM55_ENST00000276573	TRIM55	ENST00000276573	0.775749	TSG	1	0.640308	TSG	0	0.816749	TSG	1	0.92812	TSG	1	0.577451	TSG	0	TSG	3	0
NAPRT1_ENST00000276844	NAPRT1	ENST00000276844	0.775749	TSG	1	0.600308	TSG	0	0.733233	TSG	1	0.92812	TSG	1	0.551144	OG	0	TSG	3	0
CACNB2_ENST00000282343	CACNB2	ENST00000282343	0.775749	TSG	1	0.559692	OG	0	0.733233	TSG	1	0.92812	TSG	1	0.538058	OG	0	TSG	3	0
TRIM36_ENST00000282369	TRIM36	ENST00000282369	0.775749	TSG	1	0.559692	OG	0	0.733233	TSG	1	0.92812	TSG	1	0.514686	OG	0	TSG	3	0
FAM161B_ENST00000286544	FAM161B	ENST00000286544	0.775749	TSG	1	0.559692	OG	0	0.733233	TSG	1	0.92812	TSG	1	0.505231	OG	0	TSG	3	0
FBRS_ENST00000287468	FBRS	ENST00000287468	0.775749	TSG	1	0.640308	TSG	0	0.733233	TSG	1	0.92812	TSG	1	0.582899	TSG	0	TSG	3	0
TPM1_ENST00000288398	TPM1	ENST00000288398	0.775749	TSG	1	0.559692	OG	0	0.733233	TSG	1	0.92812	TSG	1	0.514686	OG	0	TSG	3	0
CUX1_ENST00000292538	CUX1	ENST00000292538	0.775749	TSG	1	0.559692	OG	0	0.733233	TSG	1	0.92812	TSG	1	0.511109	OG	0	TSG	3	1
C6orf136_ENST00000293604	C6orf136	ENST00000293604	0.775749	TSG	1	0.640308	TSG	0	0.733233	TSG	1	0.92812	TSG	1	0.565229	TSG	0	TSG	3	0
RAVER1_ENST00000293677	RAVER1	ENST00000293677	0.775749	TSG	1	0.640308	TSG	0	0.733233	TSG	1	0.92812	TSG	1	0.555774	TSG	0	TSG	3	0
LRRC53_ENST00000294635	LRRC53	ENST00000294635	0.775749	TSG	1	0.640308	TSG	0	0.733233	TSG	1	0.92812	TSG	1	0.57213	TSG	0	TSG	3	0
MFI2_ENST00000296351	MFI2	ENST00000296351	0.775749	TSG	1	0.600308	TSG	0	0.733233	TSG	1	0.92812	TSG	1	0.551144	OG	0	TSG	3	0
WDR82_ENST00000296490	WDR82	ENST00000296490	0.775749	TSG	1	0.640308	TSG	0	0.733233	TSG	1	0.92812	TSG	1	0.565229	TSG	0	TSG	3	0
SGPL1_ENST00000299297	SGPL1	ENST00000299297	0.775749	TSG	1	0.640308	TSG	0	0.733233	TSG	1	0.92812	TSG	1	0.598465	TSG	0	TSG	3	0
KSR2_ENST00000302438	KSR2	ENST00000302438	0.775749	TSG	1	0.600308	TSG	0	0.733233	TSG	1	0.92812	TSG	1	0.551144	OG	0	TSG	3	0
RGPD8_ENST00000302558	RGPD8	ENST00000302558	0.775749	TSG	1	0.640308	TSG	0	0.733233	TSG	1	0.92812	TSG	1	0.565229	TSG	0	TSG	3	0
CSNK1G1_ENST00000303052	CSNK1G1	ENST00000303052	0.775749	TSG	1	0.640308	TSG	0	0.733233	TSG	1	0.92812	TSG	1	0.565229	TSG	0	TSG	3	0
NTRK2_ENST00000304053	NTRK2	ENST00000304053	0.775749	TSG	1	0.640308	TSG	0	0.733233	TSG	1	0.92812	TSG	1	0.555774	TSG	0	TSG	3	0
USP6_ENST00000304328	USP6	ENST00000304328	0.775749	TSG	1	0.640308	TSG	0	0.733233	TSG	1	0.92812	TSG	1	0.537647	TSG	0	TSG	3	1
SNX7_ENST00000306121	SNX7	ENST00000306121	0.775749	TSG	1	0.600308	TSG	0	0.733233	TSG	1	0.92812	TSG	1	0.519316	TSG	0	TSG	3	0
BMP1_ENST00000306349	BMP1	ENST00000306349	0.775749	TSG	1	0.559692	OG	0	0.733233	TSG	1	0.92812	TSG	1	0.50588	TSG	0	TSG	3	0
DENND4C_ENST00000307015	DENND4C	ENST00000307015	0.775749	TSG	1	0.559692	OG	0	0.733233	TSG	1	0.92812	TSG	1	0.514686	OG	0	TSG	3	0
TMEM223_ENST00000307366	TMEM223	ENST00000307366	0.775749	TSG	1	0.559692	OG	0	0.733233	TSG	1	0.92812	TSG	1	0.514817	TSG	0	TSG	3	0
BRSK2_ENST00000308230	BRSK2	ENST00000308230	0.859902	TSG	1	0.640308	TSG	0	0.733233	TSG	1	0.92812	TSG	1	0.55624	OG	0	TSG	3	0
MED16_ENST00000312090	MED16	ENST00000312090	0.775749	TSG	1	0.600308	TSG	0	0.733233	TSG	1	0.92812	TSG	1	0.551144	OG	0	TSG	3	0
HCLS1_ENST00000314583	HCLS1	ENST00000314583	0.775749	TSG	1	0.640308	TSG	0	0.733233	TSG	1	0.92812	TSG	1	0.565229	TSG	0	TSG	3	0
ANO1_ENST00000316296	ANO1	ENST00000316296	0.775749	TSG	1	0.600308	TSG	0	0.733233	TSG	1	0.92812	TSG	1	0.551144	OG	0	TSG	3	0
GRLF1_ENST00000317082	GRLF1	ENST00000317082	0.859902	TSG	1	0.640308	TSG	0	0.733233	TSG	1	0.92812	TSG	1	0.563956	TSG	0	TSG	3	0
CDHR3_ENST00000317716	CDHR3	ENST00000317716	0.775749	TSG	1	0.600308	TSG	0	0.733233	TSG	1	0.92812	TSG	1	0.551144	OG	0	TSG	3	0
SLC5A10_ENST00000317977	SLC5A10	ENST00000317977	0.859902	TSG	1	0.640308	TSG	0	0.733233	TSG	1	0.92812	TSG	1	0.561162	TSG	0	TSG	3	0
PDLIM5_ENST00000318007	PDLIM5	ENST00000318007	0.775749	TSG	1	0.559692	OG	0	0.733233	TSG	1	0.92812	TSG	1	0.514817	TSG	0	TSG	3	0
PSAPL1_ENST00000319098	PSAPL1	ENST00000319098	0.775749	TSG	1	0.559692	OG	0	0.733233	TSG	1	0.92812	TSG	1	0.505231	OG	0	TSG	3	0
LCLAT1_ENST00000319406	LCLAT1	ENST00000319406	0.775749	TSG	1	0.640308	TSG	0	0.733233	TSG	1	0.92812	TSG	1	0.565229	TSG	0	TSG	3	0
PNKP_ENST00000322344	PNKP	ENST00000322344	0.775749	TSG	1	0.640308	TSG	0	0.733233	TSG	1	0.92812	TSG	1	0.549169	OG	0	TSG	3	0
PLEKHD1_ENST00000322564	PLEKHD1	ENST00000322564	0.775749	TSG	1	0.559692	OG	0	0.733233	TSG	1	0.92812	TSG	1	0.505231	OG	0	TSG	3	0
MAZ_ENST00000322945	MAZ	ENST00000322945	0.775749	TSG	1	0.559692	OG	0	0.733233	TSG	1	0.92812	TSG	1	0.50588	TSG	0	TSG	3	0
RNF128_ENST00000324342	RNF128	ENST00000324342	0.775749	TSG	1	0.559692	OG	0	0.733233	TSG	1	0.92812	TSG	1	0.505231	OG	0	TSG	3	0
GPR97_ENST00000327655	GPR97	ENST00000327655	0.775749	TSG	1	0.559692	OG	0	0.733233	TSG	1	0.92812	TSG	1	0.514686	OG	0	TSG	3	0
C17orf70_ENST00000327787	C17orf70	ENST00000327787	0.775749	TSG	1	0.559692	OG	0	0.733233	TSG	1	0.92812	TSG	1	0.505231	OG	0	TSG	3	0
C11orf9_ENST00000327797	C11orf9	ENST00000327797	0.775749	TSG	1	0.559692	OG	0	0.733233	TSG	1	0.92812	TSG	1	0.514686	OG	0	TSG	3	0
PLB1_ENST00000329020	PLB1	ENST00000329020	0.775749	TSG	1	0.559692	OG	0	0.733233	TSG	1	0.92812	TSG	1	0.514686	OG	0	TSG	3	0
BEST3_ENST00000331471	BEST3	ENST00000331471	0.775749	TSG	1	0.640308	TSG	0	0.733233	TSG	1	0.92812	TSG	1	0.565229	TSG	0	TSG	3	0
PCSK6_ENST00000331826	PCSK6	ENST00000331826	0.775749	TSG	1	0.640308	TSG	0	0.733233	TSG	1	0.92812	TSG	1	0.565229	TSG	0	TSG	3	0
DPP6_ENST00000332007	DPP6	ENST00000332007	0.775749	TSG	1	0.600308	TSG	0	0.733233	TSG	1	0.92812	TSG	1	0.519316	TSG	0	TSG	3	0
ATL2_ENST00000332337	ATL2	ENST00000332337	0.775749	TSG	1	0.640308	TSG	0	0.733233	TSG	1	0.92812	TSG	1	0.555774	TSG	0	TSG	3	0
SPDYE3_ENST00000332397	SPDYE3	ENST00000332397	0.775749	TSG	1	0.640308	TSG	0	0.733233	TSG	1	0.92812	TSG	1	0.565229	TSG	0	TSG	3	0
C11orf88_ENST00000332814	C11orf88	ENST00000332814	0.820194	TSG	1	0.744975	TSG	0	0.758217	TSG	1	0.92812	TSG	1	0.555586	OG	0	TSG	3	0
EWSR1_ENST00000333395	EWSR1	ENST00000333395	0.775749	TSG	1	0.559692	OG	0	0.733233	TSG	1	0.92812	TSG	1	0.505231	OG	0	TSG	3	1
SREK1_ENST00000334121	SREK1	ENST00000334121	0.775749	TSG	1	0.600308	TSG	0	0.733233	TSG	1	0.92812	TSG	1	0.519316	TSG	0	TSG	3	0
TFE3_ENST00000336239	TFE3	ENST00000336239	0.775749	TSG	1	0.559692	OG	0	0.762781	TSG	1	0.962162	TSG	1	0.508555	OG	0	TSG	3	1
SH3BP1_ENST00000336738	SH3BP1	ENST00000336738	0.775749	TSG	1	0.600308	TSG	0	0.733233	TSG	1	0.92812	TSG	1	0.551144	OG	0	TSG	3	0
RAD51C_ENST00000337432	RAD51C	ENST00000337432	0.775749	TSG	1	0.640308	TSG	0	0.733233	TSG	1	0.92812	TSG	1	0.555774	TSG	0	TSG	3	0
OSBPL9_ENST00000337809	OSBPL9	ENST00000337809	0.775749	TSG	1	0.640308	TSG	0	0.733233	TSG	1	0.92812	TSG	1	0.565229	TSG	0	TSG	3	0
HPS1_ENST00000338546	HPS1	ENST00000338546	0.775749	TSG	1	0.559692	OG	0	0.733233	TSG	1	0.92812	TSG	1	0.505231	OG	0	TSG	3	0
CRTC1_ENST00000338797	CRTC1	ENST00000338797	0.775749	TSG	1	0.559692	OG	0	0.733233	TSG	1	0.92812	TSG	1	0.505231	OG	0	TSG	3	1
RGS12_ENST00000338806	RGS12	ENST00000338806	0.775749	TSG	1	0.559692	OG	0	0.733233	TSG	1	0.92812	TSG	1	0.505231	OG	0	TSG	3	0
FERMT1_ENST00000339538	FERMT1	ENST00000339538	0.775749	TSG	1	0.640308	TSG	0	0.733233	TSG	1	0.92812	TSG	1	0.565229	TSG	0	TSG	3	0
LRRC43_ENST00000339777	LRRC43	ENST00000339777	0.859902	TSG	1	0.559692	OG	0	0.733233	TSG	1	0.92812	TSG	1	0.509298	OG	0	TSG	3	0
SP100_ENST00000341950	SP100	ENST00000341950	0.775749	TSG	1	0.559692	OG	0	0.733233	TSG	1	0.92812	TSG	1	0.514817	TSG	0	TSG	3	0
BRE_ENST00000342045	BRE	ENST00000342045	0.775749	TSG	1	0.640308	TSG	0	0.733233	TSG	1	0.92812	TSG	1	0.565229	TSG	0	TSG	3	0
SMPD1_ENST00000342245	SMPD1	ENST00000342245	0.775749	TSG	1	0.600308	TSG	0	0.733233	TSG	1	0.92812	TSG	1	0.551144	OG	0	TSG	3	0
EPB41_ENST00000343067	EPB41	ENST00000343067	0.775749	TSG	1	0.559692	OG	0	0.733233	TSG	1	0.92812	TSG	1	0.538058	OG	0	TSG	3	0
P4HTM_ENST00000343546	P4HTM	ENST00000343546	0.775749	TSG	1	0.559692	OG	0	0.733233	TSG	1	0.92812	TSG	1	0.505231	OG	0	TSG	3	0
XBP1_ENST00000344347	XBP1	ENST00000344347	0.827348	TSG	1	0.570619	OG	0	0.816749	TSG	1	0.92812	TSG	1	0.543416	TSG	0	TSG	3	0
DHRS2_ENST00000344777	DHRS2	ENST00000344777	0.775749	TSG	1	0.640308	TSG	0	0.733233	TSG	1	0.92812	TSG	1	0.565229	TSG	0	TSG	3	0
BAX_ENST00000345358	BAX	ENST00000345358	0.825496	TSG	1	0.530529	TSG	0	0.794328	TSG	1	0.962162	TSG	1	0.591359	OG	0	TSG	3	1
EZH2_ENST00000350995	EZH2	ENST00000350995	0.775749	TSG	1	0.640308	TSG	0	0.733233	TSG	1	0.92812	TSG	1	0.508555	OG	0	TSG	3	1
ACVR2B_ENST00000352511	ACVR2B	ENST00000352511	0.775749	TSG	1	0.640308	TSG	0	0.733233	TSG	1	0.92812	TSG	1	0.565229	TSG	0	TSG	3	0
RUNX2_ENST00000352853	RUNX2	ENST00000352853	0.775749	TSG	1	0.559692	OG	0	0.733233	TSG	1	0.92812	TSG	1	0.501654	OG	0	TSG	3	0
MLL3_ENST00000355193	MLL3	ENST00000355193	0.805049	TSG	1	0.878978	TSG	1	0.718834	TSG	0	1	TSG	1	0.652114	TSG	0	TSG	3	0
TCF7L2_ENST00000355717	TCF7L2	ENST00000355717	0.775749	TSG	1	0.640308	TSG	0	0.762781	TSG	1	0.92812	TSG	1	0.518009	OG	0	TSG	3	1
STK39_ENST00000355999	STK39	ENST00000355999	0.775749	TSG	1	0.640308	TSG	0	0.733233	TSG	1	0.92812	TSG	1	0.565229	TSG	0	TSG	3	0
FBRS_ENST00000356166	FBRS	ENST00000356166	0.775749	TSG	1	0.640308	TSG	0	0.733233	TSG	1	0.92812	TSG	1	0.555774	TSG	0	TSG	3	0
CENPL_ENST00000356198	CENPL	ENST00000356198	0.775749	TSG	1	0.640308	TSG	0	0.733233	TSG	1	0.92812	TSG	1	0.565229	TSG	0	TSG	3	0
DLL3_ENST00000356433	DLL3	ENST00000356433	0.859902	TSG	1	0.640308	TSG	0	0.733233	TSG	1	0.92812	TSG	1	0.561162	TSG	0	TSG	3	0
EIF4G3_ENST00000356916	EIF4G3	ENST00000356916	0.775749	TSG	1	0.559692	OG	0	0.733233	TSG	1	0.92812	TSG	1	0.519665	OG	0	TSG	3	0
NEK10_ENST00000357467	NEK10	ENST00000357467	0.775749	TSG	1	0.559692	OG	0	0.733233	TSG	1	0.92812	TSG	1	0.525928	TSG	0	TSG	3	0
C1orf61_ENST00000357975	C1orf61	ENST00000357975	0.775749	TSG	1	0.559692	OG	0	0.733233	TSG	1	0.92812	TSG	1	0.514817	TSG	0	TSG	3	0
NF1_ENST00000358273	NF1	ENST00000358273	0.775749	TSG	1	0.862216	TSG	1	0.663278	TSG	0	0.92892	TSG	1	0.614975	TSG	0	TSG	3	1
TPM1_ENST00000358278	TPM1	ENST00000358278	0.775749	TSG	1	0.559692	OG	0	0.733233	TSG	1	0.92812	TSG	1	0.514686	OG	0	TSG	3	0
CX3CR1_ENST00000358309	CX3CR1	ENST00000358309	0.775749	TSG	1	0.640308	TSG	0	0.733233	TSG	1	0.92812	TSG	1	0.519665	OG	0	TSG	3	0
ZNF238_ENST00000358704	ZNF238	ENST00000358704	0.775749	TSG	1	0.600308	TSG	0	0.733233	TSG	1	0.92812	TSG	1	0.551144	OG	0	TSG	3	0
SMTN_ENST00000358743	SMTN	ENST00000358743	0.775749	TSG	1	0.559692	OG	0	0.733233	TSG	1	0.92812	TSG	1	0.508555	OG	0	TSG	3	0
CALCR_ENST00000359558	CALCR	ENST00000359558	0.775749	TSG	1	0.559692	OG	0	0.733233	TSG	1	0.92812	TSG	1	0.505231	OG	0	TSG	3	0
BRD4_ENST00000360016	BRD4	ENST00000360016	0.775749	TSG	1	0.559692	OG	0	0.733233	TSG	1	0.92812	TSG	1	0.514686	OG	0	TSG	3	1
GATAD2A_ENST00000360315	GATAD2A	ENST00000360315	0.775749	TSG	1	0.559692	OG	0	0.733233	TSG	1	0.92812	TSG	1	0.528603	OG	0	TSG	3	0
ASTN2_ENST00000361477	ASTN2	ENST00000361477	0.775749	TSG	1	0.640308	TSG	0	0.733233	TSG	1	0.92812	TSG	1	0.554527	TSG	0	TSG	3	0
CDC14A_ENST00000361544	CDC14A	ENST00000361544	0.775749	TSG	1	0.600308	TSG	0	0.733233	TSG	1	0.92812	TSG	1	0.519316	TSG	0	TSG	3	0
TBKBP1_ENST00000361722	TBKBP1	ENST00000361722	0.859902	TSG	1	0.559692	OG	0	0.733233	TSG	1	0.92812	TSG	1	0.516965	TSG	0	TSG	3	0
DACT2_ENST00000366795	DACT2	ENST00000366795	0.775749	TSG	1	0.600308	TSG	0	0.733233	TSG	1	0.92812	TSG	1	0.519316	TSG	0	TSG	3	0
DDX59_ENST00000367348	DDX59	ENST00000367348	0.775749	TSG	1	0.640308	TSG	0	0.733233	TSG	1	0.92812	TSG	1	0.555774	TSG	0	TSG	3	0
RGL1_ENST00000367531	RGL1	ENST00000367531	0.775749	TSG	1	0.559692	OG	0	0.733233	TSG	1	0.92812	TSG	1	0.505231	OG	0	TSG	3	0
SGK1_ENST00000367857	SGK1	ENST00000367857	0.775749	TSG	1	0.640308	TSG	0	0.733233	TSG	1	0.92812	TSG	1	0.555774	TSG	0	TSG	3	1
SGK1_ENST00000367858	SGK1	ENST00000367858	0.775749	TSG	1	0.75755	TSG	1	0.63373	TSG	0	0.92892	TSG	1	0.561428	TSG	0	TSG	3	1
STX7_ENST00000367937	STX7	ENST00000367937	0.820194	TSG	1	0.744975	TSG	0	0.758217	TSG	1	0.92812	TSG	1	0.500943	OG	0	TSG	3	0
CD244_ENST00000368032	CD244	ENST00000368032	0.775749	TSG	1	0.640308	TSG	0	0.733233	TSG	1	0.92812	TSG	1	0.565229	TSG	0	TSG	3	0
KCNJ10_ENST00000368089	KCNJ10	ENST00000368089	0.775749	TSG	1	0.559692	OG	0	0.733233	TSG	1	0.92812	TSG	1	0.530469	OG	0	TSG	3	0
PTPRK_ENST00000368213	PTPRK	ENST00000368213	0.775749	TSG	1	0.640308	TSG	0	0.733233	TSG	1	0.92812	TSG	1	0.528192	TSG	0	TSG	3	1
PTPRK_ENST00000368227	PTPRK	ENST00000368227	0.775749	TSG	1	0.640308	TSG	0	0.733233	TSG	1	0.92812	TSG	1	0.528192	TSG	0	TSG	3	1
RUSC1_ENST00000368354	RUSC1	ENST00000368354	0.859902	TSG	1	0.640308	TSG	0	0.733233	TSG	1	0.92812	TSG	1	0.51422	TSG	0	TSG	3	0
FAM26D_ENST00000368596	FAM26D	ENST00000368596	0.775749	TSG	1	0.640308	TSG	0	0.733233	TSG	1	0.92812	TSG	1	0.565229	TSG	0	TSG	3	0
UROS_ENST00000368778	UROS	ENST00000368778	0.775749	TSG	1	0.600308	TSG	0	0.816749	TSG	1	0.92812	TSG	1	0.552552	TSG	0	TSG	3	0
SNX27_ENST00000368838	SNX27	ENST00000368838	0.775749	TSG	1	0.559692	OG	0	0.733233	TSG	1	0.92812	TSG	1	0.514686	OG	0	TSG	3	0
SNX27_ENST00000368843	SNX27	ENST00000368843	0.775749	TSG	1	0.559692	OG	0	0.733233	TSG	1	0.92812	TSG	1	0.514686	OG	0	TSG	3	0
SEMA6C_ENST00000368913	SEMA6C	ENST00000368913	0.775749	TSG	1	0.600308	TSG	0	0.733233	TSG	1	0.92812	TSG	1	0.519316	TSG	0	TSG	3	0
SETDB1_ENST00000368962	SETDB1	ENST00000368962	0.775749	TSG	1	0.559692	OG	0	0.816749	TSG	1	0.92812	TSG	1	0.519665	OG	0	TSG	3	0
INPP5F_ENST00000369080	INPP5F	ENST00000369080	0.775749	TSG	1	0.640308	TSG	0	0.733233	TSG	1	0.92812	TSG	1	0.565229	TSG	0	TSG	3	0
PRDM13_ENST00000369214	PRDM13	ENST00000369214	0.775749	TSG	1	0.559692	OG	0	0.733233	TSG	1	0.92812	TSG	1	0.549169	OG	0	TSG	3	0
FAM160B1_ENST00000369250	FAM160B1	ENST00000369250	0.775749	TSG	1	0.640308	TSG	0	0.733233	TSG	1	0.92812	TSG	1	0.565229	TSG	0	TSG	3	0
NOTCH2_ENST00000369342	NOTCH2	ENST00000369342	0.775749	TSG	1	0.640308	TSG	0	0.816749	TSG	1	0.92812	TSG	1	0.563982	TSG	0	TSG	3	1
SLC22A15_ENST00000369503	SLC22A15	ENST00000369503	0.775749	TSG	1	0.600308	TSG	0	0.733233	TSG	1	0.92812	TSG	1	0.519316	TSG	0	TSG	3	0
CNNM2_ENST00000369878	CNNM2	ENST00000369878	0.859902	TSG	1	0.600308	TSG	0	0.733233	TSG	1	0.92812	TSG	1	0.545756	OG	0	TSG	3	0
ARHGAP4_ENST00000370028	ARHGAP4	ENST00000370028	0.775749	TSG	1	0.640308	TSG	0	0.733233	TSG	1	0.92812	TSG	1	0.539714	OG	0	TSG	3	0
DIDO1_ENST00000370371	DIDO1	ENST00000370371	0.775749	TSG	1	0.559692	OG	0	0.733233	TSG	1	0.92812	TSG	1	0.550517	OG	0	TSG	3	0
DAB1_ENST00000371231	DAB1	ENST00000371231	0.775749	TSG	1	0.640308	TSG	0	0.733233	TSG	1	0.92812	TSG	1	0.528192	TSG	0	TSG	3	0
HEATR8_ENST00000371287	HEATR8	ENST00000371287	0.775749	TSG	1	0.600308	TSG	0	0.733233	TSG	1	0.92812	TSG	1	0.519316	TSG	0	TSG	3	0
BCAS1_ENST00000371440	BCAS1	ENST00000371440	0.775749	TSG	1	0.640308	TSG	0	0.733233	TSG	1	0.92812	TSG	1	0.555774	TSG	0	TSG	3	0
NDOR1_ENST00000371521	NDOR1	ENST00000371521	0.775749	TSG	1	0.559692	OG	0	0.733233	TSG	1	0.92812	TSG	1	0.505231	OG	0	TSG	3	0
ECHDC2_ENST00000371522	ECHDC2	ENST00000371522	0.775749	TSG	1	0.635554	OG	0	0.733233	TSG	1	0.92812	TSG	1	0.505231	OG	0	TSG	3	0
OSBPL9_ENST00000371710	OSBPL9	ENST00000371710	0.775749	TSG	1	0.640308	TSG	0	0.733233	TSG	1	0.92812	TSG	1	0.565229	TSG	0	TSG	3	0
SFTPA1_ENST00000372308	SFTPA1	ENST00000372308	0.775749	TSG	1	0.600308	TSG	0	0.733233	TSG	1	0.92812	TSG	1	0.519316	TSG	0	TSG	3	0
TSC22D3_ENST00000372397	TSC22D3	ENST00000372397	0.820194	TSG	1	0.704975	TSG	0	0.758217	TSG	1	0.92812	TSG	1	0.556093	TSG	0	TSG	3	0
RBM41_ENST00000372487	RBM41	ENST00000372487	0.775749	TSG	1	0.640308	TSG	0	0.733233	TSG	1	0.92812	TSG	1	0.555774	TSG	0	TSG	3	0
COL6A5_ENST00000373157	COL6A5	ENST00000373157	0.775749	TSG	1	0.559692	OG	0	0.733233	TSG	1	0.92812	TSG	1	0.508555	OG	0	TSG	3	0
ZMYM6_ENST00000373340	ZMYM6	ENST00000373340	0.775749	TSG	1	0.600308	TSG	0	0.733233	TSG	1	0.92812	TSG	1	0.551144	OG	0	TSG	3	0
SYNC_ENST00000373484	SYNC	ENST00000373484	0.775749	TSG	1	0.640308	TSG	0	0.733233	TSG	1	0.92812	TSG	1	0.565229	TSG	0	TSG	3	0
MYPN_ENST00000373675	MYPN	ENST00000373675	0.775749	TSG	1	0.559692	OG	0	0.733233	TSG	1	0.92812	TSG	1	0.505231	OG	0	TSG	3	0
MUSK_ENST00000374440	MUSK	ENST00000374440	0.820194	TSG	1	0.744975	TSG	0	0.758217	TSG	1	0.92812	TSG	1	0.53354	TSG	0	TSG	3	0
METTL8_ENST00000375258	METTL8	ENST00000375258	0.775749	TSG	1	0.559692	OG	0	0.733233	TSG	1	0.92812	TSG	1	0.514686	OG	0	TSG	3	0
PCCA_ENST00000376285	PCCA	ENST00000376285	0.775749	TSG	1	0.640308	TSG	0	0.733233	TSG	1	0.92812	TSG	1	0.555774	TSG	0	TSG	3	0
FRMD3_ENST00000376434	FRMD3	ENST00000376434	0.775749	TSG	1	0.640308	TSG	0	0.733233	TSG	1	0.92812	TSG	1	0.555774	TSG	0	TSG	3	0
PIM2_ENST00000376509	PIM2	ENST00000376509	0.775749	TSG	1	0.640308	TSG	0	0.733233	TSG	1	0.92812	TSG	1	0.565229	TSG	0	TSG	3	0
KIAA2013_ENST00000376576	KIAA2013	ENST00000376576	0.775749	TSG	1	0.559692	OG	0	0.733233	TSG	1	0.92812	TSG	1	0.505231	OG	0	TSG	3	0
FARP1_ENST00000376581	FARP1	ENST00000376581	0.820194	TSG	1	0.744975	TSG	0	0.758217	TSG	1	0.92812	TSG	1	0.53354	TSG	0	TSG	3	0
GABBR1_ENST00000377012	GABBR1	ENST00000377012	0.775749	TSG	1	0.640308	TSG	0	0.733233	TSG	1	0.92812	TSG	1	0.565229	TSG	0	TSG	3	0
CACNB2_ENST00000377315	CACNB2	ENST00000377315	0.775749	TSG	1	0.600308	TSG	0	0.733233	TSG	1	0.92812	TSG	1	0.519316	TSG	0	TSG	3	0
CACNB2_ENST00000377319	CACNB2	ENST00000377319	0.775749	TSG	1	0.640308	TSG	0	0.733233	TSG	1	0.92812	TSG	1	0.555774	TSG	0	TSG	3	0
CACNB2_ENST00000377329	CACNB2	ENST00000377329	0.775749	TSG	1	0.640308	TSG	0	0.733233	TSG	1	0.92812	TSG	1	0.555774	TSG	0	TSG	3	0
SLC45A1_ENST00000377479	SLC45A1	ENST00000377479	0.775749	TSG	1	0.600308	TSG	0	0.733233	TSG	1	0.92812	TSG	1	0.551144	OG	0	TSG	3	0
C20orf72_ENST00000377704	C20orf72	ENST00000377704	0.775749	TSG	1	0.640308	TSG	0	0.733233	TSG	1	0.92812	TSG	1	0.565229	TSG	0	TSG	3	0
PLEKHG5_ENST00000377748	PLEKHG5	ENST00000377748	0.775749	TSG	1	0.559692	OG	0	0.733233	TSG	1	0.92812	TSG	1	0.513451	OG	0	TSG	3	0
TMEM71_ENST00000377901	TMEM71	ENST00000377901	0.775749	TSG	1	0.559692	OG	0	0.816749	TSG	1	0.92812	TSG	1	0.508555	OG	0	TSG	3	0
KDM6A_ENST00000377967	KDM6A	ENST00000377967	0.775749	TSG	1	0.529693	OG	0	0.798892	TSG	1	0.92892	TSG	1	0.544831	TSG	0	TSG	3	1
KCNAB2_ENST00000378083	KCNAB2	ENST00000378083	0.775749	TSG	1	0.559692	OG	0	0.733233	TSG	1	0.92812	TSG	1	0.508555	OG	0	TSG	3	0
KCNAB2_ENST00000378111	KCNAB2	ENST00000378111	0.775749	TSG	1	0.640308	TSG	0	0.733233	TSG	1	0.92812	TSG	1	0.598465	TSG	0	TSG	3	0
TRIM24_ENST00000378381	TRIM24	ENST00000378381	0.775749	TSG	1	0.75755	TSG	1	0.579762	TSG	0	0.92892	TSG	1	0.570883	TSG	0	TSG	3	1
PPM1B_ENST00000378551	PPM1B	ENST00000378551	0.775749	TSG	1	0.640308	TSG	0	0.733233	TSG	1	0.92812	TSG	1	0.565229	TSG	0	TSG	3	0
C11orf49_ENST00000378618	C11orf49	ENST00000378618	0.775749	TSG	1	0.559692	OG	0	0.733233	TSG	1	0.92812	TSG	1	0.505231	OG	0	TSG	3	0
FUK_ENST00000378912	FUK	ENST00000378912	0.775749	TSG	1	0.640308	TSG	0	0.733233	TSG	1	0.92812	TSG	1	0.528603	OG	0	TSG	3	0
ATL2_ENST00000378954	ATL2	ENST00000378954	0.775749	TSG	1	0.640308	TSG	0	0.733233	TSG	1	0.92812	TSG	1	0.555774	TSG	0	TSG	3	0
AQP7_ENST00000379507	AQP7	ENST00000379507	0.775749	TSG	1	0.559692	OG	0	0.733233	TSG	1	0.92812	TSG	1	0.505231	OG	0	TSG	3	0
BRE_ENST00000379632	BRE	ENST00000379632	0.775749	TSG	1	0.640308	TSG	0	0.733233	TSG	1	0.92812	TSG	1	0.565229	TSG	0	TSG	3	0
APTX_ENST00000379813	APTX	ENST00000379813	0.775749	TSG	1	0.640308	TSG	0	0.733233	TSG	1	0.92812	TSG	1	0.555774	TSG	0	TSG	3	0
NBEA_ENST00000379922	NBEA	ENST00000379922	0.775749	TSG	1	0.640308	TSG	0	0.733233	TSG	1	0.92812	TSG	1	0.518009	OG	0	TSG	3	1
PDLIM5_ENST00000380180	PDLIM5	ENST00000380180	0.775749	TSG	1	0.559692	OG	0	0.733233	TSG	1	0.92812	TSG	1	0.514817	TSG	0	TSG	3	0
PDE9A_ENST00000380328	PDE9A	ENST00000380328	0.775749	TSG	1	0.559692	OG	0	0.733233	TSG	1	0.92812	TSG	1	0.514686	OG	0	TSG	3	0
PSIP1_ENST00000380715	PSIP1	ENST00000380715	0.775749	TSG	1	0.640308	TSG	0	0.733233	TSG	1	0.92812	TSG	1	0.519665	OG	0	TSG	3	1
ICAM4_ENST00000380770	ICAM4	ENST00000380770	0.775749	TSG	1	0.559692	OG	0	0.733233	TSG	1	0.92812	TSG	1	0.505231	OG	0	TSG	3	0
SBF1_ENST00000380817	SBF1	ENST00000380817	0.775749	TSG	1	0.640308	TSG	0	0.733233	TSG	1	0.92812	TSG	1	0.528603	OG	0	TSG	3	0
PAN3_ENST00000380958	PAN3	ENST00000380958	0.775749	TSG	1	0.600308	TSG	0	0.733233	TSG	1	0.92812	TSG	1	0.519316	TSG	0	TSG	3	0
VCX3B_ENST00000381029	VCX3B	ENST00000381029	0.859902	TSG	1	0.559692	OG	0	0.816749	TSG	1	0.92812	TSG	1	0.525081	OG	0	TSG	3	0
TMTC1_ENST00000381224	TMTC1	ENST00000381224	0.775749	TSG	1	0.640308	TSG	0	0.733233	TSG	1	0.92812	TSG	1	0.515733	TSG	0	TSG	3	0
GEN1_ENST00000381254	GEN1	ENST00000381254	0.775749	TSG	1	0.640308	TSG	0	0.733233	TSG	1	0.92812	TSG	1	0.530746	TSG	0	TSG	3	0
PDGFB_ENST00000381551	PDGFB	ENST00000381551	0.775749	TSG	1	0.640308	TSG	0	0.75663	TSG	1	0.92812	TSG	1	0.54158	OG	0	TSG	3	1
MTUS1_ENST00000381862	MTUS1	ENST00000381862	0.775749	TSG	1	0.640308	TSG	0	0.733233	TSG	1	0.92812	TSG	1	0.565229	TSG	0	TSG	3	0
MSR1_ENST00000381998	MSR1	ENST00000381998	0.775749	TSG	1	0.559692	OG	0	0.733233	TSG	1	0.92812	TSG	1	0.508555	OG	0	TSG	3	0
RFX3_ENST00000382004	RFX3	ENST00000382004	0.859902	TSG	1	0.640308	TSG	0	0.733233	TSG	1	0.92812	TSG	1	0.512622	OG	0	TSG	3	0
BRSK2_ENST00000382179	BRSK2	ENST00000382179	0.859902	TSG	1	0.640308	TSG	0	0.733233	TSG	1	0.92812	TSG	1	0.55624	OG	0	TSG	3	0
FAHD1_ENST00000382666	FAHD1	ENST00000382666	0.775749	TSG	1	0.640308	TSG	0	0.733233	TSG	1	0.92812	TSG	1	0.565229	TSG	0	TSG	3	0
UROC1_ENST00000383579	UROC1	ENST00000383579	0.775749	TSG	1	0.559692	OG	0	0.733233	TSG	1	0.92812	TSG	1	0.505231	OG	0	TSG	3	0
C7orf63_ENST00000389297	C7orf63	ENST00000389297	0.775749	TSG	1	0.559692	OG	0	0.733233	TSG	1	0.92812	TSG	1	0.538058	OG	0	TSG	3	0
NBR1_ENST00000389312	NBR1	ENST00000389312	0.775749	TSG	1	0.559692	OG	0	0.733233	TSG	1	0.92812	TSG	1	0.50588	TSG	0	TSG	3	0
SMYD5_ENST00000389501	SMYD5	ENST00000389501	0.775749	TSG	1	0.600308	TSG	0	0.733233	TSG	1	0.92812	TSG	1	0.551144	OG	0	TSG	3	0
TSSK1B_ENST00000390666	TSSK1B	ENST00000390666	0.775749	TSG	1	0.640308	TSG	0	0.733233	TSG	1	0.92812	TSG	1	0.514817	TSG	0	TSG	3	0
ZNF628_ENST00000391718	ZNF628	ENST00000391718	0.775749	TSG	1	0.600308	TSG	0	0.733233	TSG	1	0.92812	TSG	1	0.551144	OG	0	TSG	3	0
STRN4_ENST00000391910	STRN4	ENST00000391910	0.775749	TSG	1	0.640308	TSG	0	0.733233	TSG	1	0.92812	TSG	1	0.565229	TSG	0	TSG	3	0
TRAF3IP1_ENST00000391994	TRAF3IP1	ENST00000391994	0.775749	TSG	1	0.559692	OG	0	0.733233	TSG	1	0.92812	TSG	1	0.514686	OG	0	TSG	3	0
FAM117B_ENST00000392238	FAM117B	ENST00000392238	0.775749	TSG	1	0.600308	TSG	0	0.733233	TSG	1	0.92812	TSG	1	0.551144	OG	0	TSG	3	0
SUMO1_ENST00000392246	SUMO1	ENST00000392246	0.820194	TSG	1	0.744975	TSG	0	0.758217	TSG	1	0.92812	TSG	1	0.500943	OG	0	TSG	3	0
IYD_ENST00000392255	IYD	ENST00000392255	0.775749	TSG	1	0.559692	OG	0	0.733233	TSG	1	0.92812	TSG	1	0.505231	OG	0	TSG	3	0
IYD_ENST00000392256	IYD	ENST00000392256	0.775749	TSG	1	0.559692	OG	0	0.733233	TSG	1	0.92812	TSG	1	0.505231	OG	0	TSG	3	0
C19orf12_ENST00000392278	C19orf12	ENST00000392278	0.775749	TSG	1	0.559692	OG	0	0.816749	TSG	1	0.92812	TSG	1	0.514817	TSG	0	TSG	3	0
RNF34_ENST00000392464	RNF34	ENST00000392464	0.775749	TSG	1	0.559692	OG	0	0.733233	TSG	1	0.92812	TSG	1	0.505231	OG	0	TSG	3	0
RNF34_ENST00000392465	RNF34	ENST00000392465	0.775749	TSG	1	0.559692	OG	0	0.733233	TSG	1	0.92812	TSG	1	0.505231	OG	0	TSG	3	0
CD8B_ENST00000393759	CD8B	ENST00000393759	0.775749	TSG	1	0.600308	TSG	0	0.733233	TSG	1	0.92812	TSG	1	0.531096	OG	0	TSG	3	0
CPEB3_ENST00000394210	CPEB3	ENST00000394210	0.775749	TSG	1	0.559692	OG	0	0.733233	TSG	1	0.92812	TSG	1	0.505231	OG	0	TSG	3	1
GPC3_ENST00000394299	GPC3	ENST00000394299	0.775749	TSG	1	0.640308	TSG	0	0.733233	TSG	1	0.92812	TSG	1	0.555774	TSG	0	TSG	3	1
HEPACAM2_ENST00000394468	HEPACAM2	ENST00000394468	0.775749	TSG	1	0.559692	OG	0	0.733233	TSG	1	0.92812	TSG	1	0.508555	OG	0	TSG	3	0
FBRS_ENST00000395073	FBRS	ENST00000395073	0.775749	TSG	1	0.640308	TSG	0	0.733233	TSG	1	0.92812	TSG	1	0.565229	TSG	0	TSG	3	0
HKDC1_ENST00000395086	HKDC1	ENST00000395086	0.775749	TSG	1	0.640308	TSG	0	0.733233	TSG	1	0.92812	TSG	1	0.505231	OG	0	TSG	3	0
ANKDD1A_ENST00000395720	ANKDD1A	ENST00000395720	0.775749	TSG	1	0.559692	OG	0	0.733233	TSG	1	0.92812	TSG	1	0.505231	OG	0	TSG	3	0
MYOCD_ENST00000395988	MYOCD	ENST00000395988	0.775749	TSG	1	0.640308	TSG	0	0.733233	TSG	1	0.92812	TSG	1	0.565229	TSG	0	TSG	3	0
AR_ENST00000396043	AR	ENST00000396043	0.775749	TSG	1	0.640308	TSG	0	0.733233	TSG	1	0.92812	TSG	1	0.561428	TSG	0	TSG	3	1
EPS15_ENST00000396122	EPS15	ENST00000396122	0.775749	TSG	1	0.640308	TSG	0	0.733233	TSG	1	0.92812	TSG	1	0.555774	TSG	0	TSG	3	1
NT5C3_ENST00000396152	NT5C3	ENST00000396152	0.775749	TSG	1	0.640308	TSG	0	0.733233	TSG	1	0.92812	TSG	1	0.555774	TSG	0	TSG	3	0
SLC12A1_ENST00000396577	SLC12A1	ENST00000396577	0.775749	TSG	1	0.600308	TSG	0	0.733233	TSG	1	0.92812	TSG	1	0.519316	TSG	0	TSG	3	0
LIMCH1_ENST00000396595	LIMCH1	ENST00000396595	0.775749	TSG	1	0.559692	OG	0	0.733233	TSG	1	0.92812	TSG	1	0.508555	OG	0	TSG	3	0
SPAG8_ENST00000396638	SPAG8	ENST00000396638	0.775749	TSG	1	0.640308	TSG	0	0.733233	TSG	1	0.92812	TSG	1	0.530746	TSG	0	TSG	3	0
FST_ENST00000396947	FST	ENST00000396947	0.775749	TSG	1	0.559692	OG	0	0.733233	TSG	1	0.92812	TSG	1	0.505231	OG	0	TSG	3	0
NUP98_ENST00000397007	NUP98	ENST00000397007	0.775749	TSG	1	0.559692	OG	0	0.733233	TSG	1	0.92812	TSG	1	0.538058	OG	0	TSG	3	1
PAXIP1_ENST00000397192	PAXIP1	ENST00000397192	0.775749	TSG	1	0.559692	OG	0	0.733233	TSG	1	0.92812	TSG	1	0.514686	OG	0	TSG	3	0
PLAA_ENST00000397292	PLAA	ENST00000397292	0.859902	TSG	1	0.600308	TSG	0	0.733233	TSG	1	0.92812	TSG	1	0.545756	OG	0	TSG	3	0
IRF7_ENST00000397574	IRF7	ENST00000397574	0.775749	TSG	1	0.559692	OG	0	0.733233	TSG	1	0.92812	TSG	1	0.505231	OG	0	TSG	3	0
UGGT2_ENST00000397618	UGGT2	ENST00000397618	0.775749	TSG	1	0.559692	OG	0	0.733233	TSG	1	0.92812	TSG	1	0.525928	TSG	0	TSG	3	0
CPSF4L_ENST00000397671	CPSF4L	ENST00000397671	0.859902	TSG	1	0.559692	OG	0	0.816749	TSG	1	0.92812	TSG	1	0.51075	TSG	0	TSG	3	0
BMP1_ENST00000397816	BMP1	ENST00000397816	0.775749	TSG	1	0.559692	OG	0	0.733233	TSG	1	0.92812	TSG	1	0.50588	TSG	0	TSG	3	0
ADD1_ENST00000398125	ADD1	ENST00000398125	0.775749	TSG	1	0.640308	TSG	0	0.733233	TSG	1	0.92812	TSG	1	0.539714	OG	0	TSG	3	0
C4orf29_ENST00000398965	C4orf29	ENST00000398965	0.775749	TSG	1	0.640308	TSG	0	0.733233	TSG	1	0.92812	TSG	1	0.542068	TSG	0	TSG	3	0
BRCC3_ENST00000399042	BRCC3	ENST00000399042	0.775749	TSG	1	0.640308	TSG	0	0.733233	TSG	1	0.92812	TSG	1	0.565229	TSG	0	TSG	3	0
FLYWCH1_ENST00000399667	FLYWCH1	ENST00000399667	0.775749	TSG	1	0.640308	TSG	0	0.733233	TSG	1	0.92812	TSG	1	0.505231	OG	0	TSG	3	0
TRPV1_ENST00000399756	TRPV1	ENST00000399756	0.775749	TSG	1	0.640308	TSG	0	0.733233	TSG	1	0.92812	TSG	1	0.565229	TSG	0	TSG	3	0
RFPL2_ENST00000400237	RFPL2	ENST00000400237	0.775749	TSG	1	0.600308	TSG	0	0.733233	TSG	1	0.92812	TSG	1	0.519316	TSG	0	TSG	3	0
MARK2_ENST00000402010	MARK2	ENST00000402010	0.775749	TSG	1	0.559692	OG	0	0.733233	TSG	1	0.92812	TSG	1	0.528603	OG	0	TSG	3	0
CLIP4_ENST00000402240	CLIP4	ENST00000402240	0.775749	TSG	1	0.559692	OG	0	0.733233	TSG	1	0.92812	TSG	1	0.528603	OG	0	TSG	3	0
LPHN2_ENST00000402328	LPHN2	ENST00000402328	0.775749	TSG	1	0.640308	TSG	0	0.733233	TSG	1	0.92812	TSG	1	0.565229	TSG	0	TSG	3	0
ROS1_ENST00000403284	ROS1	ENST00000403284	0.820194	TSG	1	0.744975	TSG	0	0.758217	TSG	1	0.92812	TSG	1	0.53354	TSG	0	TSG	3	1
MED23_ENST00000403834	MED23	ENST00000403834	0.79398	TSG	1	0.58354	OG	0	0.798892	TSG	1	0.92892	TSG	1	0.592662	TSG	0	TSG	3	0
TPM1_ENST00000403994	TPM1	ENST00000403994	0.775749	TSG	1	0.559692	OG	0	0.733233	TSG	1	0.92812	TSG	1	0.514686	OG	0	TSG	3	0
NF2_ENST00000403999	NF2	ENST00000403999	0.775749	TSG	1	0.640308	TSG	0	0.733233	TSG	1	0.92812	TSG	1	0.537647	TSG	0	TSG	3	1
GATAD2A_ENST00000404158	GATAD2A	ENST00000404158	0.775749	TSG	1	0.559692	OG	0	0.733233	TSG	1	0.92812	TSG	1	0.528603	OG	0	TSG	3	0
IFNAR2_ENST00000404220	IFNAR2	ENST00000404220	0.775749	TSG	1	0.640308	TSG	0	0.733233	TSG	1	0.92812	TSG	1	0.565229	TSG	0	TSG	3	0
PSTK_ENST00000405485	PSTK	ENST00000405485	0.820194	TSG	1	0.744975	TSG	0	0.758217	TSG	1	0.92812	TSG	1	0.555586	OG	0	TSG	3	0
TMEM196_ENST00000405764	TMEM196	ENST00000405764	0.775749	TSG	1	0.559692	OG	0	0.733233	TSG	1	0.92812	TSG	1	0.514817	TSG	0	TSG	3	0
MEX3C_ENST00000406189	MEX3C	ENST00000406189	0.775749	TSG	1	0.559692	OG	0	0.733233	TSG	1	0.92812	TSG	1	0.500466	TSG	0	TSG	3	0
C14orf135_ENST00000406854	C14orf135	ENST00000406854	0.775749	TSG	1	0.559692	OG	0	0.733233	TSG	1	0.92812	TSG	1	0.505231	OG	0	TSG	3	0
SLC44A2_ENST00000407327	SLC44A2	ENST00000407327	0.775749	TSG	1	0.559692	OG	0	0.733233	TSG	1	0.92812	TSG	1	0.50588	TSG	0	TSG	3	0
SYNC_ENST00000409190	SYNC	ENST00000409190	0.775749	TSG	1	0.640308	TSG	0	0.733233	TSG	1	0.92812	TSG	1	0.565229	TSG	0	TSG	3	0
INPP4A_ENST00000409540	INPP4A	ENST00000409540	0.775749	TSG	1	0.559692	OG	0	0.733233	TSG	1	0.92812	TSG	1	0.505231	OG	0	TSG	3	0
WDR81_ENST00000409644	WDR81	ENST00000409644	0.775749	TSG	1	0.559692	OG	0	0.733233	TSG	1	0.92812	TSG	1	0.50588	TSG	0	TSG	3	0
SCRN3_ENST00000409673	SCRN3	ENST00000409673	0.775749	TSG	1	0.559692	OG	0	0.733233	TSG	1	0.92812	TSG	1	0.504514	OG	0	TSG	3	0
CEP19_ENST00000409690	CEP19	ENST00000409690	0.775749	TSG	1	0.564446	TSG	0	0.733233	TSG	1	0.92812	TSG	1	0.655494	TSG	0	TSG	3	0
UPP2_ENST00000409859	UPP2	ENST00000409859	0.775749	TSG	1	0.559692	OG	0	0.733233	TSG	1	0.92812	TSG	1	0.505231	OG	0	TSG	3	0
PPM1B_ENST00000409895	PPM1B	ENST00000409895	0.775749	TSG	1	0.640308	TSG	0	0.733233	TSG	1	0.92812	TSG	1	0.565229	TSG	0	TSG	3	0
UNC50_ENST00000409975	UNC50	ENST00000409975	0.775749	TSG	1	0.559692	OG	0	0.733233	TSG	1	0.92812	TSG	1	0.505231	OG	0	TSG	3	0
EIF4G3_ENST00000411888	EIF4G3	ENST00000411888	0.775749	TSG	1	0.559692	OG	0	0.816749	TSG	1	0.92812	TSG	1	0.519665	OG	0	TSG	3	0
SNRNP35_ENST00000412157	SNRNP35	ENST00000412157	0.775749	TSG	1	0.640308	TSG	0	0.733233	TSG	1	0.92812	TSG	1	0.565229	TSG	0	TSG	3	0
PPIL2_ENST00000412327	PPIL2	ENST00000412327	0.775749	TSG	1	0.559692	OG	0	0.733233	TSG	1	0.92812	TSG	1	0.505231	OG	0	TSG	3	0
KLF7_ENST00000412414	KLF7	ENST00000412414	0.775749	TSG	1	0.600308	TSG	0	0.733233	TSG	1	0.92812	TSG	1	0.519316	TSG	0	TSG	3	0
CALCOCO1_ENST00000413257	CALCOCO1	ENST00000413257	0.775749	TSG	1	0.640308	TSG	0	0.733233	TSG	1	0.92812	TSG	1	0.565229	TSG	0	TSG	3	0
SPAG16_ENST00000413312	SPAG16	ENST00000413312	0.775749	TSG	1	0.559692	OG	0	0.733233	TSG	1	0.92812	TSG	1	0.505231	OG	0	TSG	3	0
AMDHD2_ENST00000413459	AMDHD2	ENST00000413459	0.775749	TSG	1	0.559692	OG	0	0.733233	TSG	1	0.92812	TSG	1	0.514686	OG	0	TSG	3	0
RXRB_ENST00000413614	RXRB	ENST00000413614	0.820194	TSG	1	0.744975	TSG	0	0.758217	TSG	1	0.92812	TSG	1	0.555586	OG	0	TSG	3	0
SGK1_ENST00000413996	SGK1	ENST00000413996	0.775749	TSG	1	0.640308	TSG	0	0.733233	TSG	1	0.92812	TSG	1	0.555774	TSG	0	TSG	3	1
IGFALS_ENST00000415638	IGFALS	ENST00000415638	0.775749	TSG	1	0.640308	TSG	0	0.733233	TSG	1	0.92812	TSG	1	0.565229	TSG	0	TSG	3	0
TMPRSS7_ENST00000419127	TMPRSS7	ENST00000419127	0.775749	TSG	1	0.600308	TSG	0	0.733233	TSG	1	0.92812	TSG	1	0.519316	TSG	0	TSG	3	0
IL6_ENST00000420258	IL6	ENST00000420258	0.775749	TSG	1	0.640308	TSG	0	0.733233	TSG	1	0.92812	TSG	1	0.565229	TSG	0	TSG	3	0
CTIF_ENST00000420275	CTIF	ENST00000420275	0.775749	TSG	1	0.640308	TSG	0	0.733233	TSG	1	0.92812	TSG	1	0.539714	OG	0	TSG	3	0
SLC12A4_ENST00000422611	SLC12A4	ENST00000422611	0.775749	TSG	1	0.640308	TSG	0	0.733233	TSG	1	0.92812	TSG	1	0.539714	OG	0	TSG	3	0
RFX7_ENST00000423270	RFX7	ENST00000423270	0.775749	TSG	1	0.640308	TSG	0	0.733233	TSG	1	0.92812	TSG	1	0.528192	TSG	0	TSG	3	0
KY_ENST00000423778	KY	ENST00000423778	0.775749	TSG	1	0.559692	OG	0	0.733233	TSG	1	0.92812	TSG	1	0.505231	OG	0	TSG	3	0
DNAJC11_ENST00000426784	DNAJC11	ENST00000426784	0.775749	TSG	1	0.559692	OG	0	0.733233	TSG	1	0.92812	TSG	1	0.514686	OG	0	TSG	3	0
NTM_ENST00000427481	NTM	ENST00000427481	0.775749	TSG	1	0.600308	TSG	0	0.733233	TSG	1	0.92812	TSG	1	0.551144	OG	0	TSG	3	0
NUDCD1_ENST00000427660	NUDCD1	ENST00000427660	0.775749	TSG	1	0.640308	TSG	0	0.733233	TSG	1	0.92812	TSG	1	0.565229	TSG	0	TSG	3	0
ADAL_ENST00000428046	ADAL	ENST00000428046	0.775749	TSG	1	0.559692	OG	0	0.733233	TSG	1	0.92812	TSG	1	0.505231	OG	0	TSG	3	0
ARPP21_ENST00000428373	ARPP21	ENST00000428373	0.871793	TSG	1	0.744975	TSG	0	0.758217	TSG	1	0.92812	TSG	1	0.505958	TSG	0	TSG	3	0
OSBPL9_ENST00000428468	OSBPL9	ENST00000428468	0.775749	TSG	1	0.640308	TSG	0	0.733233	TSG	1	0.92812	TSG	1	0.565229	TSG	0	TSG	3	0
WAC_ENST00000428935	WAC	ENST00000428935	0.775749	TSG	1	0.640308	TSG	0	0.762781	TSG	1	0.92812	TSG	1	0.518009	OG	0	TSG	3	0
LDB3_ENST00000429277	LDB3	ENST00000429277	0.775749	TSG	1	0.559692	OG	0	0.733233	TSG	1	0.92812	TSG	1	0.50588	TSG	0	TSG	3	0
KBTBD4_ENST00000430070	KBTBD4	ENST00000430070	0.775749	TSG	1	0.559692	OG	0	0.733233	TSG	1	0.92812	TSG	1	0.50588	TSG	0	TSG	3	0
FAM198A_ENST00000430121	FAM198A	ENST00000430121	0.775749	TSG	1	0.640308	TSG	0	0.733233	TSG	1	0.92812	TSG	1	0.565229	TSG	0	TSG	3	0
ADAM19_ENST00000430702	ADAM19	ENST00000430702	0.775749	TSG	1	0.640308	TSG	0	0.733233	TSG	1	0.92812	TSG	1	0.530746	TSG	0	TSG	3	0
ZNF33A_ENST00000432900	ZNF33A	ENST00000432900	0.775749	TSG	1	0.559692	OG	0	0.733233	TSG	1	0.92812	TSG	1	0.514686	OG	0	TSG	3	0
DCTN2_ENST00000434715	DCTN2	ENST00000434715	0.775749	TSG	1	0.600308	TSG	0	0.733233	TSG	1	0.92812	TSG	1	0.551144	OG	0	TSG	3	0
RNF148_ENST00000434824	RNF148	ENST00000434824	0.775749	TSG	1	0.640308	TSG	0	0.816749	TSG	1	0.92812	TSG	1	0.605366	TSG	0	TSG	3	0
KLHL12_ENST00000435533	KLHL12	ENST00000435533	0.859902	TSG	1	0.640308	TSG	0	0.733233	TSG	1	0.92812	TSG	1	0.507804	OG	0	TSG	3	0
C4orf26_ENST00000435974	C4orf26	ENST00000435974	0.775749	TSG	1	0.559692	OG	0	0.733233	TSG	1	0.92812	TSG	1	0.514817	TSG	0	TSG	3	0
SLC14A1_ENST00000436407	SLC14A1	ENST00000436407	0.775749	TSG	1	0.640308	TSG	0	0.733233	TSG	1	0.92812	TSG	1	0.565229	TSG	0	TSG	3	0
MEF2C_ENST00000437473	MEF2C	ENST00000437473	0.775749	TSG	1	0.559692	OG	0	0.733233	TSG	1	0.92812	TSG	1	0.508555	OG	0	TSG	3	0
SPEN_ENST00000438066	SPEN	ENST00000438066	0.775749	TSG	1	0.640308	TSG	0	0.816749	TSG	1	0.92812	TSG	1	0.508555	OG	0	TSG	3	1
CCDC36_ENST00000438782	CCDC36	ENST00000438782	0.775749	TSG	1	0.640308	TSG	0	0.733233	TSG	1	0.92812	TSG	1	0.565229	TSG	0	TSG	3	0
PNMAL1_ENST00000438932	PNMAL1	ENST00000438932	0.775749	TSG	1	0.640308	TSG	0	0.733233	TSG	1	0.92812	TSG	1	0.546072	TSG	0	TSG	3	0
SPAM1_ENST00000439500	SPAM1	ENST00000439500	0.775749	TSG	1	0.640308	TSG	0	0.733233	TSG	1	0.92812	TSG	1	0.555774	TSG	0	TSG	3	0
BMPR1B_ENST00000440890	BMPR1B	ENST00000440890	0.775749	TSG	1	0.640308	TSG	0	0.733233	TSG	1	0.92812	TSG	1	0.539714	OG	0	TSG	3	0
TUBE1_ENST00000441191	TUBE1	ENST00000441191	0.775749	TSG	1	0.559692	OG	0	0.733233	TSG	1	0.92812	TSG	1	0.514817	TSG	0	TSG	3	0
CISH_ENST00000443053	CISH	ENST00000443053	0.820194	TSG	1	0.744975	TSG	0	0.758217	TSG	1	0.92812	TSG	1	0.555586	OG	0	TSG	3	0
MRS2_ENST00000443868	MRS2	ENST00000443868	0.775749	TSG	1	0.640308	TSG	0	0.733233	TSG	1	0.92812	TSG	1	0.565229	TSG	0	TSG	3	0
RGL2_ENST00000444031	RGL2	ENST00000444031	0.775749	TSG	1	0.559692	OG	0	0.816749	TSG	1	0.962162	TSG	1	0.519665	OG	0	TSG	3	0
FAM122C_ENST00000445123	FAM122C	ENST00000445123	0.775749	TSG	1	0.559692	OG	0	0.733233	TSG	1	0.92812	TSG	1	0.514817	TSG	0	TSG	3	0
CCR2_ENST00000445132	CCR2	ENST00000445132	0.775749	TSG	1	0.640308	TSG	0	0.733233	TSG	1	0.92812	TSG	1	0.605366	TSG	0	TSG	3	0
MAPKAPK3_ENST00000446044	MAPKAPK3	ENST00000446044	0.775749	TSG	1	0.559692	OG	0	0.733233	TSG	1	0.92812	TSG	1	0.505231	OG	0	TSG	3	0
DCT_ENST00000446125	DCT	ENST00000446125	0.775749	TSG	1	0.640308	TSG	0	0.733233	TSG	1	0.92812	TSG	1	0.555774	TSG	0	TSG	3	0
CYTH1_ENST00000446868	CYTH1	ENST00000446868	0.820194	TSG	1	0.744975	TSG	0	0.73482	TSG	1	0.92812	TSG	1	0.539941	TSG	0	TSG	3	0
OSBPL9_ENST00000447887	OSBPL9	ENST00000447887	0.775749	TSG	1	0.640308	TSG	0	0.733233	TSG	1	0.92812	TSG	1	0.537647	TSG	0	TSG	3	0
ERGIC3_ENST00000447986	ERGIC3	ENST00000447986	0.775749	TSG	1	0.559692	OG	0	0.733233	TSG	1	0.92812	TSG	1	0.505231	OG	0	TSG	3	0
C1orf141_ENST00000448166	C1orf141	ENST00000448166	0.859902	TSG	1	0.640308	TSG	0	0.733233	TSG	1	0.92812	TSG	1	0.561162	TSG	0	TSG	3	0
PLEKHG6_ENST00000449001	PLEKHG6	ENST00000449001	0.775749	TSG	1	0.559692	OG	0	0.733233	TSG	1	0.92812	TSG	1	0.505231	OG	0	TSG	3	0
BBC3_ENST00000449228	BBC3	ENST00000449228	0.775749	TSG	1	0.559692	OG	0	0.733233	TSG	1	0.92812	TSG	1	0.505231	OG	0	TSG	3	0
NAPRT1_ENST00000449291	NAPRT1	ENST00000449291	0.775749	TSG	1	0.600308	TSG	0	0.733233	TSG	1	0.92812	TSG	1	0.551144	OG	0	TSG	3	0
TMEM120B_ENST00000449592	TMEM120B	ENST00000449592	0.775749	TSG	1	0.640308	TSG	0	0.733233	TSG	1	0.92812	TSG	1	0.555774	TSG	0	TSG	3	0
RAPGEF3_ENST00000449771	RAPGEF3	ENST00000449771	0.775749	TSG	1	0.640308	TSG	0	0.733233	TSG	1	0.92812	TSG	1	0.565229	TSG	0	TSG	3	0
SLC16A5_ENST00000450736	SLC16A5	ENST00000450736	0.820194	TSG	1	0.544975	TSG	0	0.73482	TSG	1	0.92812	TSG	1	0.507168	OG	0	TSG	3	0
DNAJC11_ENST00000451196	DNAJC11	ENST00000451196	0.775749	TSG	1	0.559692	OG	0	0.733233	TSG	1	0.92812	TSG	1	0.514686	OG	0	TSG	3	0
PPP6C_ENST00000451402	PPP6C	ENST00000451402	0.775749	TSG	1	0.640308	TSG	0	0.733233	TSG	1	0.92812	TSG	1	0.565229	TSG	0	TSG	3	1
CEACAM18_ENST00000451626	CEACAM18	ENST00000451626	0.775749	TSG	1	0.559692	OG	0	0.733233	TSG	1	0.92812	TSG	1	0.518009	OG	0	TSG	3	0
GIGYF2_ENST00000452341	GIGYF2	ENST00000452341	0.775749	TSG	1	0.559692	OG	0	0.733233	TSG	1	0.92812	TSG	1	0.501654	OG	0	TSG	3	0
CREB3L2_ENST00000452463	CREB3L2	ENST00000452463	0.663532	TSG	0	0.805556	OG	1	0.733233	TSG	1	0.92812	TSG	1	0.637635	OG	0	TSG	3	1
PRMT8_ENST00000452611	PRMT8	ENST00000452611	0.775749	TSG	1	0.640308	TSG	0	0.733233	TSG	1	0.92812	TSG	1	0.52912	OG	0	TSG	3	0
OTUD5_ENST00000453548	OTUD5	ENST00000453548	0.775749	TSG	1	0.640308	TSG	0	0.733233	TSG	1	0.92812	TSG	1	0.565229	TSG	0	TSG	3	0
ADSL_ENST00000454266	ADSL	ENST00000454266	0.775749	TSG	1	0.559692	OG	0	0.733233	TSG	1	0.92812	TSG	1	0.514686	OG	0	TSG	3	0
ZNF566_ENST00000454319	ZNF566	ENST00000454319	0.775749	TSG	1	0.559692	OG	0	0.733233	TSG	1	0.92812	TSG	1	0.505231	OG	0	TSG	3	0
ZNFX1_ENST00000455070	ZNFX1	ENST00000455070	0.775749	TSG	1	0.559692	OG	0	0.733233	TSG	1	0.92812	TSG	1	0.50588	TSG	0	TSG	3	0
AKR1C2_ENST00000455190	AKR1C2	ENST00000455190	0.775749	TSG	1	0.600308	TSG	0	0.816749	TSG	1	0.92812	TSG	1	0.585514	TSG	0	TSG	3	0
PDXDC1_ENST00000455313	PDXDC1	ENST00000455313	0.775749	TSG	1	0.640308	TSG	0	0.733233	TSG	1	0.92812	TSG	1	0.565229	TSG	0	TSG	3	0
PPIL2_ENST00000456792	PPIL2	ENST00000456792	0.775749	TSG	1	0.559692	OG	0	0.733233	TSG	1	0.92812	TSG	1	0.505231	OG	0	TSG	3	0
UGT2A1_ENST00000457664	UGT2A1	ENST00000457664	0.775749	TSG	1	0.559692	OG	0	0.733233	TSG	1	0.92812	TSG	1	0.50588	TSG	0	TSG	3	0
POU5F1B_ENST00000465342	POU5F1B	ENST00000465342	0.775749	TSG	1	0.640308	TSG	0	0.733233	TSG	1	0.92812	TSG	1	0.555774	TSG	0	TSG	3	0
ZNF480_ENST00000468240	ZNF480	ENST00000468240	0.775749	TSG	1	0.600308	TSG	0	0.733233	TSG	1	0.92812	TSG	1	0.519316	TSG	0	TSG	3	0
DZIP1L_ENST00000469243	DZIP1L	ENST00000469243	0.775749	TSG	1	0.559692	OG	0	0.733233	TSG	1	0.92812	TSG	1	0.538058	OG	0	TSG	3	0
CCDC48_ENST00000480450	CCDC48	ENST00000480450	0.775749	TSG	1	0.600308	TSG	0	0.733233	TSG	1	0.92812	TSG	1	0.551144	OG	0	TSG	3	0
ARMC8_ENST00000481646	ARMC8	ENST00000481646	0.775749	TSG	1	0.600308	TSG	0	0.733233	TSG	1	0.92812	TSG	1	0.551144	OG	0	TSG	3	0
IYD_ENST00000500320	IYD	ENST00000500320	0.775749	TSG	1	0.559692	OG	0	0.733233	TSG	1	0.92812	TSG	1	0.505231	OG	0	TSG	3	0
IDO2_ENST00000502986	IDO2	ENST00000502986	0.775749	TSG	1	0.640308	TSG	0	0.733233	TSG	1	0.92812	TSG	1	0.565229	TSG	0	TSG	3	0
MEF2C_ENST00000504921	MEF2C	ENST00000504921	0.775749	TSG	1	0.559692	OG	0	0.733233	TSG	1	0.92812	TSG	1	0.508555	OG	0	TSG	3	0
ARL15_ENST00000504924	ARL15	ENST00000504924	0.775749	TSG	1	0.640308	TSG	0	0.733233	TSG	1	0.92812	TSG	1	0.598465	TSG	0	TSG	3	0
FAM190A_ENST00000509176	FAM190A	ENST00000509176	0.775749	TSG	1	0.640308	TSG	0	0.733233	TSG	1	0.92812	TSG	1	0.565229	TSG	0	TSG	3	0
CPNE4_ENST00000512332	CPNE4	ENST00000512332	0.859902	TSG	1	0.640308	TSG	0	0.733233	TSG	1	0.92812	TSG	1	0.511666	TSG	0	TSG	3	0
BMPR1B_ENST00000515059	BMPR1B	ENST00000515059	0.775749	TSG	1	0.640308	TSG	0	0.733233	TSG	1	0.92812	TSG	1	0.539714	OG	0	TSG	3	0
IKBKB_ENST00000520810	IKBKB	ENST00000520810	0.775749	TSG	1	0.559692	OG	0	0.733233	TSG	1	0.92812	TSG	1	0.538058	OG	0	TSG	3	1
RNF217_ENST00000521654	RNF217	ENST00000521654	0.775749	TSG	1	0.640308	TSG	0	0.733233	TSG	1	0.92812	TSG	1	0.565229	TSG	0	TSG	3	0
FBXO41_ENST00000521871	FBXO41	ENST00000521871	0.775749	TSG	1	0.559692	OG	0	0.733233	TSG	1	0.92812	TSG	1	0.514686	OG	0	TSG	3	0
RALYL_ENST00000522455	RALYL	ENST00000522455	0.775749	TSG	1	0.559692	OG	0	0.733233	TSG	1	0.92812	TSG	1	0.505231	OG	0	TSG	3	0
TBX5_ENST00000526441	TBX5	ENST00000526441	0.775749	TSG	1	0.559692	OG	0	0.733233	TSG	1	0.92812	TSG	1	0.505231	OG	0	TSG	3	0
OSBPL9_ENST00000530544	OSBPL9	ENST00000530544	0.775749	TSG	1	0.640308	TSG	0	0.733233	TSG	1	0.92812	TSG	1	0.565229	TSG	0	TSG	3	0
API5_ENST00000531273	API5	ENST00000531273	0.775749	TSG	1	0.640308	TSG	0	0.733233	TSG	1	0.92812	TSG	1	0.565229	TSG	0	TSG	3	0
ECHDC1_ENST00000531967	ECHDC1	ENST00000531967	0.775749	TSG	1	0.559692	OG	0	0.733233	TSG	1	0.92812	TSG	1	0.505231	OG	0	TSG	3	0
AP5B1_ENST00000532090	AP5B1	ENST00000532090	0.775749	TSG	1	0.600308	TSG	0	0.733233	TSG	1	0.92812	TSG	1	0.551144	OG	0	TSG	3	0
SYT8_ENST00000535046	SYT8	ENST00000535046	0.775749	TSG	1	0.640308	TSG	0	0.816749	TSG	1	0.92812	TSG	1	0.519665	OG	0	TSG	3	0
ZNF747_ENST00000535210	ZNF747	ENST00000535210	0.775749	TSG	1	0.600308	TSG	0	0.733233	TSG	1	0.92812	TSG	1	0.519316	TSG	0	TSG	3	0
TDRD3_ENST00000535286	TDRD3	ENST00000535286	0.775749	TSG	1	0.559692	OG	0	0.733233	TSG	1	0.92812	TSG	1	0.514686	OG	0	TSG	3	0
PLEKHG5_ENST00000535355	PLEKHG5	ENST00000535355	0.775749	TSG	1	0.559692	OG	0	0.733233	TSG	1	0.92812	TSG	1	0.505231	OG	0	TSG	3	0
TEX10_ENST00000535814	TEX10	ENST00000535814	0.775749	TSG	1	0.559692	OG	0	0.733233	TSG	1	0.92812	TSG	1	0.50588	TSG	0	TSG	3	0
FAM83A_ENST00000536633	FAM83A	ENST00000536633	0.775749	TSG	1	0.559692	OG	0	0.733233	TSG	1	0.92812	TSG	1	0.514686	OG	0	TSG	3	0
PLEKHG5_ENST00000537245	PLEKHG5	ENST00000537245	0.775749	TSG	1	0.559692	OG	0	0.733233	TSG	1	0.92812	TSG	1	0.505231	OG	0	TSG	3	0
IQCC_ENST00000537469	IQCC	ENST00000537469	0.775749	TSG	1	0.559692	OG	0	0.733233	TSG	1	0.92812	TSG	1	0.505231	OG	0	TSG	3	0
PODXL_ENST00000537928	PODXL	ENST00000537928	0.775749	TSG	1	0.559692	OG	0	0.733233	TSG	1	0.92812	TSG	1	0.514686	OG	0	TSG	3	0
PDLIM5_ENST00000538141	PDLIM5	ENST00000538141	0.775749	TSG	1	0.559692	OG	0	0.733233	TSG	1	0.92812	TSG	1	0.514817	TSG	0	TSG	3	0
KIFAP3_ENST00000538366	KIFAP3	ENST00000538366	0.775749	TSG	1	0.600308	TSG	0	0.733233	TSG	1	0.92812	TSG	1	0.551144	OG	0	TSG	3	0
GPR161_ENST00000539777	GPR161	ENST00000539777	0.775749	TSG	1	0.559692	OG	0	0.733233	TSG	1	0.92812	TSG	1	0.505231	OG	0	TSG	3	0
NTM_ENST00000539799	NTM	ENST00000539799	0.775749	TSG	1	0.600308	TSG	0	0.733233	TSG	1	0.92812	TSG	1	0.551144	OG	0	TSG	3	0
MED23_ENST00000540546	MED23	ENST00000540546	0.79398	TSG	1	0.507081	TSG	0	0.762781	TSG	1	0.92812	TSG	1	0.56262	TSG	0	TSG	3	0
CEP57_ENST00000541150	CEP57	ENST00000541150	0.775749	TSG	1	0.559692	OG	0	0.733233	TSG	1	0.92812	TSG	1	0.505231	OG	0	TSG	3	0
PODXL_ENST00000541194	PODXL	ENST00000541194	0.775749	TSG	1	0.559692	OG	0	0.733233	TSG	1	0.92812	TSG	1	0.514686	OG	0	TSG	3	0
ELOVL5_ENST00000541407	ELOVL5	ENST00000541407	0.775749	TSG	1	0.559692	OG	0	0.733233	TSG	1	0.92812	TSG	1	0.525928	TSG	0	TSG	3	0
OR7G1_ENST00000541538	OR7G1	ENST00000541538	0.775749	TSG	1	0.640308	TSG	0	0.733233	TSG	1	0.92812	TSG	1	0.565229	TSG	0	TSG	3	0
TTN_ENST00000541862	TTN	ENST00000541862	0.775749	TSG	1	0.640308	TSG	0	0.733233	TSG	1	0.92812	TSG	1	0.539714	OG	0	TSG	3	0
SLC12A4_ENST00000541864	SLC12A4	ENST00000541864	0.775749	TSG	1	0.640308	TSG	0	0.733233	TSG	1	0.92812	TSG	1	0.505231	OG	0	TSG	3	0
CDHR3_ENST00000542731	CDHR3	ENST00000542731	0.775749	TSG	1	0.559692	OG	0	0.733233	TSG	1	0.92812	TSG	1	0.505231	OG	0	TSG	3	0
DCTN2_ENST00000543672	DCTN2	ENST00000543672	0.775749	TSG	1	0.559692	OG	0	0.733233	TSG	1	0.92812	TSG	1	0.505231	OG	0	TSG	3	0
ZNF236_ENST00000543926	ZNF236	ENST00000543926	0.859902	TSG	1	0.640308	TSG	0	0.733233	TSG	1	0.92812	TSG	1	0.521121	TSG	0	TSG	3	0
KIAA0528_ENST00000544930	KIAA0528	ENST00000544930	0.775749	TSG	1	0.559692	OG	0	0.733233	TSG	1	0.92812	TSG	1	0.501654	OG	0	TSG	3	0
INPP4A_ENST00000545415	INPP4A	ENST00000545415	0.775749	TSG	1	0.600308	TSG	0	0.733233	TSG	1	0.92812	TSG	1	0.551144	OG	0	TSG	3	0
GPR161_ENST00000546300	GPR161	ENST00000546300	0.775749	TSG	1	0.559692	OG	0	0.733233	TSG	1	0.92812	TSG	1	0.505231	OG	0	TSG	3	0
FAM83A_ENST00000546351	FAM83A	ENST00000546351	0.775749	TSG	1	0.559692	OG	0	0.733233	TSG	1	0.92812	TSG	1	0.505231	OG	0	TSG	3	0
GNPTAB_ENST00000549940	GNPTAB	ENST00000549940	0.775749	TSG	1	0.559692	OG	0	0.733233	TSG	1	0.92812	TSG	1	0.505231	OG	0	TSG	3	0
SRSF5_ENST00000553521	SRSF5	ENST00000553521	0.775749	TSG	1	0.640308	TSG	0	0.733233	TSG	1	0.92812	TSG	1	0.565229	TSG	0	TSG	3	0
ITGB3_ENST00000559488	ITGB3	ENST00000559488	0.775749	TSG	1	0.559692	OG	0	0.733233	TSG	1	0.92812	TSG	1	0.514686	OG	0	TSG	3	0
ZNF396_ENST00000589332	ZNF396	ENST00000589332	0.775749	TSG	1	0.559692	OG	0	0.733233	TSG	1	0.92812	TSG	1	0.505231	OG	0	TSG	3	0
ZNF628_ENST00000598519	ZNF628	ENST00000598519	0.775749	TSG	1	0.600308	TSG	0	0.733233	TSG	1	0.92812	TSG	1	0.551144	OG	0	TSG	3	0
GABRR3_ENST00000600108	GABRR3	ENST00000600108	0.775749	TSG	1	0.640308	TSG	0	0.733233	TSG	1	0.92812	TSG	1	0.52912	OG	0	TSG	3	0
WFDC6_ENST00000600168	WFDC6	ENST00000600168	0.775749	TSG	1	0.640308	TSG	0	0.733233	TSG	1	0.92812	TSG	1	0.598465	TSG	0	TSG	3	0
CU085_HUMAN	CU085	HUMAN	0.820194	TSG	1	0.544975	TSG	0	0.758217	TSG	1	0.92812	TSG	1	0.521103	OG	0	TSG	3	0
K0401_HUMAN	K0401	HUMAN	0.775749	TSG	1	0.559692	OG	0	0.733233	TSG	1	0.962162	TSG	1	0.519665	OG	0	TSG	3	0
Q8NGY4_HUMAN	Q8NGY4	HUMAN	0.775749	TSG	1	0.559692	OG	0	0.733233	TSG	1	0.92812	TSG	1	0.505231	OG	0	TSG	3	0
Q96CK5_HUMAN	Q96CK5	HUMAN	0.775749	TSG	1	0.559692	OG	0	0.733233	TSG	1	0.92812	TSG	1	0.514817	TSG	0	TSG	3	0
ABCG2	ABCG2		0.775749	TSG	1	0.640308	TSG	0	0.733233	TSG	1	0.92812	TSG	1	0.528192	TSG	0	TSG	3	0
ABCG5	ABCG5		0.859902	TSG	1	0.600308	TSG	0	0.733233	TSG	1	0.92812	TSG	1	0.545756	OG	0	TSG	3	0
ABTB1	ABTB1		0.775749	TSG	1	0.559692	OG	0	0.733233	TSG	1	0.92812	TSG	1	0.514686	OG	0	TSG	3	0
ACOT4	ACOT4		0.775749	TSG	1	0.640308	TSG	0	0.733233	TSG	1	0.92812	TSG	1	0.519665	OG	0	TSG	3	0
ACPL2	ACPL2		0.775749	TSG	1	0.559692	OG	0	0.733233	TSG	1	0.92812	TSG	1	0.50588	TSG	0	TSG	3	0
ACSF2	ACSF2		0.775749	TSG	1	0.559692	OG	0	0.733233	TSG	1	0.92812	TSG	1	0.514686	OG	0	TSG	3	0
ACTL6A	ACTL6A		0.775749	TSG	1	0.640308	TSG	0	0.733233	TSG	1	0.92812	TSG	1	0.565229	TSG	0	TSG	3	0
ACTN3	ACTN3		0.775749	TSG	1	0.600308	TSG	0	0.733233	TSG	1	0.92812	TSG	1	0.551144	OG	0	TSG	3	0
ACTR6	ACTR6		0.775749	TSG	1	0.640308	TSG	0	0.733233	TSG	1	0.92812	TSG	1	0.565229	TSG	0	TSG	3	0
ACVR1	ACVR1		0.775749	TSG	1	0.739073	OG	0	0.733233	TSG	1	0.92812	TSG	1	0.519903	TSG	0	TSG	3	1
ADAMTS15	ADAMTS15		0.775749	TSG	1	0.739073	OG	0	0.733233	TSG	1	0.92812	TSG	1	0.519903	TSG	0	TSG	3	0
ADAP2	ADAP2		0.775749	TSG	1	0.559692	OG	0	0.733233	TSG	1	0.92812	TSG	1	0.505231	OG	0	TSG	3	0
ADAT1	ADAT1		0.775749	TSG	1	0.559692	OG	0	0.733233	TSG	1	0.92812	TSG	1	0.505231	OG	0	TSG	3	0
ADCK2	ADCK2		0.775749	TSG	1	0.640308	TSG	0	0.733233	TSG	1	0.92812	TSG	1	0.565229	TSG	0	TSG	3	0
ADCYAP1R1	ADCYAP1R1		0.775749	TSG	1	0.640308	TSG	0	0.733233	TSG	1	0.92812	TSG	1	0.52912	OG	0	TSG	3	0
ADD1	ADD1		0.859902	TSG	1	0.539073	OG	0	0.733233	TSG	1	0.92812	TSG	1	0.531106	OG	0	TSG	3	0
ADPRHL1	ADPRHL1		0.775749	TSG	1	0.559692	OG	0	0.733233	TSG	1	0.92812	TSG	1	0.509921	TSG	0	TSG	3	0
ADPRHL2	ADPRHL2		0.775749	TSG	1	0.559692	OG	0	0.733233	TSG	1	0.92812	TSG	1	0.508555	OG	0	TSG	3	0
AGBL3	AGBL3		0.775749	TSG	1	0.75755	TSG	1	0.579762	TSG	0	0.92892	TSG	1	0.520405	TSG	0	TSG	3	0
AGBL5	AGBL5		0.663532	TSG	0	0.78354	OG	1	0.733233	TSG	1	0.92812	TSG	1	0.601391	OG	0	TSG	3	0
AGPAT4	AGPAT4		0.775749	TSG	1	0.559692	OG	0	0.733233	TSG	1	0.92812	TSG	1	0.508555	OG	0	TSG	3	0
AIG1	AIG1		0.775749	TSG	1	0.640308	TSG	0	0.733233	TSG	1	0.92812	TSG	1	0.565229	TSG	0	TSG	3	0
AIMP1	AIMP1		0.775749	TSG	1	0.559692	OG	0	0.733233	TSG	1	0.92812	TSG	1	0.505231	OG	0	TSG	3	0
AIP	AIP		0.775749	TSG	1	0.640308	TSG	0	0.733233	TSG	1	0.92812	TSG	1	0.572917	TSG	0	TSG	3	0
AKR1C2	AKR1C2		0.775749	TSG	1	0.600308	TSG	0	0.733233	TSG	1	0.92812	TSG	1	0.519316	TSG	0	TSG	3	0
AKTIP	AKTIP		0.775749	TSG	1	0.640308	TSG	0	0.733233	TSG	1	0.92812	TSG	1	0.565229	TSG	0	TSG	3	0
ALCAM	ALCAM		0.775749	TSG	1	0.559692	OG	0	0.733233	TSG	1	0.92812	TSG	1	0.514686	OG	0	TSG	3	0
ALDH18A1	ALDH18A1		0.775749	TSG	1	0.640308	TSG	0	0.733233	TSG	1	0.92812	TSG	1	0.555774	TSG	0	TSG	3	0
ALDH1A2	ALDH1A2		0.775749	TSG	1	0.640308	TSG	0	0.733233	TSG	1	0.92812	TSG	1	0.565229	TSG	0	TSG	3	0
ALDH3A2	ALDH3A2		0.775749	TSG	1	0.640308	TSG	0	0.733233	TSG	1	0.92812	TSG	1	0.565229	TSG	0	TSG	3	0
ALG12	ALG12		0.775749	TSG	1	0.559692	OG	0	0.733233	TSG	1	0.92812	TSG	1	0.505231	OG	0	TSG	3	0
AMDHD2	AMDHD2		0.775749	TSG	1	0.559692	OG	0	0.733233	TSG	1	0.92812	TSG	1	0.505231	OG	0	TSG	3	0
AMIGO1	AMIGO1		0.775749	TSG	1	0.600308	TSG	0	0.733233	TSG	1	0.92812	TSG	1	0.551144	OG	0	TSG	3	0
AMN1	AMN1		0.820194	TSG	1	0.862216	TSG	1	0.658715	TSG	0	0.92892	TSG	1	0.513501	TSG	0	TSG	3	0
ANGPTL7	ANGPTL7		0.775749	TSG	1	0.640308	TSG	0	0.733233	TSG	1	0.92812	TSG	1	0.565229	TSG	0	TSG	3	0
ANKDD1A	ANKDD1A		0.775749	TSG	1	0.559692	OG	0	0.733233	TSG	1	0.92812	TSG	1	0.505231	OG	0	TSG	3	0
ANKRD20A2	ANKRD20A2		0.775749	TSG	1	0.559692	OG	0	0.733233	TSG	1	0.92812	TSG	1	0.505231	OG	0	TSG	3	0
ANKRD57	ANKRD57		0.775749	TSG	1	0.559692	OG	0	0.733233	TSG	1	0.92812	TSG	1	0.528603	OG	0	TSG	3	0
ANXA11	ANXA11		0.775749	TSG	1	0.559692	OG	0	0.733233	TSG	1	0.92812	TSG	1	0.505231	OG	0	TSG	3	0
ANXA5	ANXA5		0.859902	TSG	1	0.559692	OG	0	0.733233	TSG	1	0.92812	TSG	1	0.509298	OG	0	TSG	3	0
AP4M1	AP4M1		0.775749	TSG	1	0.559692	OG	0	0.816749	TSG	1	0.92812	TSG	1	0.501654	OG	0	TSG	3	0
APEX1	APEX1		0.775749	TSG	1	0.559692	OG	0	0.733233	TSG	1	0.92812	TSG	1	0.505231	OG	0	TSG	3	0
APOA5	APOA5		0.775749	TSG	1	0.640308	TSG	0	0.733233	TSG	1	0.92812	TSG	1	0.546072	TSG	0	TSG	3	0
APOBEC1	APOBEC1		0.775749	TSG	1	0.559692	OG	0	0.733233	TSG	1	0.92812	TSG	1	0.514817	TSG	0	TSG	3	0
APOBEC4	APOBEC4		0.820194	TSG	1	0.744975	TSG	0	0.758217	TSG	1	0.92812	TSG	1	0.500943	OG	0	TSG	3	0
AQP7	AQP7		0.775749	TSG	1	0.559692	OG	0	0.733233	TSG	1	0.92812	TSG	1	0.505231	OG	0	TSG	3	0
ARHGAP10	ARHGAP10		0.775749	TSG	1	0.640308	TSG	0	0.733233	TSG	1	0.92812	TSG	1	0.565229	TSG	0	TSG	3	0
ARHGAP4	ARHGAP4		0.775749	TSG	1	0.640308	TSG	0	0.733233	TSG	1	0.92812	TSG	1	0.539714	OG	0	TSG	3	0
ARHGEF37	ARHGEF37		0.775749	TSG	1	0.559692	OG	0	0.733233	TSG	1	0.92812	TSG	1	0.514686	OG	0	TSG	3	0
ARMC1	ARMC1		0.775749	TSG	1	0.559692	OG	0	0.733233	TSG	1	0.92812	TSG	1	0.505231	OG	0	TSG	3	0
ARSD	ARSD		0.859902	TSG	1	0.640308	TSG	0	0.733233	TSG	1	0.92812	TSG	1	0.526679	TSG	0	TSG	3	0
ART5	ART5		0.820194	TSG	1	0.530887	OG	0	0.758217	TSG	1	0.92812	TSG	1	0.51288	TSG	0	TSG	3	0
ARV1	ARV1		0.775749	TSG	1	0.559692	OG	0	0.733233	TSG	1	0.92812	TSG	1	0.505231	OG	0	TSG	3	0
ASB17	ASB17		0.775749	TSG	1	0.640308	TSG	0	0.762781	TSG	1	0.92812	TSG	1	0.514817	TSG	0	TSG	3	0
ASB5	ASB5		0.775749	TSG	1	0.559692	OG	0	0.733233	TSG	1	0.92812	TSG	1	0.514686	OG	0	TSG	3	0
ASB7	ASB7		0.775749	TSG	1	0.640308	TSG	0	0.733233	TSG	1	0.92812	TSG	1	0.563982	TSG	0	TSG	3	0
ASPA	ASPA		0.775749	TSG	1	0.640308	TSG	0	0.733233	TSG	1	0.92812	TSG	1	0.561428	TSG	0	TSG	3	0
ATHL1	ATHL1		0.775749	TSG	1	0.640308	TSG	0	0.733233	TSG	1	0.92812	TSG	1	0.505231	OG	0	TSG	3	0
ATP5A1	ATP5A1		0.775749	TSG	1	0.600308	TSG	0	0.733233	TSG	1	0.92812	TSG	1	0.519316	TSG	0	TSG	3	0
AZI2	AZI2		0.775749	TSG	1	0.559692	OG	0	0.733233	TSG	1	0.92812	TSG	1	0.505231	OG	0	TSG	3	0
B3GALNT1	B3GALNT1		0.775749	TSG	1	0.559692	OG	0	0.733233	TSG	1	0.92812	TSG	1	0.505231	OG	0	TSG	3	0
B3GNT8	B3GNT8		0.775749	TSG	1	0.559692	OG	0	0.733233	TSG	1	0.92812	TSG	1	0.505231	OG	0	TSG	3	0
B4GALT6	B4GALT6		0.775749	TSG	1	0.559692	OG	0	0.733233	TSG	1	0.92812	TSG	1	0.505231	OG	0	TSG	3	0
BAG6	BAG6		0.79398	TSG	1	0.559692	OG	0	0.733233	TSG	1	0.92812	TSG	1	0.565567	OG	0	TSG	3	0
BAIAP2	BAIAP2		0.775749	TSG	1	0.640308	TSG	0	0.733233	TSG	1	0.92812	TSG	1	0.555774	TSG	0	TSG	3	0
BAX	BAX		0.825496	TSG	1	0.530529	TSG	0	0.794328	TSG	1	0.962162	TSG	1	0.591359	OG	0	TSG	3	1
BBOX1	BBOX1		0.775749	TSG	1	0.640308	TSG	0	0.733233	TSG	1	0.92812	TSG	1	0.555774	TSG	0	TSG	3	0
BCL3	BCL3		0.775749	TSG	1	0.559692	OG	0	0.733233	TSG	1	0.92812	TSG	1	0.514686	OG	0	TSG	3	1
BCMO1	BCMO1		0.775749	TSG	1	0.640308	TSG	0	0.733233	TSG	1	0.92812	TSG	1	0.555774	TSG	0	TSG	3	0
BEST2	BEST2		0.775749	TSG	1	0.559692	OG	0	0.733233	TSG	1	0.92812	TSG	1	0.505231	OG	0	TSG	3	0
BHLHB9	BHLHB9		0.775749	TSG	1	0.640308	TSG	0	0.733233	TSG	1	0.92812	TSG	1	0.505231	OG	0	TSG	3	0
BLMH	BLMH		0.775749	TSG	1	0.640308	TSG	0	0.733233	TSG	1	0.92812	TSG	1	0.565229	TSG	0	TSG	3	0
BMPR1B	BMPR1B		0.775749	TSG	1	0.640308	TSG	0	0.733233	TSG	1	0.92812	TSG	1	0.505231	OG	0	TSG	3	0
BMPR2	BMPR2		0.775749	TSG	1	0.75755	TSG	1	0.579762	TSG	0	0.92892	TSG	1	0.550216	TSG	0	TSG	3	0
BPIL3	BPIL3		0.775749	TSG	1	0.600308	TSG	0	0.733233	TSG	1	0.92812	TSG	1	0.519316	TSG	0	TSG	3	0
BRCA2	BRCA2		0.775749	TSG	1	0.862216	TSG	1	0.663278	TSG	0	0.962963	TSG	1	0.66099	TSG	0	TSG	3	1
BRCC3	BRCC3		0.775749	TSG	1	0.640308	TSG	0	0.733233	TSG	1	0.92812	TSG	1	0.565229	TSG	0	TSG	3	0
BRE	BRE		0.775749	TSG	1	0.640308	TSG	0	0.733233	TSG	1	0.92812	TSG	1	0.565229	TSG	0	TSG	3	0
BRI3BP	BRI3BP		0.820194	TSG	1	0.530887	OG	0	0.73482	TSG	1	0.92812	TSG	1	0.507168	OG	0	TSG	3	0
BSX	BSX		0.775749	TSG	1	0.640308	TSG	0	0.733233	TSG	1	0.92812	TSG	1	0.598465	TSG	0	TSG	3	0
C10orf120	C10orf120		0.775749	TSG	1	0.640308	TSG	0	0.733233	TSG	1	0.92812	TSG	1	0.54158	OG	0	TSG	3	0
C10orf25	C10orf25		0.820194	TSG	1	0.544975	TSG	0	0.758217	TSG	1	0.92812	TSG	1	0.521103	OG	0	TSG	3	0
C10orf47	C10orf47		0.775749	TSG	1	0.559692	OG	0	0.733233	TSG	1	0.92812	TSG	1	0.505231	OG	0	TSG	3	0
C10orf82	C10orf82		0.820194	TSG	1	0.544975	TSG	0	0.758217	TSG	1	0.92812	TSG	1	0.521103	OG	0	TSG	3	0
C11orf45	C11orf45		0.820194	TSG	1	0.704975	TSG	0	0.758217	TSG	1	0.92812	TSG	1	0.501449	TSG	0	TSG	3	0
C11orf88	C11orf88		0.820194	TSG	1	0.744975	TSG	0	0.758217	TSG	1	0.92812	TSG	1	0.555586	OG	0	TSG	3	0
C12orf11	C12orf11		0.775749	TSG	1	0.600308	TSG	0	0.733233	TSG	1	0.92812	TSG	1	0.519316	TSG	0	TSG	3	0
C12orf64	C12orf64		0.775749	TSG	1	0.640308	TSG	0	0.733233	TSG	1	0.92812	TSG	1	0.565229	TSG	0	TSG	3	0
C12orf68	C12orf68		0.820194	TSG	1	0.544975	TSG	0	0.758217	TSG	1	0.92812	TSG	1	0.544475	OG	0	TSG	3	0
C14orf135	C14orf135		0.775749	TSG	1	0.559692	OG	0	0.733233	TSG	1	0.92812	TSG	1	0.505231	OG	0	TSG	3	0
C14orf39	C14orf39		0.775749	TSG	1	0.640308	TSG	0	0.733233	TSG	1	0.92812	TSG	1	0.530746	TSG	0	TSG	3	0
C19orf12	C19orf12		0.820194	TSG	1	0.544975	TSG	0	0.758217	TSG	1	0.92812	TSG	1	0.521103	OG	0	TSG	3	0
C19orf42	C19orf42		0.820194	TSG	1	0.544975	TSG	0	0.758217	TSG	1	0.92812	TSG	1	0.521103	OG	0	TSG	3	0
C1S	C1S		0.775749	TSG	1	0.640308	TSG	0	0.733233	TSG	1	0.92812	TSG	1	0.565229	TSG	0	TSG	3	0
C1orf141	C1orf141		0.859902	TSG	1	0.600308	TSG	0	0.733233	TSG	1	0.92812	TSG	1	0.524704	TSG	0	TSG	3	0
C1orf63	C1orf63		0.775749	TSG	1	0.640308	TSG	0	0.816749	TSG	1	0.92812	TSG	1	0.514817	TSG	0	TSG	3	0
C1orf96	C1orf96		0.775749	TSG	1	0.640308	TSG	0	0.733233	TSG	1	0.92812	TSG	1	0.555774	TSG	0	TSG	3	0
C2	C2		0.775749	TSG	1	0.559692	OG	0	0.733233	TSG	1	0.92812	TSG	1	0.505231	OG	0	TSG	3	0
C20orf3	C20orf3		0.775749	TSG	1	0.640308	TSG	0	0.733233	TSG	1	0.92812	TSG	1	0.519665	OG	0	TSG	3	0
C22orf23	C22orf23		0.775749	TSG	1	0.559692	OG	0	0.733233	TSG	1	0.92812	TSG	1	0.514817	TSG	0	TSG	3	0
C22orf28	C22orf28		0.775749	TSG	1	0.600308	TSG	0	0.733233	TSG	1	0.92812	TSG	1	0.551144	OG	0	TSG	3	0
C2orf67	C2orf67		0.775749	TSG	1	0.600308	TSG	0	0.733233	TSG	1	0.92812	TSG	1	0.551144	OG	0	TSG	3	0
C2orf85	C2orf85		0.775749	TSG	1	0.559692	OG	0	0.733233	TSG	1	0.92812	TSG	1	0.505231	OG	0	TSG	3	0
C4orf29	C4orf29		0.775749	TSG	1	0.640308	TSG	0	0.733233	TSG	1	0.92812	TSG	1	0.598465	TSG	0	TSG	3	0
C5orf52	C5orf52		0.775749	TSG	1	0.635554	OG	0	0.733233	TSG	1	0.92812	TSG	1	0.558042	TSG	0	TSG	3	0
C7orf36	C7orf36		0.775749	TSG	1	0.559692	OG	0	0.733233	TSG	1	0.92812	TSG	1	0.514817	TSG	0	TSG	3	0
C7orf60	C7orf60		0.775749	TSG	1	0.640308	TSG	0	0.733233	TSG	1	0.92812	TSG	1	0.605366	TSG	0	TSG	3	0
C9orf114	C9orf114		0.775749	TSG	1	0.559692	OG	0	0.733233	TSG	1	0.92812	TSG	1	0.514686	OG	0	TSG	3	0
C9orf41	C9orf41		0.775749	TSG	1	0.640308	TSG	0	0.733233	TSG	1	0.92812	TSG	1	0.565229	TSG	0	TSG	3	0
C9orf50	C9orf50		0.775749	TSG	1	0.640308	TSG	0	0.733233	TSG	1	0.92812	TSG	1	0.565229	TSG	0	TSG	3	0
CALCOCO1	CALCOCO1		0.775749	TSG	1	0.640308	TSG	0	0.733233	TSG	1	0.92812	TSG	1	0.565229	TSG	0	TSG	3	0
CALCR	CALCR		0.775749	TSG	1	0.559692	OG	0	0.733233	TSG	1	0.92812	TSG	1	0.505231	OG	0	TSG	3	0
CAMK1D	CAMK1D		0.775749	TSG	1	0.559692	OG	0	0.733233	TSG	1	0.92812	TSG	1	0.505231	OG	0	TSG	3	0
CAPZA2	CAPZA2		0.775749	TSG	1	0.640308	TSG	0	0.733233	TSG	1	0.92812	TSG	1	0.565229	TSG	0	TSG	3	0
CASP10	CASP10		0.775749	TSG	1	0.559692	OG	0	0.733233	TSG	1	0.92812	TSG	1	0.505231	OG	0	TSG	3	0
CASP6	CASP6		0.775749	TSG	1	0.640308	TSG	0	0.733233	TSG	1	0.92812	TSG	1	0.565229	TSG	0	TSG	3	0
CBLC	CBLC		0.775749	TSG	1	0.640308	TSG	0	0.733233	TSG	1	0.92812	TSG	1	0.52912	OG	0	TSG	3	1
CCDC111	CCDC111		0.775749	TSG	1	0.640308	TSG	0	0.733233	TSG	1	0.92812	TSG	1	0.565229	TSG	0	TSG	3	0
CCDC112	CCDC112		0.775749	TSG	1	0.640308	TSG	0	0.733233	TSG	1	0.92812	TSG	1	0.57213	TSG	0	TSG	3	0
CCDC36	CCDC36		0.775749	TSG	1	0.640308	TSG	0	0.733233	TSG	1	0.92812	TSG	1	0.565229	TSG	0	TSG	3	0
CCDC37	CCDC37		0.775749	TSG	1	0.640308	TSG	0	0.733233	TSG	1	0.92812	TSG	1	0.565229	TSG	0	TSG	3	0
CCDC48	CCDC48		0.775749	TSG	1	0.600308	TSG	0	0.733233	TSG	1	0.92812	TSG	1	0.531096	OG	0	TSG	3	0
CCDC7	CCDC7		0.820194	TSG	1	0.744975	TSG	0	0.73482	TSG	1	0.92812	TSG	1	0.506705	TSG	0	TSG	3	0
CCDC73	CCDC73		0.775749	TSG	1	0.559692	OG	0	0.733233	TSG	1	0.92812	TSG	1	0.514686	OG	0	TSG	3	0
CCL13	CCL13		0.775749	TSG	1	0.600308	TSG	0	0.75663	TSG	1	0.92812	TSG	1	0.531096	OG	0	TSG	3	0
CD180	CD180		0.775749	TSG	1	0.600308	TSG	0	0.733233	TSG	1	0.92812	TSG	1	0.551144	OG	0	TSG	3	0
CD1E	CD1E		0.775749	TSG	1	0.559692	OG	0	0.762781	TSG	1	0.92812	TSG	1	0.518895	OG	0	TSG	3	0
CD226	CD226		0.859902	TSG	1	0.640308	TSG	0	0.733233	TSG	1	0.92812	TSG	1	0.561162	TSG	0	TSG	3	0
CD244	CD244		0.775749	TSG	1	0.640308	TSG	0	0.733233	TSG	1	0.92812	TSG	1	0.565229	TSG	0	TSG	3	0
CD44	CD44		0.775749	TSG	1	0.640308	TSG	0	0.733233	TSG	1	0.92812	TSG	1	0.565229	TSG	0	TSG	3	0
CD46	CD46		0.775749	TSG	1	0.640308	TSG	0	0.733233	TSG	1	0.92812	TSG	1	0.565229	TSG	0	TSG	3	0
CD8B	CD8B		0.775749	TSG	1	0.600308	TSG	0	0.733233	TSG	1	0.92812	TSG	1	0.551144	OG	0	TSG	3	0
CDC42EP1	CDC42EP1		0.775749	TSG	1	0.559692	OG	0	0.75663	TSG	1	0.92812	TSG	1	0.507097	OG	0	TSG	3	0
CDHR3	CDHR3		0.775749	TSG	1	0.559692	OG	0	0.733233	TSG	1	0.92812	TSG	1	0.505231	OG	0	TSG	3	0
CDK2	CDK2		0.775749	TSG	1	0.640308	TSG	0	0.816749	TSG	1	0.92812	TSG	1	0.519665	OG	0	TSG	3	0
CDK6	CDK6		0.775749	TSG	1	0.600308	TSG	0	0.733233	TSG	1	0.92812	TSG	1	0.551144	OG	0	TSG	3	1
CDKL2	CDKL2		0.775749	TSG	1	0.75755	TSG	1	0.63373	TSG	0	0.92892	TSG	1	0.570883	TSG	0	TSG	3	0
CDKN1B	CDKN1B		0.827348	TSG	1	0.576437	TSG	0	0.816749	TSG	1	0.965957	TSG	1	0.652795	TSG	0	TSG	3	1
CDX2	CDX2		0.775749	TSG	1	0.640308	TSG	0	0.733233	TSG	1	0.92812	TSG	1	0.519665	OG	0	TSG	3	1
CDYL2	CDYL2		0.775749	TSG	1	0.640308	TSG	0	0.733233	TSG	1	0.92812	TSG	1	0.555774	TSG	0	TSG	3	0
CEACAM18	CEACAM18		0.775749	TSG	1	0.559692	OG	0	0.733233	TSG	1	0.92812	TSG	1	0.514686	OG	0	TSG	3	0
CEACAM7	CEACAM7		0.775749	TSG	1	0.600308	TSG	0	0.733233	TSG	1	0.92812	TSG	1	0.519316	TSG	0	TSG	3	0
CENPO	CENPO		0.775749	TSG	1	0.640308	TSG	0	0.733233	TSG	1	0.92812	TSG	1	0.565229	TSG	0	TSG	3	0
CEP135	CEP135		0.775749	TSG	1	0.640308	TSG	0	0.733233	TSG	1	0.92812	TSG	1	0.555774	TSG	0	TSG	3	0
CEP19	CEP19		0.775749	TSG	1	0.564446	TSG	0	0.733233	TSG	1	0.92812	TSG	1	0.655494	TSG	0	TSG	3	0
CEP57	CEP57		0.775749	TSG	1	0.559692	OG	0	0.733233	TSG	1	0.92812	TSG	1	0.505231	OG	0	TSG	3	0
CEP78	CEP78		0.775749	TSG	1	0.600308	TSG	0	0.733233	TSG	1	0.92812	TSG	1	0.551144	OG	0	TSG	3	0
CFHR1	CFHR1		0.775749	TSG	1	0.600308	TSG	0	0.733233	TSG	1	0.92812	TSG	1	0.519316	TSG	0	TSG	3	0
CHERP	CHERP		0.775749	TSG	1	0.559692	OG	0	0.733233	TSG	1	0.92812	TSG	1	0.514686	OG	0	TSG	3	0
CHORDC1	CHORDC1		0.775749	TSG	1	0.559692	OG	0	0.733233	TSG	1	0.92812	TSG	1	0.514686	OG	0	TSG	3	0
CHPF2	CHPF2		0.775749	TSG	1	0.640308	TSG	0	0.733233	TSG	1	0.92812	TSG	1	0.565229	TSG	0	TSG	3	0
CHRNB3	CHRNB3		0.775749	TSG	1	0.600308	TSG	0	0.733233	TSG	1	0.92812	TSG	1	0.551144	OG	0	TSG	3	0
CIDEB	CIDEB		0.775749	TSG	1	0.559692	OG	0	0.816749	TSG	1	0.92812	TSG	1	0.508555	OG	0	TSG	3	0
CISH	CISH		0.775749	TSG	1	0.640308	TSG	0	0.816749	TSG	1	0.92812	TSG	1	0.519665	OG	0	TSG	3	0
CLCA4	CLCA4		0.775749	TSG	1	0.640308	TSG	0	0.733233	TSG	1	0.92812	TSG	1	0.555774	TSG	0	TSG	3	0
CLCN6	CLCN6		0.775749	TSG	1	0.600308	TSG	0	0.733233	TSG	1	0.92812	TSG	1	0.551144	OG	0	TSG	3	0
CLDN16	CLDN16		0.775749	TSG	1	0.559692	OG	0	0.762781	TSG	1	0.92812	TSG	1	0.518009	OG	0	TSG	3	0
CLDN8	CLDN8		0.775749	TSG	1	0.640308	TSG	0	0.75663	TSG	1	0.92812	TSG	1	0.542068	TSG	0	TSG	3	0
CLGN	CLGN		0.859902	TSG	1	0.559692	OG	0	0.733233	TSG	1	0.92812	TSG	1	0.567152	OG	0	TSG	3	0
CLU	CLU		0.775749	TSG	1	0.640308	TSG	0	0.733233	TSG	1	0.92812	TSG	1	0.565229	TSG	0	TSG	3	0
CNNM2	CNNM2		0.775749	TSG	1	0.559692	OG	0	0.733233	TSG	1	0.92812	TSG	1	0.505231	OG	0	TSG	3	0
COG8	COG8		0.859902	TSG	1	0.640308	TSG	0	0.733233	TSG	1	0.92812	TSG	1	0.521121	TSG	0	TSG	3	0
COIL	COIL		0.775749	TSG	1	0.559692	OG	0	0.733233	TSG	1	0.92812	TSG	1	0.505231	OG	0	TSG	3	0
COL11A2	COL11A2		0.775749	TSG	1	0.692919	OG	0	0.733233	TSG	1	0.92812	TSG	1	0.524035	OG	0	TSG	3	0
COL24A1	COL24A1		0.859902	TSG	1	0.75755	TSG	1	0.523663	TSG	0	0.92892	TSG	1	0.520405	TSG	0	TSG	3	0
COMMD7	COMMD7		0.775749	TSG	1	0.640308	TSG	0	0.733233	TSG	1	0.92812	TSG	1	0.621972	TSG	0	TSG	3	0
COPE	COPE		0.775749	TSG	1	0.559692	OG	0	0.733233	TSG	1	0.92812	TSG	1	0.514686	OG	0	TSG	3	0
CORT	CORT		0.820194	TSG	1	0.530887	OG	0	0.73482	TSG	1	0.92812	TSG	1	0.556105	TSG	0	TSG	3	0
COX17	COX17		0.820194	TSG	1	0.744975	TSG	0	0.758217	TSG	1	0.92812	TSG	1	0.53354	TSG	0	TSG	3	0
CPEB3	CPEB3		0.775749	TSG	1	0.559692	OG	0	0.733233	TSG	1	0.92812	TSG	1	0.505231	OG	0	TSG	3	1
CPSF6	CPSF6		0.775749	TSG	1	0.559692	OG	0	0.733233	TSG	1	0.92812	TSG	1	0.500466	TSG	0	TSG	3	0
CREB3	CREB3		0.775749	TSG	1	0.559692	OG	0	0.733233	TSG	1	0.92812	TSG	1	0.505231	OG	0	TSG	3	0
CRLS1	CRLS1		0.775749	TSG	1	0.640308	TSG	0	0.733233	TSG	1	0.92812	TSG	1	0.565229	TSG	0	TSG	3	0
CRTC1	CRTC1		0.775749	TSG	1	0.559692	OG	0	0.733233	TSG	1	0.92812	TSG	1	0.505231	OG	0	TSG	3	1
CRYGC	CRYGC		0.775749	TSG	1	0.640308	TSG	0	0.762781	TSG	1	0.92812	TSG	1	0.59439	TSG	0	TSG	3	0
CRYZL1	CRYZL1		0.775749	TSG	1	0.640308	TSG	0	0.733233	TSG	1	0.92812	TSG	1	0.565229	TSG	0	TSG	3	0
CSAD	CSAD		0.775749	TSG	1	0.640308	TSG	0	0.733233	TSG	1	0.92812	TSG	1	0.52912	OG	0	TSG	3	0
CST2	CST2		0.820194	TSG	1	0.704975	TSG	0	0.758217	TSG	1	0.92812	TSG	1	0.556093	TSG	0	TSG	3	0
CTIF	CTIF		0.859902	TSG	1	0.640308	TSG	0	0.733233	TSG	1	0.92812	TSG	1	0.543781	OG	0	TSG	3	0
CTNNA1	CTNNA1		0.775749	TSG	1	0.640308	TSG	0	0.733233	TSG	1	0.92812	TSG	1	0.528192	TSG	0	TSG	3	0
CX3CR1	CX3CR1		0.775749	TSG	1	0.640308	TSG	0	0.733233	TSG	1	0.92812	TSG	1	0.519665	OG	0	TSG	3	0
CXorf48	CXorf48		0.775749	TSG	1	0.640308	TSG	0	0.733233	TSG	1	0.92812	TSG	1	0.565229	TSG	0	TSG	3	0
CYB5A	CYB5A		0.775749	TSG	1	0.559692	OG	0	0.816749	TSG	1	0.92812	TSG	1	0.514817	TSG	0	TSG	3	0
CYB5D2	CYB5D2		0.775749	TSG	1	0.640308	TSG	0	0.733233	TSG	1	0.92812	TSG	1	0.555774	TSG	0	TSG	3	0
CYB5R4	CYB5R4		0.775749	TSG	1	0.640308	TSG	0	0.733233	TSG	1	0.92812	TSG	1	0.505231	OG	0	TSG	3	0
CYLC2	CYLC2		0.775749	TSG	1	0.559692	OG	0	0.733233	TSG	1	0.92812	TSG	1	0.514686	OG	0	TSG	3	0
CYP3A5	CYP3A5		0.775749	TSG	1	0.559692	OG	0	0.733233	TSG	1	0.92812	TSG	1	0.514686	OG	0	TSG	3	0
CYP4F31P	CYP4F31P		0.775749	TSG	1	0.640308	TSG	0	0.816749	TSG	1	0.92812	TSG	1	0.598465	TSG	0	TSG	3	0
CYTH1	CYTH1		0.775749	TSG	1	0.640308	TSG	0	0.733233	TSG	1	0.92812	TSG	1	0.570883	TSG	0	TSG	3	0
DAO	DAO		0.859902	TSG	1	0.600308	TSG	0	0.733233	TSG	1	0.92812	TSG	1	0.524704	TSG	0	TSG	3	0
DBNDD2	DBNDD2		0.820194	TSG	1	0.744975	TSG	0	0.758217	TSG	1	0.92812	TSG	1	0.555586	OG	0	TSG	3	0
DCLRE1B	DCLRE1B		0.775749	TSG	1	0.640308	TSG	0	0.733233	TSG	1	0.92812	TSG	1	0.565229	TSG	0	TSG	3	0
DCP1A	DCP1A		0.775749	TSG	1	0.640308	TSG	0	0.733233	TSG	1	0.92812	TSG	1	0.505231	OG	0	TSG	3	0
DDIT4L	DDIT4L		0.775749	TSG	1	0.559692	OG	0	0.733233	TSG	1	0.92812	TSG	1	0.505362	TSG	0	TSG	3	0
DDX39A	DDX39A		0.775749	TSG	1	0.600308	TSG	0	0.733233	TSG	1	0.92812	TSG	1	0.519316	TSG	0	TSG	3	0
DDX59	DDX59		0.775749	TSG	1	0.640308	TSG	0	0.733233	TSG	1	0.92812	TSG	1	0.555774	TSG	0	TSG	3	0
DEM1	DEM1		0.775749	TSG	1	0.640308	TSG	0	0.733233	TSG	1	0.92812	TSG	1	0.565229	TSG	0	TSG	3	0
DEPTOR	DEPTOR		0.775749	TSG	1	0.640308	TSG	0	0.733233	TSG	1	0.92812	TSG	1	0.565229	TSG	0	TSG	3	0
DIS3	DIS3		0.775749	TSG	1	0.559692	OG	0	0.733233	TSG	1	0.92812	TSG	1	0.514686	OG	0	TSG	3	0
DKK3	DKK3		0.775749	TSG	1	0.600308	TSG	0	0.733233	TSG	1	0.92812	TSG	1	0.551144	OG	0	TSG	3	0
DLAT	DLAT		0.775749	TSG	1	0.600308	TSG	0	0.733233	TSG	1	0.92812	TSG	1	0.551144	OG	0	TSG	3	0
DLG3	DLG3		0.775749	TSG	1	0.640308	TSG	0	0.733233	TSG	1	0.92812	TSG	1	0.565229	TSG	0	TSG	3	0
DLGAP3	DLGAP3		0.859902	TSG	1	0.640308	TSG	0	0.733233	TSG	1	0.92812	TSG	1	0.543781	OG	0	TSG	3	0
DLL3	DLL3		0.859902	TSG	1	0.600308	TSG	0	0.733233	TSG	1	0.92812	TSG	1	0.524704	TSG	0	TSG	3	0
DNAJB2	DNAJB2		0.775749	TSG	1	0.640308	TSG	0	0.733233	TSG	1	0.92812	TSG	1	0.565229	TSG	0	TSG	3	0
DNAJC11	DNAJC11		0.775749	TSG	1	0.600308	TSG	0	0.733233	TSG	1	0.92812	TSG	1	0.551144	OG	0	TSG	3	0
DNALI1	DNALI1		0.775749	TSG	1	0.559692	OG	0	0.733233	TSG	1	0.92812	TSG	1	0.505231	OG	0	TSG	3	0
DND1	DND1		0.820194	TSG	1	0.544975	TSG	0	0.758217	TSG	1	0.92812	TSG	1	0.555586	OG	0	TSG	3	0
DNM1L	DNM1L		0.775749	TSG	1	0.640308	TSG	0	0.733233	TSG	1	0.92812	TSG	1	0.565229	TSG	0	TSG	3	0
DNMT3L	DNMT3L		0.859902	TSG	1	0.559692	OG	0	0.733233	TSG	1	0.92812	TSG	1	0.509298	OG	0	TSG	3	0
DPYSL4	DPYSL4		0.775749	TSG	1	0.559692	OG	0	0.733233	TSG	1	0.92812	TSG	1	0.505231	OG	0	TSG	3	0
DSN1	DSN1		0.775749	TSG	1	0.640308	TSG	0	0.733233	TSG	1	0.92812	TSG	1	0.572917	TSG	0	TSG	3	0
DUPD1	DUPD1		0.775749	TSG	1	0.640308	TSG	0	0.733233	TSG	1	0.92812	TSG	1	0.598465	TSG	0	TSG	3	0
ECHDC2	ECHDC2		0.775749	TSG	1	0.635554	OG	0	0.733233	TSG	1	0.92812	TSG	1	0.505231	OG	0	TSG	3	0
EFCAB1	EFCAB1		0.775749	TSG	1	0.640308	TSG	0	0.816749	TSG	1	0.92812	TSG	1	0.563982	TSG	0	TSG	3	0
EFEMP1	EFEMP1		0.775749	TSG	1	0.640308	TSG	0	0.733233	TSG	1	0.92812	TSG	1	0.508555	OG	0	TSG	3	0
EGR3	EGR3		0.820194	TSG	1	0.744975	TSG	0	0.758217	TSG	1	0.92812	TSG	1	0.532351	OG	0	TSG	3	0
EHBP1	EHBP1		0.859902	TSG	1	0.559692	OG	0	0.733233	TSG	1	0.92812	TSG	1	0.517518	OG	0	TSG	3	0
EHBP1L1	EHBP1L1		0.775749	TSG	1	0.640308	TSG	0	0.733233	TSG	1	0.92812	TSG	1	0.50588	TSG	0	TSG	3	0
EIF3G	EIF3G		0.775749	TSG	1	0.640308	TSG	0	0.733233	TSG	1	0.92812	TSG	1	0.555774	TSG	0	TSG	3	0
EIF5	EIF5		0.775749	TSG	1	0.559692	OG	0	0.733233	TSG	1	0.92812	TSG	1	0.514686	OG	0	TSG	3	0
ELF3	ELF3		0.775749	TSG	1	0.559692	OG	0	0.733233	TSG	1	0.92812	TSG	1	0.505231	OG	0	TSG	3	1
ELOVL5	ELOVL5		0.775749	TSG	1	0.559692	OG	0	0.816749	TSG	1	0.92812	TSG	1	0.525928	TSG	0	TSG	3	0
EMC3	EMC3		0.775749	TSG	1	0.559692	OG	0	0.733233	TSG	1	0.92812	TSG	1	0.514817	TSG	0	TSG	3	0
ENSG00000132356	ENSG00000132356		0.775749	TSG	1	0.559692	OG	0	0.733233	TSG	1	0.92812	TSG	1	0.550517	OG	0	TSG	3	0
ENSG00000204815	ENSG00000204815		0.775749	TSG	1	0.640308	TSG	0	0.733233	TSG	1	0.92812	TSG	1	0.565229	TSG	0	TSG	3	0
ENSG00000254381	ENSG00000254381		0.859902	TSG	1	0.559692	OG	0	0.762781	TSG	1	0.92812	TSG	1	0.536192	OG	0	TSG	3	0
ENSG00000268421	ENSG00000268421		0.775749	TSG	1	0.564446	TSG	0	0.733233	TSG	1	0.92812	TSG	1	0.579308	TSG	0	TSG	3	0
EPM2A	EPM2A		0.775749	TSG	1	0.640308	TSG	0	0.733233	TSG	1	0.92812	TSG	1	0.565229	TSG	0	TSG	3	0
EPN3	EPN3		0.775749	TSG	1	0.640308	TSG	0	0.733233	TSG	1	0.92812	TSG	1	0.565229	TSG	0	TSG	3	0
EPS8L2	EPS8L2		0.775749	TSG	1	0.559692	OG	0	0.733233	TSG	1	0.92812	TSG	1	0.505231	OG	0	TSG	3	0
ERCC4	ERCC4		0.775749	TSG	1	0.640308	TSG	0	0.733233	TSG	1	0.92812	TSG	1	0.537647	TSG	0	TSG	3	1
ERGIC3	ERGIC3		0.775749	TSG	1	0.559692	OG	0	0.733233	TSG	1	0.92812	TSG	1	0.505231	OG	0	TSG	3	0
ERP27	ERP27		0.820194	TSG	1	0.744975	TSG	0	0.758217	TSG	1	0.92812	TSG	1	0.53354	TSG	0	TSG	3	0
ERP29	ERP29		0.775749	TSG	1	0.559692	OG	0	0.733233	TSG	1	0.92812	TSG	1	0.509921	TSG	0	TSG	3	0
ESX1	ESX1		0.775749	TSG	1	0.600308	TSG	0	0.733233	TSG	1	0.92812	TSG	1	0.551144	OG	0	TSG	3	0
EVI5	EVI5		0.775749	TSG	1	0.640308	TSG	0	0.733233	TSG	1	0.92812	TSG	1	0.505231	OG	0	TSG	3	0
EXOC2	EXOC2		0.775749	TSG	1	0.559692	OG	0	0.733233	TSG	1	0.92812	TSG	1	0.550517	OG	0	TSG	3	0
EXOC3L4	EXOC3L4		0.775749	TSG	1	0.640308	TSG	0	0.733233	TSG	1	0.92812	TSG	1	0.565229	TSG	0	TSG	3	0
EXTL3	EXTL3		0.775749	TSG	1	0.559692	OG	0	0.733233	TSG	1	0.92812	TSG	1	0.531157	OG	0	TSG	3	0
FAHD1	FAHD1		0.775749	TSG	1	0.640308	TSG	0	0.733233	TSG	1	0.92812	TSG	1	0.598465	TSG	0	TSG	3	0
FAM102A	FAM102A		0.775749	TSG	1	0.640308	TSG	0	0.733233	TSG	1	0.92812	TSG	1	0.565229	TSG	0	TSG	3	0
FAM104A	FAM104A		0.820194	TSG	1	0.744975	TSG	0	0.758217	TSG	1	0.92812	TSG	1	0.555586	OG	0	TSG	3	0
FAM111B	FAM111B		0.775749	TSG	1	0.559692	OG	0	0.733233	TSG	1	0.962162	TSG	1	0.519665	OG	0	TSG	3	0
FAM117B	FAM117B		0.775749	TSG	1	0.600308	TSG	0	0.733233	TSG	1	0.92812	TSG	1	0.551144	OG	0	TSG	3	0
FAM151A	FAM151A		0.775749	TSG	1	0.640308	TSG	0	0.733233	TSG	1	0.92812	TSG	1	0.505231	OG	0	TSG	3	0
FAM158A	FAM158A		0.775749	TSG	1	0.640308	TSG	0	0.733233	TSG	1	0.92812	TSG	1	0.598465	TSG	0	TSG	3	0
FAM160B1	FAM160B1		0.775749	TSG	1	0.640308	TSG	0	0.733233	TSG	1	0.92812	TSG	1	0.565229	TSG	0	TSG	3	0
FAM161B	FAM161B		0.775749	TSG	1	0.559692	OG	0	0.733233	TSG	1	0.92812	TSG	1	0.505231	OG	0	TSG	3	0
FAM190A	FAM190A		0.775749	TSG	1	0.640308	TSG	0	0.733233	TSG	1	0.92812	TSG	1	0.565229	TSG	0	TSG	3	0
FAM196A	FAM196A		0.775749	TSG	1	0.640308	TSG	0	0.733233	TSG	1	0.92812	TSG	1	0.555774	TSG	0	TSG	3	0
FAM20C	FAM20C		0.775749	TSG	1	0.559692	OG	0	0.733233	TSG	1	0.92812	TSG	1	0.514686	OG	0	TSG	3	0
FAM26E	FAM26E		0.775749	TSG	1	0.559692	OG	0	0.733233	TSG	1	0.92812	TSG	1	0.514686	OG	0	TSG	3	0
FAM53C	FAM53C		0.775749	TSG	1	0.640308	TSG	0	0.733233	TSG	1	0.92812	TSG	1	0.519665	OG	0	TSG	3	0
FAM59A	FAM59A		0.775749	TSG	1	0.559692	OG	0	0.733233	TSG	1	0.92812	TSG	1	0.50588	TSG	0	TSG	3	0
FAM73A	FAM73A		0.775749	TSG	1	0.600308	TSG	0	0.733233	TSG	1	0.92812	TSG	1	0.551144	OG	0	TSG	3	0
FAM82B	FAM82B		0.775749	TSG	1	0.640308	TSG	0	0.733233	TSG	1	0.92812	TSG	1	0.565229	TSG	0	TSG	3	0
FAM84A	FAM84A		0.775749	TSG	1	0.640308	TSG	0	0.733233	TSG	1	0.92812	TSG	1	0.565229	TSG	0	TSG	3	0
FANCB	FANCB		0.775749	TSG	1	0.559692	OG	0	0.733233	TSG	1	0.92812	TSG	1	0.505231	OG	0	TSG	3	0
FAR2	FAR2		0.775749	TSG	1	0.559692	OG	0	0.733233	TSG	1	0.92812	TSG	1	0.505231	OG	0	TSG	3	0
FARP1	FARP1		0.859902	TSG	1	0.600308	TSG	0	0.733233	TSG	1	0.92812	TSG	1	0.534645	OG	0	TSG	3	0
FASTKD3	FASTKD3		0.775749	TSG	1	0.640308	TSG	0	0.733233	TSG	1	0.92812	TSG	1	0.555774	TSG	0	TSG	3	0
FBXO41	FBXO41		0.775749	TSG	1	0.559692	OG	0	0.733233	TSG	1	0.92812	TSG	1	0.505231	OG	0	TSG	3	0
FBXO44	FBXO44		0.775749	TSG	1	0.559692	OG	0	0.816749	TSG	1	0.92812	TSG	1	0.508555	OG	0	TSG	3	0
FDPS	FDPS		0.775749	TSG	1	0.600308	TSG	0	0.733233	TSG	1	0.92812	TSG	1	0.551144	OG	0	TSG	3	0
FEM1B	FEM1B		0.775749	TSG	1	0.640308	TSG	0	0.733233	TSG	1	0.92812	TSG	1	0.521291	TSG	0	TSG	3	0
FERD3L	FERD3L		0.775749	TSG	1	0.559692	OG	0	0.816749	TSG	1	0.92812	TSG	1	0.518009	OG	0	TSG	3	0
FLCN	FLCN		0.775749	TSG	1	0.559692	OG	0	0.733233	TSG	1	0.92812	TSG	1	0.528603	OG	0	TSG	3	1
FLJ14775	FLJ14775		0.820194	TSG	1	0.544975	TSG	0	0.758217	TSG	1	0.92812	TSG	1	0.521103	OG	0	TSG	3	0
FLJ20273	FLJ20273		0.775749	TSG	1	0.640308	TSG	0	0.762781	TSG	1	0.92812	TSG	1	0.508555	OG	0	TSG	3	0
FLYWCH1	FLYWCH1		0.775749	TSG	1	0.640308	TSG	0	0.733233	TSG	1	0.92812	TSG	1	0.505231	OG	0	TSG	3	0
FNDC9	FNDC9		0.820194	TSG	1	0.744975	TSG	0	0.758217	TSG	1	0.92812	TSG	1	0.555586	OG	0	TSG	3	0
FOXC1	FOXC1		0.775749	TSG	1	0.559692	OG	0	0.733233	TSG	1	0.92812	TSG	1	0.514686	OG	0	TSG	3	0
FOXO3	FOXO3		0.775749	TSG	1	0.640308	TSG	0	0.733233	TSG	1	0.92812	TSG	1	0.505231	OG	0	TSG	3	1
FOXP3	FOXP3		0.775749	TSG	1	0.600308	TSG	0	0.733233	TSG	1	0.92812	TSG	1	0.519316	TSG	0	TSG	3	0
FTH1P14	FTH1P14		0.775749	TSG	1	0.559692	OG	0	0.733233	TSG	1	0.92812	TSG	1	0.514817	TSG	0	TSG	3	0
FUT2	FUT2		0.820194	TSG	1	0.862216	TSG	1	0.658715	TSG	0	0.92892	TSG	1	0.513501	TSG	0	TSG	3	0
FUT6	FUT6		0.775749	TSG	1	0.600308	TSG	0	0.733233	TSG	1	0.92812	TSG	1	0.519316	TSG	0	TSG	3	0
FUZ	FUZ		0.775749	TSG	1	0.600308	TSG	0	0.733233	TSG	1	0.92812	TSG	1	0.551144	OG	0	TSG	3	0
FZD5	FZD5		0.775749	TSG	1	0.600308	TSG	0	0.733233	TSG	1	0.92812	TSG	1	0.519316	TSG	0	TSG	3	0
GALNS	GALNS		0.775749	TSG	1	0.600308	TSG	0	0.733233	TSG	1	0.92812	TSG	1	0.519316	TSG	0	TSG	3	0
GALNT3	GALNT3		0.775749	TSG	1	0.600308	TSG	0	0.733233	TSG	1	0.92812	TSG	1	0.519316	TSG	0	TSG	3	0
GALNT7	GALNT7		0.775749	TSG	1	0.640308	TSG	0	0.733233	TSG	1	0.92812	TSG	1	0.515733	TSG	0	TSG	3	0
GATAD2A	GATAD2A		0.775749	TSG	1	0.559692	OG	0	0.733233	TSG	1	0.92812	TSG	1	0.505231	OG	0	TSG	3	0
GDF5	GDF5		0.775749	TSG	1	0.600308	TSG	0	0.733233	TSG	1	0.92812	TSG	1	0.551144	OG	0	TSG	3	0
GDPD2	GDPD2		0.775749	TSG	1	0.600308	TSG	0	0.733233	TSG	1	0.92812	TSG	1	0.519316	TSG	0	TSG	3	0
GDPD4	GDPD4		0.775749	TSG	1	0.600308	TSG	0	0.733233	TSG	1	0.92812	TSG	1	0.551144	OG	0	TSG	3	0
GGN	GGN		0.775749	TSG	1	0.559692	OG	0	0.733233	TSG	1	0.92812	TSG	1	0.514686	OG	0	TSG	3	0
GIOT-1	GIOT-1		0.775749	TSG	1	0.559692	OG	0	0.762781	TSG	1	0.92812	TSG	1	0.504043	TSG	0	TSG	3	0
GLCCI1	GLCCI1		0.775749	TSG	1	0.600308	TSG	0	0.733233	TSG	1	0.92812	TSG	1	0.551144	OG	0	TSG	3	0
GLE1	GLE1		0.775749	TSG	1	0.559692	OG	0	0.733233	TSG	1	0.92812	TSG	1	0.508555	OG	0	TSG	3	0
GLUL	GLUL		0.775749	TSG	1	0.600308	TSG	0	0.733233	TSG	1	0.92812	TSG	1	0.519316	TSG	0	TSG	3	0
GMEB2	GMEB2		0.775749	TSG	1	0.640308	TSG	0	0.733233	TSG	1	0.92812	TSG	1	0.565229	TSG	0	TSG	3	0
GNB3	GNB3		0.859902	TSG	1	0.640308	TSG	0	0.733233	TSG	1	0.92812	TSG	1	0.561162	TSG	0	TSG	3	0
GNL3	GNL3		0.775749	TSG	1	0.640308	TSG	0	0.816749	TSG	1	0.92812	TSG	1	0.501654	OG	0	TSG	3	0
GNPTAB	GNPTAB		0.775749	TSG	1	0.75755	TSG	1	0.579762	TSG	0	0.92892	TSG	1	0.516005	OG	0	TSG	3	0
GOSR1	GOSR1		0.775749	TSG	1	0.600308	TSG	0	0.733233	TSG	1	0.92812	TSG	1	0.519316	TSG	0	TSG	3	0
GOT1L1	GOT1L1		0.859902	TSG	1	0.559692	OG	0	0.733233	TSG	1	0.92812	TSG	1	0.509298	OG	0	TSG	3	0
GP2	GP2		0.775749	TSG	1	0.59426	TSG	0	0.733233	TSG	1	0.92812	TSG	1	0.533403	TSG	0	TSG	3	0
GPC3	GPC3		0.775749	TSG	1	0.640308	TSG	0	0.733233	TSG	1	0.92812	TSG	1	0.555774	TSG	0	TSG	3	1
GPD2	GPD2		0.775749	TSG	1	0.559692	OG	0	0.733233	TSG	1	0.92812	TSG	1	0.505231	OG	0	TSG	3	0
GPR108	GPR108		0.775749	TSG	1	0.600308	TSG	0	0.733233	TSG	1	0.92812	TSG	1	0.551144	OG	0	TSG	3	0
GPR114	GPR114		0.775749	TSG	1	0.600308	TSG	0	0.733233	TSG	1	0.92812	TSG	1	0.551144	OG	0	TSG	3	0
GPR153	GPR153		0.775749	TSG	1	0.559692	OG	0	0.733233	TSG	1	0.92812	TSG	1	0.514686	OG	0	TSG	3	0
GPR52	GPR52		0.775749	TSG	1	0.640308	TSG	0	0.733233	TSG	1	0.92812	TSG	1	0.546072	TSG	0	TSG	3	0
GPR87	GPR87		0.775749	TSG	1	0.600308	TSG	0	0.733233	TSG	1	0.92812	TSG	1	0.519316	TSG	0	TSG	3	0
GPS2	GPS2		0.871793	TSG	1	0.60991	TSG	0	0.818336	TSG	1	0.92812	TSG	1	0.53164	TSG	0	TSG	3	0
GSR	GSR		0.775749	TSG	1	0.559692	OG	0	0.733233	TSG	1	0.92812	TSG	1	0.50588	TSG	0	TSG	3	0
GTDC1	GTDC1		0.775749	TSG	1	0.640308	TSG	0	0.733233	TSG	1	0.92812	TSG	1	0.565229	TSG	0	TSG	3	0
GTPBP8	GTPBP8		0.775749	TSG	1	0.739073	OG	0	0.816749	TSG	1	0.92812	TSG	1	0.516579	TSG	0	TSG	3	0
GYLTL1B	GYLTL1B		0.775749	TSG	1	0.559692	OG	0	0.733233	TSG	1	0.92812	TSG	1	0.539714	OG	0	TSG	3	0
H6PD	H6PD		0.775749	TSG	1	0.640308	TSG	0	0.733233	TSG	1	0.92812	TSG	1	0.565229	TSG	0	TSG	3	0
HCAR2	HCAR2		0.775749	TSG	1	0.600308	TSG	0	0.733233	TSG	1	0.92812	TSG	1	0.551144	OG	0	TSG	3	0
HCFC1R1	HCFC1R1		0.820194	TSG	1	0.530887	OG	0	0.818336	TSG	1	0.92812	TSG	1	0.556105	TSG	0	TSG	3	0
HDAC11	HDAC11		0.775749	TSG	1	0.559692	OG	0	0.733233	TSG	1	0.92812	TSG	1	0.505231	OG	0	TSG	3	0
HEATR3	HEATR3		0.775749	TSG	1	0.640308	TSG	0	0.733233	TSG	1	0.92812	TSG	1	0.537647	TSG	0	TSG	3	0
HELB	HELB		0.775749	TSG	1	0.600308	TSG	0	0.733233	TSG	1	0.92812	TSG	1	0.519316	TSG	0	TSG	3	0
HELT	HELT		0.775749	TSG	1	0.600308	TSG	0	0.733233	TSG	1	0.92812	TSG	1	0.551144	OG	0	TSG	3	0
HERC2P3	HERC2P3		0.775749	TSG	1	0.640308	TSG	0	0.733233	TSG	1	0.92812	TSG	1	0.565229	TSG	0	TSG	3	0
HEXIM1	HEXIM1		0.775749	TSG	1	0.559692	OG	0	0.733233	TSG	1	0.92812	TSG	1	0.505231	OG	0	TSG	3	0
HIF1AN	HIF1AN		0.775749	TSG	1	0.559692	OG	0	0.733233	TSG	1	0.92812	TSG	1	0.505231	OG	0	TSG	3	0
HINFP	HINFP		0.775749	TSG	1	0.640308	TSG	0	0.733233	TSG	1	0.92812	TSG	1	0.565229	TSG	0	TSG	3	0
HIST1H2AM	HIST1H2AM		0.775749	TSG	1	0.559692	OG	0	0.816749	TSG	1	0.92812	TSG	1	0.508555	OG	0	TSG	3	0
HKDC1	HKDC1		0.775749	TSG	1	0.640308	TSG	0	0.733233	TSG	1	0.92812	TSG	1	0.505231	OG	0	TSG	3	0
HLA-B	HLA-B		0.775749	TSG	1	0.640308	TSG	0	0.816749	TSG	1	0.92812	TSG	1	0.517716	TSG	0	TSG	3	0
HMBS	HMBS		0.775749	TSG	1	0.559692	OG	0	0.733233	TSG	1	0.92812	TSG	1	0.505231	OG	0	TSG	3	0
HMGN5	HMGN5		0.775749	TSG	1	0.600308	TSG	0	0.733233	TSG	1	0.92812	TSG	1	0.519316	TSG	0	TSG	3	0
HMGXB4	HMGXB4		0.775749	TSG	1	0.559692	OG	0	0.733233	TSG	1	0.92812	TSG	1	0.519665	OG	0	TSG	3	0
HN1	HN1		0.775749	TSG	1	0.640308	TSG	0	0.733233	TSG	1	0.92812	TSG	1	0.598465	TSG	0	TSG	3	0
HNRNPAB	HNRNPAB		0.775749	TSG	1	0.640308	TSG	0	0.733233	TSG	1	0.92812	TSG	1	0.565229	TSG	0	TSG	3	0
HNRNPF	HNRNPF		0.775749	TSG	1	0.600308	TSG	0	0.733233	TSG	1	0.92812	TSG	1	0.551144	OG	0	TSG	3	0
HOXA11	HOXA11		0.775749	TSG	1	0.559692	OG	0	0.733233	TSG	1	0.92812	TSG	1	0.505231	OG	0	TSG	3	1
HOXA3	HOXA3		0.775749	TSG	1	0.559692	OG	0	0.733233	TSG	1	0.92812	TSG	1	0.505231	OG	0	TSG	3	0
HOXB13	HOXB13		0.775749	TSG	1	0.640308	TSG	0	0.733233	TSG	1	0.92812	TSG	1	0.555774	TSG	0	TSG	3	0
HPSE2	HPSE2		0.775749	TSG	1	0.600308	TSG	0	0.733233	TSG	1	0.92812	TSG	1	0.551144	OG	0	TSG	3	0
HS3ST3A1	HS3ST3A1		0.775749	TSG	1	0.559692	OG	0	0.733233	TSG	1	0.92812	TSG	1	0.505231	OG	0	TSG	3	0
HSD11B2	HSD11B2		0.775749	TSG	1	0.559692	OG	0	0.733233	TSG	1	0.92812	TSG	1	0.505231	OG	0	TSG	3	0
HSF5	HSF5		0.775749	TSG	1	0.559692	OG	0	0.733233	TSG	1	0.92812	TSG	1	0.501654	OG	0	TSG	3	0
HSPA1L	HSPA1L		0.775749	TSG	1	0.640308	TSG	0	0.733233	TSG	1	0.92812	TSG	1	0.555774	TSG	0	TSG	3	0
HTRA2	HTRA2		0.775749	TSG	1	0.600308	TSG	0	0.733233	TSG	1	0.92812	TSG	1	0.551144	OG	0	TSG	3	0
ICAM4	ICAM4		0.775749	TSG	1	0.640308	TSG	0	0.816749	TSG	1	0.92812	TSG	1	0.52912	OG	0	TSG	3	0
IDO2	IDO2		0.775749	TSG	1	0.640308	TSG	0	0.733233	TSG	1	0.92812	TSG	1	0.565229	TSG	0	TSG	3	0
IDUA	IDUA		0.775749	TSG	1	0.559692	OG	0	0.733233	TSG	1	0.92812	TSG	1	0.505231	OG	0	TSG	3	0
IFIT5	IFIT5		0.775749	TSG	1	0.640308	TSG	0	0.733233	TSG	1	0.92812	TSG	1	0.565229	TSG	0	TSG	3	0
IFNA8	IFNA8		0.775749	TSG	1	0.559692	OG	0	0.733233	TSG	1	0.92812	TSG	1	0.514817	TSG	0	TSG	3	0
IFNAR2	IFNAR2		0.775749	TSG	1	0.640308	TSG	0	0.733233	TSG	1	0.92812	TSG	1	0.537647	TSG	0	TSG	3	0
IFNE	IFNE		0.775749	TSG	1	0.640308	TSG	0	0.733233	TSG	1	0.92812	TSG	1	0.598465	TSG	0	TSG	3	0
IGF2BP3	IGF2BP3		0.775749	TSG	1	0.640308	TSG	0	0.733233	TSG	1	0.92812	TSG	1	0.565229	TSG	0	TSG	3	0
IGFALS	IGFALS		0.775749	TSG	1	0.640308	TSG	0	0.733233	TSG	1	0.92812	TSG	1	0.565229	TSG	0	TSG	3	0
IL1RAP	IL1RAP		0.775749	TSG	1	0.640308	TSG	0	0.733233	TSG	1	0.92812	TSG	1	0.528192	TSG	0	TSG	3	0
IL22RA2	IL22RA2		0.775749	TSG	1	0.559692	OG	0	0.816749	TSG	1	0.92812	TSG	1	0.508555	OG	0	TSG	3	0
IL28RA	IL28RA		0.859902	TSG	1	0.559692	OG	0	0.733233	TSG	1	0.92812	TSG	1	0.509298	OG	0	TSG	3	0
IL32	IL32		0.775749	TSG	1	0.559692	OG	0	0.733233	TSG	1	0.92812	TSG	1	0.514817	TSG	0	TSG	3	0
ILF2	ILF2		0.775749	TSG	1	0.640308	TSG	0	0.733233	TSG	1	0.92812	TSG	1	0.555774	TSG	0	TSG	3	0
INPP4A	INPP4A		0.775749	TSG	1	0.600308	TSG	0	0.733233	TSG	1	0.92812	TSG	1	0.551144	OG	0	TSG	3	0
INPP5E	INPP5E		0.775749	TSG	1	0.600308	TSG	0	0.733233	TSG	1	0.92812	TSG	1	0.551144	OG	0	TSG	3	0
INPPL1	INPPL1		0.775749	TSG	1	0.640308	TSG	0	0.762781	TSG	1	0.962162	TSG	1	0.50454	OG	0	TSG	3	0
INSL5	INSL5		0.775749	TSG	1	0.640308	TSG	0	0.816749	TSG	1	0.92812	TSG	1	0.598465	TSG	0	TSG	3	0
IQCD	IQCD		0.775749	TSG	1	0.640308	TSG	0	0.733233	TSG	1	0.92812	TSG	1	0.565229	TSG	0	TSG	3	0
IRF3	IRF3		0.775749	TSG	1	0.640308	TSG	0	0.762781	TSG	1	0.92812	TSG	1	0.52912	OG	0	TSG	3	0
IRF5	IRF5		0.820194	TSG	1	0.744975	TSG	0	0.73482	TSG	1	0.92812	TSG	1	0.541651	OG	0	TSG	3	0
IRF7	IRF7		0.775749	TSG	1	0.559692	OG	0	0.733233	TSG	1	0.92812	TSG	1	0.505231	OG	0	TSG	3	0
ITFG2	ITFG2		0.775749	TSG	1	0.640308	TSG	0	0.733233	TSG	1	0.92812	TSG	1	0.565229	TSG	0	TSG	3	0
JUN	JUN		0.775749	TSG	1	0.640308	TSG	0	0.816749	TSG	1	0.92812	TSG	1	0.508555	OG	0	TSG	3	1
JUNB	JUNB		0.775749	TSG	1	0.559692	OG	0	0.733233	TSG	1	0.92812	TSG	1	0.505231	OG	0	TSG	3	0
KBTBD2	KBTBD2		0.775749	TSG	1	0.559692	OG	0	0.733233	TSG	1	0.92812	TSG	1	0.511109	OG	0	TSG	3	0
KBTBD4	KBTBD4		0.775749	TSG	1	0.559692	OG	0	0.733233	TSG	1	0.92812	TSG	1	0.50588	TSG	0	TSG	3	0
KCNA3	KCNA3		0.775749	TSG	1	0.559692	OG	0	0.733233	TSG	1	0.92812	TSG	1	0.514686	OG	0	TSG	3	0
KCNAB2	KCNAB2		0.775749	TSG	1	0.559692	OG	0	0.733233	TSG	1	0.92812	TSG	1	0.508555	OG	0	TSG	3	0
KCNC1	KCNC1		0.775749	TSG	1	0.600308	TSG	0	0.733233	TSG	1	0.92812	TSG	1	0.551144	OG	0	TSG	3	0
KDM4D	KDM4D		0.775749	TSG	1	0.640308	TSG	0	0.733233	TSG	1	0.92812	TSG	1	0.565229	TSG	0	TSG	3	0
KDM4E	KDM4E		0.775749	TSG	1	0.640308	TSG	0	0.733233	TSG	1	0.92812	TSG	1	0.537647	TSG	0	TSG	3	0
KDM6A	KDM6A		0.775749	TSG	1	0.529693	OG	0	0.798892	TSG	1	0.92892	TSG	1	0.561381	TSG	0	TSG	3	1
KIAA1841	KIAA1841		0.775749	TSG	1	0.640308	TSG	0	0.733233	TSG	1	0.92812	TSG	1	0.555774	TSG	0	TSG	3	0
KIAA1967	KIAA1967		0.859902	TSG	1	0.640308	TSG	0	0.733233	TSG	1	0.92812	TSG	1	0.543781	OG	0	TSG	3	0
KIF12	KIF12		0.859902	TSG	1	0.640308	TSG	0	0.733233	TSG	1	0.92812	TSG	1	0.561162	TSG	0	TSG	3	0
KIFAP3	KIFAP3		0.775749	TSG	1	0.600308	TSG	0	0.733233	TSG	1	0.92812	TSG	1	0.551144	OG	0	TSG	3	0
KIFC2	KIFC2		0.859902	TSG	1	0.640308	TSG	0	0.733233	TSG	1	0.92812	TSG	1	0.561162	TSG	0	TSG	3	0
KLHDC7A	KLHDC7A		0.775749	TSG	1	0.559692	OG	0	0.733233	TSG	1	0.92812	TSG	1	0.505231	OG	0	TSG	3	0
KLHL18	KLHL18		0.775749	TSG	1	0.559692	OG	0	0.733233	TSG	1	0.92812	TSG	1	0.514686	OG	0	TSG	3	0
KLHL20	KLHL20		0.775749	TSG	1	0.559692	OG	0	0.733233	TSG	1	0.92812	TSG	1	0.538058	OG	0	TSG	3	0
KLHL29	KLHL29		0.775749	TSG	1	0.559692	OG	0	0.733233	TSG	1	0.92812	TSG	1	0.505231	OG	0	TSG	3	0
KLHL3	KLHL3		0.775749	TSG	1	0.559692	OG	0	0.733233	TSG	1	0.92812	TSG	1	0.528603	OG	0	TSG	3	0
KLK13	KLK13		0.775749	TSG	1	0.559692	OG	0	0.733233	TSG	1	0.92812	TSG	1	0.505231	OG	0	TSG	3	0
KLK5	KLK5		0.775749	TSG	1	0.559692	OG	0	0.733233	TSG	1	0.92812	TSG	1	0.505231	OG	0	TSG	3	0
KPNA1	KPNA1		0.775749	TSG	1	0.559692	OG	0	0.733233	TSG	1	0.92812	TSG	1	0.505231	OG	0	TSG	3	0
KRT23	KRT23		0.775749	TSG	1	0.559692	OG	0	0.733233	TSG	1	0.92812	TSG	1	0.505231	OG	0	TSG	3	0
KRT36	KRT36		0.775749	TSG	1	0.600308	TSG	0	0.733233	TSG	1	0.92812	TSG	1	0.519316	TSG	0	TSG	3	0
KRT78	KRT78		0.775749	TSG	1	0.559692	OG	0	0.733233	TSG	1	0.92812	TSG	1	0.505231	OG	0	TSG	3	0
KRT79	KRT79		0.775749	TSG	1	0.600308	TSG	0	0.733233	TSG	1	0.92812	TSG	1	0.551144	OG	0	TSG	3	0
KRT8	KRT8		0.775749	TSG	1	0.640308	TSG	0	0.733233	TSG	1	0.92812	TSG	1	0.505231	OG	0	TSG	3	0
KRT81	KRT81		0.775749	TSG	1	0.559692	OG	0	0.733233	TSG	1	0.92812	TSG	1	0.550517	OG	0	TSG	3	0
KRT82	KRT82		0.859902	TSG	1	0.600308	TSG	0	0.733233	TSG	1	0.92812	TSG	1	0.545756	OG	0	TSG	3	0
LAG3	LAG3		0.775749	TSG	1	0.640308	TSG	0	0.733233	TSG	1	0.92812	TSG	1	0.565229	TSG	0	TSG	3	0
LAMP2	LAMP2		0.775749	TSG	1	0.640308	TSG	0	0.733233	TSG	1	0.92812	TSG	1	0.555774	TSG	0	TSG	3	0
LAMP3	LAMP3		0.775749	TSG	1	0.559692	OG	0	0.733233	TSG	1	0.92812	TSG	1	0.500466	TSG	0	TSG	3	0
LARS2	LARS2		0.775749	TSG	1	0.640308	TSG	0	0.733233	TSG	1	0.92812	TSG	1	0.537647	TSG	0	TSG	3	0
LASS4	LASS4		0.775749	TSG	1	0.559692	OG	0	0.733233	TSG	1	0.92812	TSG	1	0.505231	OG	0	TSG	3	0
LDB3	LDB3		0.775749	TSG	1	0.559692	OG	0	0.733233	TSG	1	0.92812	TSG	1	0.535365	OG	0	TSG	3	0
LGALS14	LGALS14		0.775749	TSG	1	0.640308	TSG	0	0.733233	TSG	1	0.92812	TSG	1	0.598465	TSG	0	TSG	3	0
LGALS8	LGALS8		0.820194	TSG	1	0.544975	TSG	0	0.73482	TSG	1	0.92812	TSG	1	0.507168	OG	0	TSG	3	0
LHB	LHB		0.820194	TSG	1	0.704975	TSG	0	0.758217	TSG	1	0.92812	TSG	1	0.501449	TSG	0	TSG	3	0
LIPH	LIPH		0.775749	TSG	1	0.600308	TSG	0	0.733233	TSG	1	0.92812	TSG	1	0.551144	OG	0	TSG	3	0
LMNB2	LMNB2		0.775749	TSG	1	0.559692	OG	0	0.733233	TSG	1	0.92812	TSG	1	0.505231	OG	0	TSG	3	0
LMO7	LMO7		0.775749	TSG	1	0.559692	OG	0	0.733233	TSG	1	0.92812	TSG	1	0.550517	OG	0	TSG	3	0
LOC168850	LOC168850		0.775749	TSG	1	0.640308	TSG	0	0.733233	TSG	1	0.92812	TSG	1	0.57213	TSG	0	TSG	3	0
LOX	LOX		0.775749	TSG	1	0.640308	TSG	0	0.733233	TSG	1	0.92812	TSG	1	0.565229	TSG	0	TSG	3	0
LPAL2	LPAL2		0.775749	TSG	1	0.600308	TSG	0	0.75663	TSG	1	0.92812	TSG	1	0.552552	TSG	0	TSG	3	0
LPHN2	LPHN2		0.775749	TSG	1	0.75755	TSG	1	0.523663	TSG	0	0.92892	TSG	1	0.520405	TSG	0	TSG	3	0
LRFN1	LRFN1		0.775749	TSG	1	0.559692	OG	0	0.733233	TSG	1	0.92812	TSG	1	0.514686	OG	0	TSG	3	0
LRG1	LRG1		0.775749	TSG	1	0.559692	OG	0	0.733233	TSG	1	0.92812	TSG	1	0.505231	OG	0	TSG	3	0
LRIG1	LRIG1		0.859902	TSG	1	0.640308	TSG	0	0.733233	TSG	1	0.92812	TSG	1	0.55624	OG	0	TSG	3	0
LRP1	LRP1		0.775749	TSG	1	0.565594	TSG	0	0.73482	TSG	1	0.92812	TSG	1	0.628265	TSG	0	TSG	3	0
LRRC10	LRRC10		0.775749	TSG	1	0.559692	OG	0	0.733233	TSG	1	0.92812	TSG	1	0.505231	OG	0	TSG	3	0
LRRC17	LRRC17		0.775749	TSG	1	0.640308	TSG	0	0.733233	TSG	1	0.92812	TSG	1	0.565229	TSG	0	TSG	3	0
LRRC43	LRRC43		0.775749	TSG	1	0.559692	OG	0	0.733233	TSG	1	0.92812	TSG	1	0.505231	OG	0	TSG	3	0
LRTM1	LRTM1		0.775749	TSG	1	0.640308	TSG	0	0.733233	TSG	1	0.92812	TSG	1	0.555774	TSG	0	TSG	3	0
LSS	LSS		0.775749	TSG	1	0.559692	OG	0	0.733233	TSG	1	0.92812	TSG	1	0.505231	OG	0	TSG	3	0
MAGEA8	MAGEA8		0.775749	TSG	1	0.640308	TSG	0	0.816749	TSG	1	0.92812	TSG	1	0.519665	OG	0	TSG	3	0
MAP2K2	MAP2K2		0.775749	TSG	1	0.640308	TSG	0	0.733233	TSG	1	0.92812	TSG	1	0.565229	TSG	0	TSG	3	1
MAP2K7	MAP2K7		0.775749	TSG	1	0.559692	OG	0	0.733233	TSG	1	0.92812	TSG	1	0.505231	OG	0	TSG	3	0
MAP3K15	MAP3K15		0.859902	TSG	1	0.559692	OG	0	0.733233	TSG	1	0.92812	TSG	1	0.545129	OG	0	TSG	3	0
MAP3K7	MAP3K7		0.775749	TSG	1	0.75755	TSG	1	0.63373	TSG	0	0.92892	TSG	1	0.570883	TSG	0	TSG	3	0
MAP7D1	MAP7D1		0.775749	TSG	1	0.559692	OG	0	0.733233	TSG	1	0.92812	TSG	1	0.528603	OG	0	TSG	3	0
MAPK13	MAPK13		0.775749	TSG	1	0.640308	TSG	0	0.733233	TSG	1	0.92812	TSG	1	0.563982	TSG	0	TSG	3	0
MARCH10	MARCH10		0.859902	TSG	1	0.75755	TSG	1	0.579762	TSG	0	0.92892	TSG	1	0.568063	TSG	0	TSG	3	0
MARCH6	MARCH6		0.775749	TSG	1	0.600308	TSG	0	0.733233	TSG	1	0.92812	TSG	1	0.519316	TSG	0	TSG	3	0
MARK2	MARK2		0.775749	TSG	1	0.559692	OG	0	0.733233	TSG	1	0.92812	TSG	1	0.528603	OG	0	TSG	3	0
MCART6	MCART6		0.775749	TSG	1	0.559692	OG	0	0.733233	TSG	1	0.92812	TSG	1	0.505231	OG	0	TSG	3	0
MCM7	MCM7		0.775749	TSG	1	0.640308	TSG	0	0.733233	TSG	1	0.92812	TSG	1	0.57213	TSG	0	TSG	3	0
MCMBP	MCMBP		0.775749	TSG	1	0.600308	TSG	0	0.733233	TSG	1	0.92812	TSG	1	0.551144	OG	0	TSG	3	0
MED15	MED15		0.775749	TSG	1	0.600308	TSG	0	0.733233	TSG	1	0.92812	TSG	1	0.535992	OG	0	TSG	3	0
MED23	MED23		0.859902	TSG	1	0.640308	TSG	0	0.762781	TSG	1	0.92892	TSG	1	0.621954	TSG	0	TSG	3	0
MED7	MED7		0.775749	TSG	1	0.640308	TSG	0	0.733233	TSG	1	0.92812	TSG	1	0.598465	TSG	0	TSG	3	0
MEF2C	MEF2C		0.775749	TSG	1	0.559692	OG	0	0.733233	TSG	1	0.92812	TSG	1	0.508555	OG	0	TSG	3	0
MEN1	MEN1		0.775749	TSG	1	0.640308	TSG	0	0.816749	TSG	1	0.92812	TSG	1	0.501654	OG	0	TSG	3	1
METTL11A	METTL11A		0.775749	TSG	1	0.559692	OG	0	0.733233	TSG	1	0.92812	TSG	1	0.514817	TSG	0	TSG	3	0
METTL12	METTL12		0.775749	TSG	1	0.640308	TSG	0	0.733233	TSG	1	0.92812	TSG	1	0.565229	TSG	0	TSG	3	0
MEX3C	MEX3C		0.775749	TSG	1	0.559692	OG	0	0.733233	TSG	1	0.92812	TSG	1	0.514686	OG	0	TSG	3	0
MFSD9	MFSD9		0.775749	TSG	1	0.559692	OG	0	0.733233	TSG	1	0.92812	TSG	1	0.514686	OG	0	TSG	3	0
MGAT4B	MGAT4B		0.775749	TSG	1	0.640308	TSG	0	0.733233	TSG	1	0.92812	TSG	1	0.565229	TSG	0	TSG	3	0
MGAT5	MGAT5		0.775749	TSG	1	0.559692	OG	0	0.733233	TSG	1	0.92812	TSG	1	0.528603	OG	0	TSG	3	0
MGC33530	MGC33530		0.775749	TSG	1	0.559692	OG	0	0.733233	TSG	1	0.92812	TSG	1	0.505231	OG	0	TSG	3	0
MICALL1	MICALL1		0.775749	TSG	1	0.640308	TSG	0	0.733233	TSG	1	0.92812	TSG	1	0.539714	OG	0	TSG	3	0
MIDN	MIDN		0.775749	TSG	1	0.559692	OG	0	0.733233	TSG	1	0.92812	TSG	1	0.505231	OG	0	TSG	3	0
MMADHC	MMADHC		0.775749	TSG	1	0.559692	OG	0	0.733233	TSG	1	0.92812	TSG	1	0.505231	OG	0	TSG	3	0
MMP7	MMP7		0.775749	TSG	1	0.559692	OG	0	0.733233	TSG	1	0.92812	TSG	1	0.505231	OG	0	TSG	3	0
MNDA	MNDA		0.775749	TSG	1	0.640308	TSG	0	0.816749	TSG	1	0.92812	TSG	1	0.508555	OG	0	TSG	3	0
MORF4L2	MORF4L2		0.775749	TSG	1	0.640308	TSG	0	0.733233	TSG	1	0.92812	TSG	1	0.565229	TSG	0	TSG	3	0
MOSPD2	MOSPD2		0.775749	TSG	1	0.559692	OG	0	0.733233	TSG	1	0.92812	TSG	1	0.514686	OG	0	TSG	3	0
MRPL24	MRPL24		0.775749	TSG	1	0.559692	OG	0	0.816749	TSG	1	0.92812	TSG	1	0.519665	OG	0	TSG	3	0
MRPL9	MRPL9		0.775749	TSG	1	0.635554	OG	0	0.733233	TSG	1	0.92812	TSG	1	0.505231	OG	0	TSG	3	0
MRS2	MRS2		0.775749	TSG	1	0.640308	TSG	0	0.733233	TSG	1	0.92812	TSG	1	0.565229	TSG	0	TSG	3	0
MS4A14	MS4A14		0.859902	TSG	1	0.559692	OG	0	0.733233	TSG	1	0.92812	TSG	1	0.501813	TSG	0	TSG	3	0
MS4A2	MS4A2		0.775749	TSG	1	0.640308	TSG	0	0.733233	TSG	1	0.92812	TSG	1	0.565229	TSG	0	TSG	3	0
MSR1	MSR1		0.775749	TSG	1	0.559692	OG	0	0.733233	TSG	1	0.92812	TSG	1	0.508555	OG	0	TSG	3	0
MTCP1	MTCP1		0.820194	TSG	1	0.744975	TSG	0	0.758217	TSG	1	0.92812	TSG	1	0.53354	TSG	0	TSG	3	1
MTIF3	MTIF3		0.820194	TSG	1	0.744975	TSG	0	0.758217	TSG	1	0.92812	TSG	1	0.500943	OG	0	TSG	3	0
MTMR14	MTMR14		0.775749	TSG	1	0.640308	TSG	0	0.733233	TSG	1	0.92812	TSG	1	0.555774	TSG	0	TSG	3	0
MTUS1	MTUS1		0.775749	TSG	1	0.640308	TSG	0	0.733233	TSG	1	0.92812	TSG	1	0.565229	TSG	0	TSG	3	0
MVP	MVP		0.775749	TSG	1	0.600308	TSG	0	0.733233	TSG	1	0.92812	TSG	1	0.519316	TSG	0	TSG	3	0
MYADML2	MYADML2		0.775749	TSG	1	0.559692	OG	0	0.733233	TSG	1	0.92812	TSG	1	0.505231	OG	0	TSG	3	0
MYBBP1A	MYBBP1A		0.775749	TSG	1	0.559692	OG	0	0.733233	TSG	1	0.92812	TSG	1	0.528603	OG	0	TSG	3	0
MYC	MYC		0.775749	TSG	1	0.600308	TSG	0	0.733233	TSG	1	0.92812	TSG	1	0.519316	TSG	0	TSG	3	1
MYCN	MYCN		0.775749	TSG	1	0.559692	OG	0	0.733233	TSG	1	0.92812	TSG	1	0.505231	OG	0	TSG	3	1
MYEOV	MYEOV		0.775749	TSG	1	0.559692	OG	0	0.733233	TSG	1	0.92812	TSG	1	0.505231	OG	0	TSG	3	0
MYOZ1	MYOZ1		0.775749	TSG	1	0.600308	TSG	0	0.733233	TSG	1	0.92812	TSG	1	0.551144	OG	0	TSG	3	0
NAA35	NAA35		0.775749	TSG	1	0.640308	TSG	0	0.733233	TSG	1	0.92812	TSG	1	0.539714	OG	0	TSG	3	0
NAPRT1	NAPRT1		0.775749	TSG	1	0.600308	TSG	0	0.733233	TSG	1	0.92812	TSG	1	0.551144	OG	0	TSG	3	0
NARG2	NARG2		0.775749	TSG	1	0.600308	TSG	0	0.733233	TSG	1	0.92812	TSG	1	0.519316	TSG	0	TSG	3	0
NBR1	NBR1		0.775749	TSG	1	0.559692	OG	0	0.733233	TSG	1	0.92812	TSG	1	0.50588	TSG	0	TSG	3	0
NDOR1	NDOR1		0.775749	TSG	1	0.559692	OG	0	0.733233	TSG	1	0.92812	TSG	1	0.505231	OG	0	TSG	3	0
NDUFAF1	NDUFAF1		0.775749	TSG	1	0.559692	OG	0	0.733233	TSG	1	0.92812	TSG	1	0.505231	OG	0	TSG	3	0
NDUFS7	NDUFS7		0.775749	TSG	1	0.739073	OG	0	0.733233	TSG	1	0.92812	TSG	1	0.539951	TSG	0	TSG	3	0
NETO2	NETO2		0.775749	TSG	1	0.640308	TSG	0	0.733233	TSG	1	0.92812	TSG	1	0.555774	TSG	0	TSG	3	0
NEU1	NEU1		0.775749	TSG	1	0.640308	TSG	0	0.733233	TSG	1	0.92812	TSG	1	0.565229	TSG	0	TSG	3	0
NEUROD4	NEUROD4		0.775749	TSG	1	0.640308	TSG	0	0.733233	TSG	1	0.92812	TSG	1	0.565229	TSG	0	TSG	3	0
NFE2L3	NFE2L3		0.775749	TSG	1	0.640308	TSG	0	0.762781	TSG	1	0.92812	TSG	1	0.519372	TSG	0	TSG	3	0
NFKBIL1	NFKBIL1		0.775749	TSG	1	0.640308	TSG	0	0.733233	TSG	1	0.92812	TSG	1	0.565229	TSG	0	TSG	3	0
NFXL1	NFXL1		0.775749	TSG	1	0.600308	TSG	0	0.733233	TSG	1	0.92812	TSG	1	0.551144	OG	0	TSG	3	0
NFYB	NFYB		0.820194	TSG	1	0.544975	TSG	0	0.758217	TSG	1	0.92812	TSG	1	0.544475	OG	0	TSG	3	0
NHEDC2	NHEDC2		0.775749	TSG	1	0.600308	TSG	0	0.733233	TSG	1	0.92812	TSG	1	0.551144	OG	0	TSG	3	0
NOB1	NOB1		0.775749	TSG	1	0.640308	TSG	0	0.733233	TSG	1	0.92812	TSG	1	0.565229	TSG	0	TSG	3	0
NOL9	NOL9		0.775749	TSG	1	0.600308	TSG	0	0.733233	TSG	1	0.92812	TSG	1	0.551144	OG	0	TSG	3	0
NOV	NOV		0.775749	TSG	1	0.559692	OG	0	0.733233	TSG	1	0.92812	TSG	1	0.508555	OG	0	TSG	3	0
NOVA1	NOVA1		0.775749	TSG	1	0.600308	TSG	0	0.733233	TSG	1	0.92812	TSG	1	0.551144	OG	0	TSG	3	0
NPTN	NPTN		0.775749	TSG	1	0.559692	OG	0	0.733233	TSG	1	0.92812	TSG	1	0.505231	OG	0	TSG	3	0
NR1D1	NR1D1		0.775749	TSG	1	0.600308	TSG	0	0.733233	TSG	1	0.92812	TSG	1	0.551144	OG	0	TSG	3	0
NSUN3	NSUN3		0.775749	TSG	1	0.640308	TSG	0	0.733233	TSG	1	0.92812	TSG	1	0.565229	TSG	0	TSG	3	0
NT5C3	NT5C3		0.775749	TSG	1	0.640308	TSG	0	0.733233	TSG	1	0.92812	TSG	1	0.565229	TSG	0	TSG	3	0
NTN4	NTN4		0.775749	TSG	1	0.600308	TSG	0	0.733233	TSG	1	0.92812	TSG	1	0.551144	OG	0	TSG	3	0
NUDCD1	NUDCD1		0.775749	TSG	1	0.600308	TSG	0	0.733233	TSG	1	0.92812	TSG	1	0.519316	TSG	0	TSG	3	0
NUP62	NUP62		0.775749	TSG	1	0.640308	TSG	0	0.733233	TSG	1	0.92812	TSG	1	0.563463	TSG	0	TSG	3	0
NXPH3	NXPH3		0.775749	TSG	1	0.559692	OG	0	0.733233	TSG	1	0.92812	TSG	1	0.505231	OG	0	TSG	3	0
OASL	OASL		0.775749	TSG	1	0.640308	TSG	0	0.733233	TSG	1	0.92812	TSG	1	0.549169	OG	0	TSG	3	0
OCLN	OCLN		0.775749	TSG	1	0.600308	TSG	0	0.733233	TSG	1	0.92812	TSG	1	0.551144	OG	0	TSG	3	0
OLFML2A	OLFML2A		0.775749	TSG	1	0.600308	TSG	0	0.733233	TSG	1	0.92812	TSG	1	0.551144	OG	0	TSG	3	0
OPN1SW	OPN1SW		0.775749	TSG	1	0.640308	TSG	0	0.733233	TSG	1	0.92812	TSG	1	0.565229	TSG	0	TSG	3	0
OPTN	OPTN		0.775749	TSG	1	0.600308	TSG	0	0.733233	TSG	1	0.92812	TSG	1	0.551144	OG	0	TSG	3	0
OR14C36	OR14C36		0.775749	TSG	1	0.600308	TSG	0	0.733233	TSG	1	0.92812	TSG	1	0.551144	OG	0	TSG	3	0
OR14I1	OR14I1		0.859902	TSG	1	0.640308	TSG	0	0.762781	TSG	1	0.92812	TSG	1	0.621801	TSG	0	TSG	3	0
OR14J1	OR14J1		0.775749	TSG	1	0.559692	OG	0	0.733233	TSG	1	0.92812	TSG	1	0.505231	OG	0	TSG	3	0
OR1J1	OR1J1		0.775749	TSG	1	0.640308	TSG	0	0.733233	TSG	1	0.92812	TSG	1	0.565229	TSG	0	TSG	3	0
OR1M1	OR1M1		0.775749	TSG	1	0.640308	TSG	0	0.733233	TSG	1	0.92812	TSG	1	0.555774	TSG	0	TSG	3	0
OR2D2	OR2D2		0.775749	TSG	1	0.640308	TSG	0	0.75663	TSG	1	0.92812	TSG	1	0.54158	OG	0	TSG	3	0
OR2F1	OR2F1		0.775749	TSG	1	0.640308	TSG	0	0.733233	TSG	1	0.92812	TSG	1	0.565229	TSG	0	TSG	3	0
OR2J1	OR2J1		0.775749	TSG	1	0.559692	OG	0	0.762781	TSG	1	0.92812	TSG	1	0.516473	TSG	0	TSG	3	0
OR4C15	OR4C15		0.775749	TSG	1	0.600308	TSG	0	0.762781	TSG	1	0.92812	TSG	1	0.519985	OG	0	TSG	3	0
OR4X1	OR4X1		0.775749	TSG	1	0.640308	TSG	0	0.816749	TSG	1	0.92812	TSG	1	0.613055	TSG	0	TSG	3	0
OR52E4	OR52E4		0.775749	TSG	1	0.559692	OG	0	0.816749	TSG	1	0.92812	TSG	1	0.501654	OG	0	TSG	3	0
OR52H1	OR52H1		0.775749	TSG	1	0.559692	OG	0	0.733233	TSG	1	0.92812	TSG	1	0.518009	OG	0	TSG	3	0
OR52K1	OR52K1		0.775749	TSG	1	0.640308	TSG	0	0.733233	TSG	1	0.92812	TSG	1	0.555774	TSG	0	TSG	3	0
OR52M1	OR52M1		0.859902	TSG	1	0.600308	TSG	0	0.733233	TSG	1	0.92812	TSG	1	0.524704	TSG	0	TSG	3	0
OR5H15	OR5H15		0.775749	TSG	1	0.640308	TSG	0	0.733233	TSG	1	0.92812	TSG	1	0.52912	OG	0	TSG	3	0
OR5K3	OR5K3		0.775749	TSG	1	0.640308	TSG	0	0.733233	TSG	1	0.92812	TSG	1	0.565229	TSG	0	TSG	3	0
OR6C70	OR6C70		0.775749	TSG	1	0.559692	OG	0	0.733233	TSG	1	0.92812	TSG	1	0.505231	OG	0	TSG	3	0
OR6N1	OR6N1		0.775749	TSG	1	0.640308	TSG	0	0.733233	TSG	1	0.92812	TSG	1	0.565229	TSG	0	TSG	3	0
OR7C1	OR7C1		0.775749	TSG	1	0.640308	TSG	0	0.733233	TSG	1	0.92812	TSG	1	0.514817	TSG	0	TSG	3	0
OR7G1	OR7G1		0.775749	TSG	1	0.640308	TSG	0	0.733233	TSG	1	0.92812	TSG	1	0.555774	TSG	0	TSG	3	0
OR8D1	OR8D1		0.775749	TSG	1	0.559692	OG	0	0.816749	TSG	1	0.92812	TSG	1	0.514817	TSG	0	TSG	3	0
OR8J1	OR8J1		0.859902	TSG	1	0.600308	TSG	0	0.733233	TSG	1	0.92812	TSG	1	0.524704	TSG	0	TSG	3	0
ORC4	ORC4		0.775749	TSG	1	0.59426	TSG	0	0.733233	TSG	1	0.92812	TSG	1	0.582899	TSG	0	TSG	3	0
OSBPL9	OSBPL9		0.775749	TSG	1	0.640308	TSG	0	0.733233	TSG	1	0.92812	TSG	1	0.565229	TSG	0	TSG	3	0
OTUD5	OTUD5		0.775749	TSG	1	0.640308	TSG	0	0.733233	TSG	1	0.92812	TSG	1	0.565229	TSG	0	TSG	3	0
OXER1	OXER1		0.775749	TSG	1	0.559692	OG	0	0.733233	TSG	1	0.92812	TSG	1	0.514686	OG	0	TSG	3	0
OXTR	OXTR		0.775749	TSG	1	0.559692	OG	0	0.733233	TSG	1	0.92812	TSG	1	0.505231	OG	0	TSG	3	0
P2RY4	P2RY4		0.775749	TSG	1	0.559692	OG	0	0.733233	TSG	1	0.92812	TSG	1	0.505231	OG	0	TSG	3	0
P4HA3	P4HA3		0.775749	TSG	1	0.559692	OG	0	0.733233	TSG	1	0.92812	TSG	1	0.505231	OG	0	TSG	3	0
P4HB	P4HB		0.775749	TSG	1	0.559692	OG	0	0.733233	TSG	1	0.92812	TSG	1	0.514686	OG	0	TSG	3	0
PABPC4L	PABPC4L		0.775749	TSG	1	0.640308	TSG	0	0.733233	TSG	1	0.92812	TSG	1	0.561428	TSG	0	TSG	3	0
PALM	PALM		0.775749	TSG	1	0.600308	TSG	0	0.733233	TSG	1	0.92812	TSG	1	0.551144	OG	0	TSG	3	0
PAQR8	PAQR8		0.775749	TSG	1	0.600308	TSG	0	0.733233	TSG	1	0.92812	TSG	1	0.551144	OG	0	TSG	3	0
PARD6B	PARD6B		0.775749	TSG	1	0.559692	OG	0	0.762781	TSG	1	0.92812	TSG	1	0.537167	OG	0	TSG	3	0
PAX4	PAX4		0.775749	TSG	1	0.559692	OG	0	0.733233	TSG	1	0.92812	TSG	1	0.508555	OG	0	TSG	3	0
PAX8	PAX8		0.775749	TSG	1	0.640308	TSG	0	0.733233	TSG	1	0.92812	TSG	1	0.565229	TSG	0	TSG	3	1
PCDHA10	PCDHA10		0.775749	TSG	1	0.640308	TSG	0	0.762781	TSG	1	0.92812	TSG	1	0.517716	TSG	0	TSG	3	0
PCDHGA9	PCDHGA9		0.859902	TSG	1	0.640308	TSG	0	0.733233	TSG	1	0.92812	TSG	1	0.53267	OG	0	TSG	3	0
PCOLCE	PCOLCE		0.859902	TSG	1	0.640308	TSG	0	0.733233	TSG	1	0.92812	TSG	1	0.523733	OG	0	TSG	3	0
PDLIM1	PDLIM1		0.775749	TSG	1	0.640308	TSG	0	0.733233	TSG	1	0.92812	TSG	1	0.565229	TSG	0	TSG	3	0
PDLIM5	PDLIM5		0.775749	TSG	1	0.600308	TSG	0	0.733233	TSG	1	0.92812	TSG	1	0.551144	OG	0	TSG	3	0
PDPK1	PDPK1		0.775749	TSG	1	0.559692	OG	0	0.733233	TSG	1	0.92812	TSG	1	0.505231	OG	0	TSG	3	0
PFKL	PFKL		0.775749	TSG	1	0.559692	OG	0	0.733233	TSG	1	0.92812	TSG	1	0.505231	OG	0	TSG	3	0
PGBD1	PGBD1		0.775749	TSG	1	0.640308	TSG	0	0.733233	TSG	1	0.92812	TSG	1	0.555774	TSG	0	TSG	3	0
PHF1	PHF1		0.775749	TSG	1	0.559692	OG	0	0.733233	TSG	1	0.92812	TSG	1	0.505231	OG	0	TSG	3	0
PHF23	PHF23		0.775749	TSG	1	0.559692	OG	0	0.733233	TSG	1	0.92812	TSG	1	0.525928	TSG	0	TSG	3	0
PIGO	PIGO		0.775749	TSG	1	0.640308	TSG	0	0.733233	TSG	1	0.92812	TSG	1	0.528603	OG	0	TSG	3	0
PILRB	PILRB		0.859902	TSG	1	0.559692	OG	0	0.733233	TSG	1	0.92812	TSG	1	0.51075	TSG	0	TSG	3	0
PION	PION		0.775749	TSG	1	0.692919	OG	0	0.733233	TSG	1	0.92812	TSG	1	0.512924	OG	0	TSG	3	0
PKN3	PKN3		0.775749	TSG	1	0.640308	TSG	0	0.733233	TSG	1	0.92812	TSG	1	0.57213	TSG	0	TSG	3	0
PLA2G15	PLA2G15		0.775749	TSG	1	0.559692	OG	0	0.816749	TSG	1	0.92812	TSG	1	0.519665	OG	0	TSG	3	0
PLA2G1B	PLA2G1B		0.775749	TSG	1	0.640308	TSG	0	0.816749	TSG	1	0.92812	TSG	1	0.598465	TSG	0	TSG	3	0
PLAU	PLAU		0.775749	TSG	1	0.600308	TSG	0	0.733233	TSG	1	0.92812	TSG	1	0.551144	OG	0	TSG	3	0
PLBD1	PLBD1		0.775749	TSG	1	0.640308	TSG	0	0.733233	TSG	1	0.92812	TSG	1	0.565229	TSG	0	TSG	3	0
PLCG2	PLCG2		0.775749	TSG	1	0.640308	TSG	0	0.733233	TSG	1	0.92812	TSG	1	0.537647	TSG	0	TSG	3	0
PLEKHG3	PLEKHG3		0.775749	TSG	1	0.559692	OG	0	0.733233	TSG	1	0.92812	TSG	1	0.538058	OG	0	TSG	3	0
PLK4	PLK4		0.775749	TSG	1	0.640308	TSG	0	0.733233	TSG	1	0.92812	TSG	1	0.539714	OG	0	TSG	3	0
PNKP	PNKP		0.775749	TSG	1	0.640308	TSG	0	0.733233	TSG	1	0.92812	TSG	1	0.549169	OG	0	TSG	3	0
PNMA1	PNMA1		0.775749	TSG	1	0.559692	OG	0	0.733233	TSG	1	0.92812	TSG	1	0.505231	OG	0	TSG	3	0
PODXL	PODXL		0.775749	TSG	1	0.559692	OG	0	0.733233	TSG	1	0.92812	TSG	1	0.514686	OG	0	TSG	3	0
POGK	POGK		0.775749	TSG	1	0.600308	TSG	0	0.733233	TSG	1	0.92812	TSG	1	0.551144	OG	0	TSG	3	0
POLD3	POLD3		0.775749	TSG	1	0.559692	OG	0	0.733233	TSG	1	0.92812	TSG	1	0.505231	OG	0	TSG	3	0
POLR1C	POLR1C		0.775749	TSG	1	0.640308	TSG	0	0.733233	TSG	1	0.92812	TSG	1	0.565229	TSG	0	TSG	3	0
POLR2B	POLR2B		0.775749	TSG	1	0.640308	TSG	0	0.733233	TSG	1	0.92812	TSG	1	0.528603	OG	0	TSG	3	0
POLR3E	POLR3E		0.775749	TSG	1	0.559692	OG	0	0.733233	TSG	1	0.92812	TSG	1	0.528603	OG	0	TSG	3	0
POU5F1B	POU5F1B		0.775749	TSG	1	0.640308	TSG	0	0.733233	TSG	1	0.92812	TSG	1	0.555774	TSG	0	TSG	3	0
PPM1D	PPM1D		0.775749	TSG	1	0.559692	OG	0	0.733233	TSG	1	0.92812	TSG	1	0.50588	TSG	0	TSG	3	1
PPP1R21	PPP1R21		0.775749	TSG	1	0.640308	TSG	0	0.733233	TSG	1	0.92812	TSG	1	0.528192	TSG	0	TSG	3	0
PPP1R8	PPP1R8		0.775749	TSG	1	0.559692	OG	0	0.733233	TSG	1	0.92812	TSG	1	0.505231	OG	0	TSG	3	0
PPP2R1A	PPP2R1A		0.775749	TSG	1	0.600308	TSG	0	0.733233	TSG	1	0.92812	TSG	1	0.519316	TSG	0	TSG	3	1
PPP2R5A	PPP2R5A		0.775749	TSG	1	0.640308	TSG	0	0.733233	TSG	1	0.92812	TSG	1	0.565229	TSG	0	TSG	3	0
PRAM1	PRAM1		0.775749	TSG	1	0.640308	TSG	0	0.733233	TSG	1	0.92812	TSG	1	0.505231	OG	0	TSG	3	0
PRDM13	PRDM13		0.775749	TSG	1	0.559692	OG	0	0.733233	TSG	1	0.92812	TSG	1	0.549169	OG	0	TSG	3	0
PRICKLE1	PRICKLE1		0.775749	TSG	1	0.600308	TSG	0	0.733233	TSG	1	0.92812	TSG	1	0.519316	TSG	0	TSG	3	0
PRKAG2	PRKAG2		0.775749	TSG	1	0.559692	OG	0	0.733233	TSG	1	0.92812	TSG	1	0.505231	OG	0	TSG	3	0
PRMT10	PRMT10		0.775749	TSG	1	0.640308	TSG	0	0.733233	TSG	1	0.92812	TSG	1	0.537647	TSG	0	TSG	3	0
PRMT7	PRMT7		0.775749	TSG	1	0.600308	TSG	0	0.733233	TSG	1	0.92812	TSG	1	0.551144	OG	0	TSG	3	0
PRRG3	PRRG3		0.820194	TSG	1	0.744975	TSG	0	0.758217	TSG	1	0.92812	TSG	1	0.509034	OG	0	TSG	3	0
PSIP1	PSIP1		0.775749	TSG	1	0.640308	TSG	0	0.733233	TSG	1	0.92812	TSG	1	0.519665	OG	0	TSG	3	1
PSMC5	PSMC5		0.775749	TSG	1	0.640308	TSG	0	0.733233	TSG	1	0.92812	TSG	1	0.565229	TSG	0	TSG	3	0
PSMC6	PSMC6		0.775749	TSG	1	0.640308	TSG	0	0.733233	TSG	1	0.92812	TSG	1	0.565229	TSG	0	TSG	3	0
PTPN11	PTPN11		0.775749	TSG	1	0.600308	TSG	0	0.733233	TSG	1	0.92812	TSG	1	0.519316	TSG	0	TSG	3	1
PTPN14	PTPN14		0.775749	TSG	1	0.640308	TSG	0	0.733233	TSG	1	0.92812	TSG	1	0.555774	TSG	0	TSG	3	0
PTPRK	PTPRK		0.775749	TSG	1	0.640308	TSG	0	0.733233	TSG	1	0.92812	TSG	1	0.528192	TSG	0	TSG	3	1
PUF60	PUF60		0.775749	TSG	1	0.600308	TSG	0	0.733233	TSG	1	0.92812	TSG	1	0.551144	OG	0	TSG	3	0
QPCT	QPCT		0.775749	TSG	1	0.559692	OG	0	0.733233	TSG	1	0.92812	TSG	1	0.505231	OG	0	TSG	3	0
RAB5C	RAB5C		0.775749	TSG	1	0.559692	OG	0	0.733233	TSG	1	0.92812	TSG	1	0.514817	TSG	0	TSG	3	0
RAB7L1	RAB7L1		0.775749	TSG	1	0.640308	TSG	0	0.733233	TSG	1	0.92812	TSG	1	0.598465	TSG	0	TSG	3	0
RABEP2	RABEP2		0.775749	TSG	1	0.600308	TSG	0	0.733233	TSG	1	0.92812	TSG	1	0.519316	TSG	0	TSG	3	0
RAD18	RAD18		0.775749	TSG	1	0.559692	OG	0	0.733233	TSG	1	0.92812	TSG	1	0.550517	OG	0	TSG	3	0
RALYL	RALYL		0.775749	TSG	1	0.559692	OG	0	0.733233	TSG	1	0.92812	TSG	1	0.505231	OG	0	TSG	3	0
RANBP3L	RANBP3L		0.775749	TSG	1	0.640308	TSG	0	0.733233	TSG	1	0.92812	TSG	1	0.565229	TSG	0	TSG	3	0
RAPGEF3	RAPGEF3		0.775749	TSG	1	0.640308	TSG	0	0.733233	TSG	1	0.92812	TSG	1	0.565229	TSG	0	TSG	3	0
RASIP1	RASIP1		0.859902	TSG	1	0.640308	TSG	0	0.733233	TSG	1	0.92812	TSG	1	0.543035	TSG	0	TSG	3	0
RBM20	RBM20		0.859902	TSG	1	0.640308	TSG	0	0.733233	TSG	1	0.92812	TSG	1	0.53267	OG	0	TSG	3	0
RBM47	RBM47		0.775749	TSG	1	0.640308	TSG	0	0.762781	TSG	1	0.962162	TSG	1	0.555681	TSG	0	TSG	3	0
RBM5	RBM5		0.775749	TSG	1	0.640308	TSG	0	0.733233	TSG	1	0.92812	TSG	1	0.511109	OG	0	TSG	3	0
RBMX	RBMX		0.9115	TSG	1	0.694756	OG	0	0.762781	TSG	1	0.962162	TSG	1	0.523733	OG	0	TSG	3	0
RECQL	RECQL		0.775749	TSG	1	0.640308	TSG	0	0.733233	TSG	1	0.92812	TSG	1	0.563982	TSG	0	TSG	3	0
RFPL2	RFPL2		0.775749	TSG	1	0.600308	TSG	0	0.733233	TSG	1	0.92812	TSG	1	0.519316	TSG	0	TSG	3	0
RFX5	RFX5		0.775749	TSG	1	0.640308	TSG	0	0.733233	TSG	1	0.92812	TSG	1	0.555774	TSG	0	TSG	3	0
RFX7	RFX7		0.775749	TSG	1	0.640308	TSG	0	0.733233	TSG	1	0.92812	TSG	1	0.528192	TSG	0	TSG	3	0
RGL1	RGL1		0.775749	TSG	1	0.559692	OG	0	0.733233	TSG	1	0.92812	TSG	1	0.514686	OG	0	TSG	3	0
RGL2	RGL2		0.775749	TSG	1	0.559692	OG	0	0.733233	TSG	1	0.962162	TSG	1	0.519665	OG	0	TSG	3	0
RGPD8	RGPD8		0.775749	TSG	1	0.640308	TSG	0	0.733233	TSG	1	0.92812	TSG	1	0.565229	TSG	0	TSG	3	0
RGS18	RGS18		0.775749	TSG	1	0.640308	TSG	0	0.733233	TSG	1	0.92812	TSG	1	0.598465	TSG	0	TSG	3	0
RHOB	RHOB		0.775749	TSG	1	0.640308	TSG	0	0.733233	TSG	1	0.92812	TSG	1	0.598465	TSG	0	TSG	3	0
RHOBTB3	RHOBTB3		0.775749	TSG	1	0.640308	TSG	0	0.733233	TSG	1	0.92812	TSG	1	0.555774	TSG	0	TSG	3	0
RIT2	RIT2		0.775749	TSG	1	0.600308	TSG	0	0.733233	TSG	1	0.92812	TSG	1	0.531096	OG	0	TSG	3	0
RNASE7	RNASE7		0.775749	TSG	1	0.559692	OG	0	0.733233	TSG	1	0.92812	TSG	1	0.514817	TSG	0	TSG	3	0
RNASEL	RNASEL		0.775749	TSG	1	0.640308	TSG	0	0.733233	TSG	1	0.92812	TSG	1	0.555774	TSG	0	TSG	3	0
RNF133	RNF133		0.775749	TSG	1	0.600308	TSG	0	0.733233	TSG	1	0.92812	TSG	1	0.551144	OG	0	TSG	3	0
RNF14	RNF14		0.775749	TSG	1	0.600308	TSG	0	0.733233	TSG	1	0.92812	TSG	1	0.551144	OG	0	TSG	3	0
RNF148	RNF148		0.775749	TSG	1	0.640308	TSG	0	0.816749	TSG	1	0.92812	TSG	1	0.605366	TSG	0	TSG	3	0
RNF215	RNF215		0.775749	TSG	1	0.559692	OG	0	0.733233	TSG	1	0.92812	TSG	1	0.505231	OG	0	TSG	3	0
RNF217	RNF217		0.775749	TSG	1	0.640308	TSG	0	0.733233	TSG	1	0.92812	TSG	1	0.565229	TSG	0	TSG	3	0
RNF7	RNF7		0.820194	TSG	1	0.744975	TSG	0	0.758217	TSG	1	0.92812	TSG	1	0.53354	TSG	0	TSG	3	0
RNPS1	RNPS1		0.775749	TSG	1	0.559692	OG	0	0.75663	TSG	1	0.92812	TSG	1	0.530469	OG	0	TSG	3	0
RP11-867G23.8	RP11-867G23.8		0.820194	TSG	1	0.744975	TSG	0	0.758217	TSG	1	0.92812	TSG	1	0.53354	TSG	0	TSG	3	0
RP2	RP2		0.775749	TSG	1	0.640308	TSG	0	0.733233	TSG	1	0.92812	TSG	1	0.565229	TSG	0	TSG	3	0
RPA1	RPA1		0.775749	TSG	1	0.600308	TSG	0	0.733233	TSG	1	0.92812	TSG	1	0.519316	TSG	0	TSG	3	0
RPL15	RPL15		0.820194	TSG	1	0.744975	TSG	0	0.758217	TSG	1	0.92812	TSG	1	0.555586	OG	0	TSG	3	0
RPL8	RPL8		0.775749	TSG	1	0.559692	OG	0	0.733233	TSG	1	0.92812	TSG	1	0.505231	OG	0	TSG	3	0
RPN1	RPN1		0.859902	TSG	1	0.640308	TSG	0	0.733233	TSG	1	0.92812	TSG	1	0.509298	OG	0	TSG	3	1
RPRD1B	RPRD1B		0.775749	TSG	1	0.600308	TSG	0	0.733233	TSG	1	0.92812	TSG	1	0.551144	OG	0	TSG	3	0
RRAGD	RRAGD		0.775749	TSG	1	0.600308	TSG	0	0.733233	TSG	1	0.92812	TSG	1	0.519316	TSG	0	TSG	3	0
RRAS2	RRAS2		0.820194	TSG	1	0.544975	TSG	0	0.758217	TSG	1	0.92812	TSG	1	0.521103	OG	0	TSG	3	0
RSAD2	RSAD2		0.775749	TSG	1	0.559692	OG	0	0.816749	TSG	1	0.962162	TSG	1	0.519665	OG	0	TSG	3	0
RSBN1L	RSBN1L		0.775749	TSG	1	0.559692	OG	0	0.733233	TSG	1	0.92812	TSG	1	0.514686	OG	0	TSG	3	0
RXRA	RXRA		0.775749	TSG	1	0.559692	OG	0	0.733233	TSG	1	0.92812	TSG	1	0.514686	OG	0	TSG	3	0
SASH3	SASH3		0.775749	TSG	1	0.640308	TSG	0	0.733233	TSG	1	0.92812	TSG	1	0.52912	OG	0	TSG	3	0
SAT1	SAT1		0.775749	TSG	1	0.559692	OG	0	0.733233	TSG	1	0.92812	TSG	1	0.514817	TSG	0	TSG	3	0
SCGB2A1	SCGB2A1		0.775749	TSG	1	0.640308	TSG	0	0.816749	TSG	1	0.92812	TSG	1	0.631427	TSG	0	TSG	3	0
SCLY	SCLY		0.775749	TSG	1	0.559692	OG	0	0.733233	TSG	1	0.92812	TSG	1	0.505231	OG	0	TSG	3	0
SCNN1G	SCNN1G		0.775749	TSG	1	0.559692	OG	0	0.733233	TSG	1	0.92812	TSG	1	0.505231	OG	0	TSG	3	0
SCRN2	SCRN2		0.775749	TSG	1	0.59426	TSG	0	0.733233	TSG	1	0.92812	TSG	1	0.582899	TSG	0	TSG	3	0
SCRN3	SCRN3		0.775749	TSG	1	0.559692	OG	0	0.733233	TSG	1	0.92812	TSG	1	0.52912	OG	0	TSG	3	0
SCYL1	SCYL1		0.775749	TSG	1	0.559692	OG	0	0.733233	TSG	1	0.92812	TSG	1	0.501654	OG	0	TSG	3	0
SDC1	SDC1		0.820194	TSG	1	0.544975	TSG	0	0.758217	TSG	1	0.92812	TSG	1	0.544475	OG	0	TSG	3	0
SDR42E2	SDR42E2		0.820194	TSG	1	0.744975	TSG	0	0.758217	TSG	1	0.92812	TSG	1	0.53354	TSG	0	TSG	3	0
SEMA3F	SEMA3F		0.775749	TSG	1	0.640308	TSG	0	0.733233	TSG	1	0.92812	TSG	1	0.565229	TSG	0	TSG	3	0
SEMA6C	SEMA6C		0.775749	TSG	1	0.600308	TSG	0	0.733233	TSG	1	0.92812	TSG	1	0.519316	TSG	0	TSG	3	0
SERPINA4	SERPINA4		0.775749	TSG	1	0.559692	OG	0	0.75663	TSG	1	0.92812	TSG	1	0.508555	OG	0	TSG	3	0
SERPINA5	SERPINA5		0.775749	TSG	1	0.559692	OG	0	0.733233	TSG	1	0.92812	TSG	1	0.514686	OG	0	TSG	3	0
SERPINA7	SERPINA7		0.775749	TSG	1	0.640308	TSG	0	0.733233	TSG	1	0.92812	TSG	1	0.565229	TSG	0	TSG	3	0
SERPINB12	SERPINB12		0.775749	TSG	1	0.559692	OG	0	0.733233	TSG	1	0.92812	TSG	1	0.514686	OG	0	TSG	3	0
SERPINB13	SERPINB13		0.775749	TSG	1	0.600308	TSG	0	0.733233	TSG	1	0.92812	TSG	1	0.519316	TSG	0	TSG	3	0
SERPINB2	SERPINB2		0.775749	TSG	1	0.640308	TSG	0	0.733233	TSG	1	0.92812	TSG	1	0.565229	TSG	0	TSG	3	0
SESN2	SESN2		0.775749	TSG	1	0.600308	TSG	0	0.733233	TSG	1	0.92812	TSG	1	0.519316	TSG	0	TSG	3	0
SF3B14	SF3B14		0.820194	TSG	1	0.744975	TSG	0	0.758217	TSG	1	0.92812	TSG	1	0.521103	OG	0	TSG	3	0
SF3B4	SF3B4		0.775749	TSG	1	0.640308	TSG	0	0.762781	TSG	1	0.92812	TSG	1	0.508261	TSG	0	TSG	3	0
SFRP1	SFRP1		0.775749	TSG	1	0.640308	TSG	0	0.733233	TSG	1	0.92812	TSG	1	0.565229	TSG	0	TSG	3	0
SGCA	SGCA		0.775749	TSG	1	0.600308	TSG	0	0.733233	TSG	1	0.92812	TSG	1	0.519316	TSG	0	TSG	3	0
SGK1	SGK1		0.775749	TSG	1	0.640308	TSG	0	0.733233	TSG	1	0.92812	TSG	1	0.555774	TSG	0	TSG	3	1
SH3RF3	SH3RF3		0.775749	TSG	1	0.600308	TSG	0	0.733233	TSG	1	0.92812	TSG	1	0.551144	OG	0	TSG	3	0
SHISA2	SHISA2		0.775749	TSG	1	0.640308	TSG	0	0.733233	TSG	1	0.92812	TSG	1	0.565229	TSG	0	TSG	3	0
SHISA4	SHISA4		0.775749	TSG	1	0.640308	TSG	0	0.816749	TSG	1	0.92812	TSG	1	0.508555	OG	0	TSG	3	0
SHOC2	SHOC2		0.775749	TSG	1	0.559692	OG	0	0.733233	TSG	1	0.92812	TSG	1	0.505231	OG	0	TSG	3	0
SIDT1	SIDT1		0.775749	TSG	1	0.640308	TSG	0	0.733233	TSG	1	0.92812	TSG	1	0.565229	TSG	0	TSG	3	0
SIGLEC16	SIGLEC16		0.775749	TSG	1	0.600308	TSG	0	0.733233	TSG	1	0.92812	TSG	1	0.551144	OG	0	TSG	3	0
SIGLEC6	SIGLEC6		0.775749	TSG	1	0.600308	TSG	0	0.733233	TSG	1	0.92812	TSG	1	0.519316	TSG	0	TSG	3	0
SIM2	SIM2		0.775749	TSG	1	0.640308	TSG	0	0.733233	TSG	1	0.92812	TSG	1	0.565229	TSG	0	TSG	3	0
SIRT6	SIRT6		0.775749	TSG	1	0.640308	TSG	0	0.733233	TSG	1	0.92812	TSG	1	0.605366	TSG	0	TSG	3	0
SLAMF7	SLAMF7		0.775749	TSG	1	0.640308	TSG	0	0.733233	TSG	1	0.92812	TSG	1	0.546072	TSG	0	TSG	3	0
SLAMF8	SLAMF8		0.775749	TSG	1	0.640308	TSG	0	0.733233	TSG	1	0.92812	TSG	1	0.565229	TSG	0	TSG	3	0
SLC10A4	SLC10A4		0.775749	TSG	1	0.559692	OG	0	0.733233	TSG	1	0.92812	TSG	1	0.505231	OG	0	TSG	3	0
SLC10A5	SLC10A5		0.775749	TSG	1	0.600308	TSG	0	0.733233	TSG	1	0.92812	TSG	1	0.551144	OG	0	TSG	3	0
SLC14A1	SLC14A1		0.775749	TSG	1	0.640308	TSG	0	0.733233	TSG	1	0.92812	TSG	1	0.565229	TSG	0	TSG	3	0
SLC16A5	SLC16A5		0.820194	TSG	1	0.544975	TSG	0	0.73482	TSG	1	0.92812	TSG	1	0.507168	OG	0	TSG	3	0
SLC17A2	SLC17A2		0.775749	TSG	1	0.559692	OG	0	0.75663	TSG	1	0.92812	TSG	1	0.525928	TSG	0	TSG	3	0
SLC17A8	SLC17A8		0.775749	TSG	1	0.559692	OG	0	0.733233	TSG	1	0.92812	TSG	1	0.501654	OG	0	TSG	3	0
SLC18A2	SLC18A2		0.775749	TSG	1	0.559692	OG	0	0.733233	TSG	1	0.92812	TSG	1	0.505231	OG	0	TSG	3	0
SLC1A5	SLC1A5		0.775749	TSG	1	0.600308	TSG	0	0.733233	TSG	1	0.92812	TSG	1	0.551144	OG	0	TSG	3	0
SLC22A14	SLC22A14		0.775749	TSG	1	0.600308	TSG	0	0.733233	TSG	1	0.92812	TSG	1	0.551144	OG	0	TSG	3	0
SLC22A15	SLC22A15		0.775749	TSG	1	0.600308	TSG	0	0.733233	TSG	1	0.92812	TSG	1	0.519316	TSG	0	TSG	3	0
SLC22A17	SLC22A17		0.775749	TSG	1	0.559692	OG	0	0.733233	TSG	1	0.92812	TSG	1	0.505231	OG	0	TSG	3	0
SLC22A8	SLC22A8		0.775749	TSG	1	0.640308	TSG	0	0.733233	TSG	1	0.92812	TSG	1	0.555774	TSG	0	TSG	3	0
SLC25A41	SLC25A41		0.775749	TSG	1	0.640308	TSG	0	0.816749	TSG	1	0.92812	TSG	1	0.525928	TSG	0	TSG	3	0
SLC25A48	SLC25A48		0.775749	TSG	1	0.524446	TSG	0	0.733233	TSG	1	0.92812	TSG	1	0.500159	TSG	0	TSG	3	0
SLC25A6	SLC25A6		0.775749	TSG	1	0.559692	OG	0	0.733233	TSG	1	0.92812	TSG	1	0.505231	OG	0	TSG	3	0
SLC27A5	SLC27A5		0.775749	TSG	1	0.559692	OG	0	0.733233	TSG	1	0.92812	TSG	1	0.505231	OG	0	TSG	3	0
SLC34A3	SLC34A3		0.775749	TSG	1	0.600308	TSG	0	0.733233	TSG	1	0.92812	TSG	1	0.519316	TSG	0	TSG	3	0
SLC38A1	SLC38A1		0.775749	TSG	1	0.640308	TSG	0	0.733233	TSG	1	0.92812	TSG	1	0.565229	TSG	0	TSG	3	0
SLC38A4	SLC38A4		0.775749	TSG	1	0.640308	TSG	0	0.733233	TSG	1	0.92812	TSG	1	0.555774	TSG	0	TSG	3	0
SLC40A1	SLC40A1		0.775749	TSG	1	0.640308	TSG	0	0.733233	TSG	1	0.92812	TSG	1	0.555774	TSG	0	TSG	3	0
SLC44A2	SLC44A2		0.775749	TSG	1	0.559692	OG	0	0.733233	TSG	1	0.92812	TSG	1	0.50588	TSG	0	TSG	3	0
SLC44A5	SLC44A5		0.775749	TSG	1	0.600308	TSG	0	0.733233	TSG	1	0.92812	TSG	1	0.551144	OG	0	TSG	3	0
SLC45A1	SLC45A1		0.775749	TSG	1	0.600308	TSG	0	0.733233	TSG	1	0.92812	TSG	1	0.551144	OG	0	TSG	3	0
SLC46A1	SLC46A1		0.775749	TSG	1	0.559692	OG	0	0.733233	TSG	1	0.92812	TSG	1	0.505231	OG	0	TSG	3	0
SLC5A10	SLC5A10		0.859902	TSG	1	0.640308	TSG	0	0.733233	TSG	1	0.92812	TSG	1	0.561162	TSG	0	TSG	3	0
SLC6A11	SLC6A11		0.775749	TSG	1	0.640308	TSG	0	0.733233	TSG	1	0.92812	TSG	1	0.555774	TSG	0	TSG	3	0
SLC9A3	SLC9A3		0.859902	TSG	1	0.640308	TSG	0	0.733233	TSG	1	0.92812	TSG	1	0.500157	TSG	0	TSG	3	0
SLC9A4	SLC9A4		0.775749	TSG	1	0.640308	TSG	0	0.733233	TSG	1	0.92812	TSG	1	0.505231	OG	0	TSG	3	0
SLC9B2	SLC9B2		0.775749	TSG	1	0.559692	OG	0	0.733233	TSG	1	0.92812	TSG	1	0.505231	OG	0	TSG	3	0
SMAD7	SMAD7		0.775749	TSG	1	0.559692	OG	0	0.733233	TSG	1	0.92812	TSG	1	0.505231	OG	0	TSG	3	0
SMARCA5	SMARCA5		0.775749	TSG	1	0.640308	TSG	0	0.733233	TSG	1	0.92812	TSG	1	0.565229	TSG	0	TSG	3	0
SMCR7L	SMCR7L		0.775749	TSG	1	0.640308	TSG	0	0.733233	TSG	1	0.92812	TSG	1	0.519665	OG	0	TSG	3	0
SMOX	SMOX		0.775749	TSG	1	0.559692	OG	0	0.733233	TSG	1	0.92812	TSG	1	0.514686	OG	0	TSG	3	0
SMPD1	SMPD1		0.775749	TSG	1	0.600308	TSG	0	0.733233	TSG	1	0.92812	TSG	1	0.551144	OG	0	TSG	3	0
SMTN	SMTN		0.775749	TSG	1	0.559692	OG	0	0.733233	TSG	1	0.92812	TSG	1	0.506597	TSG	0	TSG	3	0
SNRNP35	SNRNP35		0.775749	TSG	1	0.640308	TSG	0	0.733233	TSG	1	0.92812	TSG	1	0.565229	TSG	0	TSG	3	0
SNRNP48	SNRNP48		0.775749	TSG	1	0.640308	TSG	0	0.733233	TSG	1	0.92812	TSG	1	0.563982	TSG	0	TSG	3	0
SNX11	SNX11		0.775749	TSG	1	0.640308	TSG	0	0.733233	TSG	1	0.92812	TSG	1	0.555774	TSG	0	TSG	3	0
SNX18	SNX18		0.775749	TSG	1	0.640308	TSG	0	0.733233	TSG	1	0.92812	TSG	1	0.539714	OG	0	TSG	3	0
SPAG8	SPAG8		0.775749	TSG	1	0.640308	TSG	0	0.733233	TSG	1	0.92812	TSG	1	0.530746	TSG	0	TSG	3	0
SPANXN2	SPANXN2		0.775749	TSG	1	0.640308	TSG	0	0.733233	TSG	1	0.92812	TSG	1	0.598465	TSG	0	TSG	3	0
SPATA1	SPATA1		0.775749	TSG	1	0.640308	TSG	0	0.816749	TSG	1	0.92812	TSG	1	0.52912	OG	0	TSG	3	0
SPATA6	SPATA6		0.775749	TSG	1	0.559692	OG	0	0.733233	TSG	1	0.92812	TSG	1	0.514686	OG	0	TSG	3	0
SPATC1	SPATC1		0.775749	TSG	1	0.600308	TSG	0	0.733233	TSG	1	0.92812	TSG	1	0.551144	OG	0	TSG	3	0
SPDYE3	SPDYE3		0.775749	TSG	1	0.59426	TSG	0	0.733233	TSG	1	0.92812	TSG	1	0.582899	TSG	0	TSG	3	0
SPEN	SPEN		0.775749	TSG	1	0.862216	TSG	1	0.663278	TSG	0	0.92892	TSG	1	0.631221	TSG	0	TSG	3	1
SPRED2	SPRED2		0.775749	TSG	1	0.559692	OG	0	0.733233	TSG	1	0.92812	TSG	1	0.505231	OG	0	TSG	3	0
SPRYD5	SPRYD5		0.775749	TSG	1	0.640308	TSG	0	0.733233	TSG	1	0.92812	TSG	1	0.555774	TSG	0	TSG	3	0
SRD5A1	SRD5A1		0.775749	TSG	1	0.640308	TSG	0	0.733233	TSG	1	0.92812	TSG	1	0.565229	TSG	0	TSG	3	0
SRP68	SRP68		0.775749	TSG	1	0.640308	TSG	0	0.733233	TSG	1	0.92812	TSG	1	0.565229	TSG	0	TSG	3	0
SSSCA1	SSSCA1		0.775749	TSG	1	0.640308	TSG	0	0.733233	TSG	1	0.92812	TSG	1	0.598465	TSG	0	TSG	3	0
ST3GAL1	ST3GAL1		0.775749	TSG	1	0.559692	OG	0	0.733233	TSG	1	0.92812	TSG	1	0.505231	OG	0	TSG	3	0
STAC3	STAC3		0.775749	TSG	1	0.640308	TSG	0	0.733233	TSG	1	0.92812	TSG	1	0.565229	TSG	0	TSG	3	0
STAMBP	STAMBP		0.775749	TSG	1	0.600308	TSG	0	0.733233	TSG	1	0.92812	TSG	1	0.551144	OG	0	TSG	3	0
STARD10	STARD10		0.775749	TSG	1	0.559692	OG	0	0.733233	TSG	1	0.92812	TSG	1	0.505231	OG	0	TSG	3	0
STC2	STC2		0.775749	TSG	1	0.600308	TSG	0	0.733233	TSG	1	0.92812	TSG	1	0.551144	OG	0	TSG	3	0
STMN1	STMN1		0.820194	TSG	1	0.744975	TSG	0	0.758217	TSG	1	0.92812	TSG	1	0.53354	TSG	0	TSG	3	0
STOM	STOM		0.775749	TSG	1	0.559692	OG	0	0.733233	TSG	1	0.92812	TSG	1	0.505231	OG	0	TSG	3	0
STRN4	STRN4		0.775749	TSG	1	0.640308	TSG	0	0.733233	TSG	1	0.92812	TSG	1	0.565229	TSG	0	TSG	3	0
STUB1	STUB1		0.775749	TSG	1	0.600308	TSG	0	0.733233	TSG	1	0.92812	TSG	1	0.551144	OG	0	TSG	3	0
STX7	STX7		0.820194	TSG	1	0.744975	TSG	0	0.758217	TSG	1	0.92812	TSG	1	0.500943	OG	0	TSG	3	0
SUN2	SUN2		0.775749	TSG	1	0.559692	OG	0	0.733233	TSG	1	0.92812	TSG	1	0.505231	OG	0	TSG	3	0
SUPT7L	SUPT7L		0.775749	TSG	1	0.559692	OG	0	0.762781	TSG	1	0.92812	TSG	1	0.508555	OG	0	TSG	3	0
SUSD5	SUSD5		0.775749	TSG	1	0.600308	TSG	0	0.733233	TSG	1	0.92812	TSG	1	0.551144	OG	0	TSG	3	0
SYNC	SYNC		0.775749	TSG	1	0.640308	TSG	0	0.816749	TSG	1	0.92812	TSG	1	0.598465	TSG	0	TSG	3	0
SYNGR4	SYNGR4		0.775749	TSG	1	0.640308	TSG	0	0.733233	TSG	1	0.92812	TSG	1	0.598465	TSG	0	TSG	3	0
SYPL1	SYPL1		0.775749	TSG	1	0.559692	OG	0	0.733233	TSG	1	0.92812	TSG	1	0.505231	OG	0	TSG	3	0
TAB3	TAB3		0.775749	TSG	1	0.559692	OG	0	0.762781	TSG	1	0.92812	TSG	1	0.510611	TSG	0	TSG	3	0
TAOK2	TAOK2		0.775749	TSG	1	0.559692	OG	0	0.733233	TSG	1	0.92812	TSG	1	0.538058	OG	0	TSG	3	0
TAS2R16	TAS2R16		0.775749	TSG	1	0.559692	OG	0	0.733233	TSG	1	0.92812	TSG	1	0.514686	OG	0	TSG	3	0
TAX1BP1	TAX1BP1		0.775749	TSG	1	0.559692	OG	0	0.733233	TSG	1	0.92812	TSG	1	0.514686	OG	0	TSG	3	0
TBC1D20	TBC1D20		0.775749	TSG	1	0.640308	TSG	0	0.733233	TSG	1	0.92812	TSG	1	0.565229	TSG	0	TSG	3	0
TBC1D22A	TBC1D22A		0.775749	TSG	1	0.559692	OG	0	0.733233	TSG	1	0.92812	TSG	1	0.505231	OG	0	TSG	3	0
TCFL5	TCFL5		0.775749	TSG	1	0.559692	OG	0	0.733233	TSG	1	0.92812	TSG	1	0.505231	OG	0	TSG	3	0
TCP11L2	TCP11L2		0.775749	TSG	1	0.640308	TSG	0	0.733233	TSG	1	0.92812	TSG	1	0.565229	TSG	0	TSG	3	0
TDRD3	TDRD3		0.775749	TSG	1	0.559692	OG	0	0.733233	TSG	1	0.92812	TSG	1	0.505231	OG	0	TSG	3	0
TEAD1	TEAD1		0.775749	TSG	1	0.559692	OG	0	0.733233	TSG	1	0.92812	TSG	1	0.508555	OG	0	TSG	3	0
TECRL	TECRL		0.775749	TSG	1	0.640308	TSG	0	0.733233	TSG	1	0.92812	TSG	1	0.565229	TSG	0	TSG	3	0
TEN1	TEN1		0.775749	TSG	1	0.640308	TSG	0	0.816749	TSG	1	0.92812	TSG	1	0.598465	TSG	0	TSG	3	0
TEX10	TEX10		0.775749	TSG	1	0.559692	OG	0	0.733233	TSG	1	0.92812	TSG	1	0.50588	TSG	0	TSG	3	0
TEX13B	TEX13B		0.775749	TSG	1	0.559692	OG	0	0.733233	TSG	1	0.92812	TSG	1	0.505231	OG	0	TSG	3	0
TEX19	TEX19		0.775749	TSG	1	0.559692	OG	0	0.733233	TSG	1	0.92812	TSG	1	0.514817	TSG	0	TSG	3	0
TFAP4	TFAP4		0.775749	TSG	1	0.600308	TSG	0	0.733233	TSG	1	0.92812	TSG	1	0.536986	TSG	0	TSG	3	0
TFCP2	TFCP2		0.775749	TSG	1	0.559692	OG	0	0.733233	TSG	1	0.92812	TSG	1	0.50588	TSG	0	TSG	3	0
TFE3	TFE3		0.859902	TSG	1	0.559692	OG	0	0.762781	TSG	1	0.962162	TSG	1	0.520205	TSG	0	TSG	3	1
THOC1	THOC1		0.775749	TSG	1	0.559692	OG	0	0.733233	TSG	1	0.92812	TSG	1	0.505231	OG	0	TSG	3	0
THOC5	THOC5		0.775749	TSG	1	0.559692	OG	0	0.733233	TSG	1	0.92812	TSG	1	0.505231	OG	0	TSG	3	0
THUMPD3	THUMPD3		0.775749	TSG	1	0.640308	TSG	0	0.733233	TSG	1	0.92812	TSG	1	0.515733	TSG	0	TSG	3	0
TIAL1	TIAL1		0.775749	TSG	1	0.640308	TSG	0	0.733233	TSG	1	0.92812	TSG	1	0.605366	TSG	0	TSG	3	0
TIGD3	TIGD3		0.775749	TSG	1	0.559692	OG	0	0.733233	TSG	1	0.92812	TSG	1	0.530469	OG	0	TSG	3	0
TLR2	TLR2		0.775749	TSG	1	0.640308	TSG	0	0.733233	TSG	1	0.92812	TSG	1	0.537647	TSG	0	TSG	3	0
TM7SF3	TM7SF3		0.775749	TSG	1	0.640308	TSG	0	0.733233	TSG	1	0.92812	TSG	1	0.555774	TSG	0	TSG	3	0
TMC6	TMC6		0.775749	TSG	1	0.640308	TSG	0	0.733233	TSG	1	0.92812	TSG	1	0.57213	TSG	0	TSG	3	0
TMEM17	TMEM17		0.775749	TSG	1	0.600308	TSG	0	0.733233	TSG	1	0.92812	TSG	1	0.585514	TSG	0	TSG	3	0
TMEM184B	TMEM184B		0.775749	TSG	1	0.640308	TSG	0	0.733233	TSG	1	0.92812	TSG	1	0.565229	TSG	0	TSG	3	0
TMEM19	TMEM19		0.775749	TSG	1	0.600308	TSG	0	0.733233	TSG	1	0.92812	TSG	1	0.551144	OG	0	TSG	3	0
TMEM196	TMEM196		0.775749	TSG	1	0.559692	OG	0	0.816749	TSG	1	0.92812	TSG	1	0.514817	TSG	0	TSG	3	0
TMEM200C	TMEM200C		0.775749	TSG	1	0.600308	TSG	0	0.733233	TSG	1	0.92812	TSG	1	0.551144	OG	0	TSG	3	0
TMEM218	TMEM218		0.820194	TSG	1	0.544975	TSG	0	0.758217	TSG	1	0.92812	TSG	1	0.521103	OG	0	TSG	3	0
TMEM223	TMEM223		0.775749	TSG	1	0.559692	OG	0	0.733233	TSG	1	0.92812	TSG	1	0.514817	TSG	0	TSG	3	0
TMEM38B	TMEM38B		0.775749	TSG	1	0.559692	OG	0	0.733233	TSG	1	0.92812	TSG	1	0.505231	OG	0	TSG	3	0
TMEM97	TMEM97		0.820194	TSG	1	0.544975	TSG	0	0.758217	TSG	1	0.92812	TSG	1	0.544475	OG	0	TSG	3	0
TMIGD2	TMIGD2		0.775749	TSG	1	0.559692	OG	0	0.75663	TSG	1	0.92812	TSG	1	0.535637	OG	0	TSG	3	0
TMOD4	TMOD4		0.775749	TSG	1	0.640308	TSG	0	0.733233	TSG	1	0.92812	TSG	1	0.565229	TSG	0	TSG	3	0
TNFAIP6	TNFAIP6		0.775749	TSG	1	0.640308	TSG	0	0.733233	TSG	1	0.92812	TSG	1	0.555774	TSG	0	TSG	3	0
TNRC18	TNRC18		0.775749	TSG	1	0.559692	OG	0	0.733233	TSG	1	0.92812	TSG	1	0.505231	OG	0	TSG	3	0
TOP2B	TOP2B		0.775749	TSG	1	0.559692	OG	0	0.733233	TSG	1	0.92812	TSG	1	0.549169	OG	0	TSG	3	0
TRAF3	TRAF3		0.859902	TSG	1	0.559692	OG	0	0.733233	TSG	1	0.92812	TSG	1	0.545129	OG	0	TSG	3	0
TRAF3IP1	TRAF3IP1		0.775749	TSG	1	0.559692	OG	0	0.733233	TSG	1	0.92812	TSG	1	0.538058	OG	0	TSG	3	0
TRAF5	TRAF5		0.775749	TSG	1	0.600308	TSG	0	0.733233	TSG	1	0.92812	TSG	1	0.551144	OG	0	TSG	3	0
TRAIP	TRAIP		0.775749	TSG	1	0.640308	TSG	0	0.733233	TSG	1	0.92812	TSG	1	0.565229	TSG	0	TSG	3	0
TRAK1	TRAK1		0.859902	TSG	1	0.600308	TSG	0	0.733233	TSG	1	0.92812	TSG	1	0.524704	TSG	0	TSG	3	0
TRAM1L1	TRAM1L1		0.775749	TSG	1	0.600308	TSG	0	0.733233	TSG	1	0.92812	TSG	1	0.551144	OG	0	TSG	3	0
TRIM55	TRIM55		0.775749	TSG	1	0.640308	TSG	0	0.816749	TSG	1	0.92812	TSG	1	0.577451	TSG	0	TSG	3	0
TRIM65	TRIM65		0.775749	TSG	1	0.559692	OG	0	0.733233	TSG	1	0.92812	TSG	1	0.505231	OG	0	TSG	3	0
TRIP6	TRIP6		0.775749	TSG	1	0.640308	TSG	0	0.733233	TSG	1	0.92812	TSG	1	0.549169	OG	0	TSG	3	0
TRMT5	TRMT5		0.775749	TSG	1	0.75755	TSG	1	0.63373	TSG	0	0.92892	TSG	1	0.570883	TSG	0	TSG	3	0
TRPV1	TRPV1		0.775749	TSG	1	0.640308	TSG	0	0.733233	TSG	1	0.92812	TSG	1	0.565229	TSG	0	TSG	3	0
TSC22D2	TSC22D2		0.775749	TSG	1	0.600308	TSG	0	0.733233	TSG	1	0.92812	TSG	1	0.519316	TSG	0	TSG	3	0
TSC22D3	TSC22D3		0.775749	TSG	1	0.640308	TSG	0	0.733233	TSG	1	0.92812	TSG	1	0.621972	TSG	0	TSG	3	0
TSGA10	TSGA10		0.859902	TSG	1	0.559692	OG	0	0.762781	TSG	1	0.92812	TSG	1	0.500848	TSG	0	TSG	3	0
TSPAN18	TSPAN18		0.775749	TSG	1	0.559692	OG	0	0.733233	TSG	1	0.92812	TSG	1	0.505231	OG	0	TSG	3	0
TSR2	TSR2		0.775749	TSG	1	0.559692	OG	0	0.733233	TSG	1	0.92812	TSG	1	0.505362	TSG	0	TSG	3	0
TSSK1B	TSSK1B		0.775749	TSG	1	0.640308	TSG	0	0.733233	TSG	1	0.92812	TSG	1	0.514817	TSG	0	TSG	3	0
TTC24	TTC24		0.775749	TSG	1	0.600308	TSG	0	0.733233	TSG	1	0.92812	TSG	1	0.519316	TSG	0	TSG	3	0
TULP3	TULP3		0.775749	TSG	1	0.559692	OG	0	0.733233	TSG	1	0.92812	TSG	1	0.514686	OG	0	TSG	3	0
TYK2	TYK2		0.775749	TSG	1	0.559692	OG	0	0.733233	TSG	1	0.92812	TSG	1	0.505231	OG	0	TSG	3	0
TYRP1	TYRP1		0.775749	TSG	1	0.559692	OG	0	0.762781	TSG	1	0.92812	TSG	1	0.518009	OG	0	TSG	3	0
UBA2	UBA2		0.775749	TSG	1	0.640308	TSG	0	0.733233	TSG	1	0.92812	TSG	1	0.555774	TSG	0	TSG	3	0
UBAP2	UBAP2		0.859902	TSG	1	0.559692	OG	0	0.733233	TSG	1	0.92812	TSG	1	0.545129	OG	0	TSG	3	0
UBXN4	UBXN4		0.775749	TSG	1	0.559692	OG	0	0.733233	TSG	1	0.92812	TSG	1	0.505231	OG	0	TSG	3	0
UGT2A1	UGT2A1		0.775749	TSG	1	0.600308	TSG	0	0.733233	TSG	1	0.92812	TSG	1	0.551144	OG	0	TSG	3	0
UGT2B11	UGT2B11		0.775749	TSG	1	0.640308	TSG	0	0.733233	TSG	1	0.92812	TSG	1	0.530746	TSG	0	TSG	3	0
UGT8	UGT8		0.775749	TSG	1	0.640308	TSG	0	0.733233	TSG	1	0.92812	TSG	1	0.539714	OG	0	TSG	3	0
ULBP2	ULBP2		0.775749	TSG	1	0.640308	TSG	0	0.762781	TSG	1	0.92812	TSG	1	0.553006	TSG	0	TSG	3	0
UNC50	UNC50		0.775749	TSG	1	0.559692	OG	0	0.733233	TSG	1	0.92812	TSG	1	0.505231	OG	0	TSG	3	0
UPK1A	UPK1A		0.775749	TSG	1	0.640308	TSG	0	0.733233	TSG	1	0.92812	TSG	1	0.565229	TSG	0	TSG	3	0
UPP2	UPP2		0.775749	TSG	1	0.559692	OG	0	0.733233	TSG	1	0.92812	TSG	1	0.505231	OG	0	TSG	3	0
UROC1	UROC1		0.775749	TSG	1	0.559692	OG	0	0.733233	TSG	1	0.92812	TSG	1	0.505231	OG	0	TSG	3	0
USP3	USP3		0.775749	TSG	1	0.640308	TSG	0	0.733233	TSG	1	0.92812	TSG	1	0.565229	TSG	0	TSG	3	0
USP35	USP35		0.775749	TSG	1	0.640308	TSG	0	0.733233	TSG	1	0.92812	TSG	1	0.539714	OG	0	TSG	3	0
USP43	USP43		0.775749	TSG	1	0.640308	TSG	0	0.733233	TSG	1	0.92812	TSG	1	0.539714	OG	0	TSG	3	0
USP54	USP54		0.775749	TSG	1	0.559692	OG	0	0.733233	TSG	1	0.92812	TSG	1	0.550517	OG	0	TSG	3	0
VCAM1	VCAM1		0.775749	TSG	1	0.640308	TSG	0	0.733233	TSG	1	0.92812	TSG	1	0.555774	TSG	0	TSG	3	0
VCP	VCP		0.775749	TSG	1	0.640308	TSG	0	0.733233	TSG	1	0.92812	TSG	1	0.555774	TSG	0	TSG	3	0
VCX3B	VCX3B		0.859902	TSG	1	0.559692	OG	0	0.762781	TSG	1	0.92812	TSG	1	0.525081	OG	0	TSG	3	0
VSIG8	VSIG8		0.775749	TSG	1	0.559692	OG	0	0.733233	TSG	1	0.92812	TSG	1	0.505231	OG	0	TSG	3	0
WDR38	WDR38		0.775749	TSG	1	0.559692	OG	0	0.733233	TSG	1	0.92812	TSG	1	0.505231	OG	0	TSG	3	0
WDR4	WDR4		0.775749	TSG	1	0.640308	TSG	0	0.733233	TSG	1	0.92812	TSG	1	0.52912	OG	0	TSG	3	0
WDR61	WDR61		0.775749	TSG	1	0.559692	OG	0	0.733233	TSG	1	0.92812	TSG	1	0.505231	OG	0	TSG	3	0
WDR64	WDR64		0.775749	TSG	1	0.75755	TSG	1	0.579762	TSG	0	0.92892	TSG	1	0.605366	TSG	0	TSG	3	0
WDR70	WDR70		0.775749	TSG	1	0.600308	TSG	0	0.733233	TSG	1	0.92812	TSG	1	0.551144	OG	0	TSG	3	0
WFDC6	WFDC6		0.820194	TSG	1	0.744975	TSG	0	0.758217	TSG	1	0.92812	TSG	1	0.53354	TSG	0	TSG	3	0
WFDC9	WFDC9		0.820194	TSG	1	0.744975	TSG	0	0.758217	TSG	1	0.92812	TSG	1	0.53354	TSG	0	TSG	3	0
YIF1A	YIF1A		0.820194	TSG	1	0.744975	TSG	0	0.758217	TSG	1	0.92812	TSG	1	0.555586	OG	0	TSG	3	0
ZBTB46	ZBTB46		0.775749	TSG	1	0.559692	OG	0	0.733233	TSG	1	0.92812	TSG	1	0.505231	OG	0	TSG	3	0
ZBTB7C	ZBTB7C		0.775749	TSG	1	0.640308	TSG	0	0.816749	TSG	1	0.92812	TSG	1	0.519665	OG	0	TSG	3	0
ZC3H18	ZC3H18		0.775749	TSG	1	0.640308	TSG	0	0.733233	TSG	1	0.92812	TSG	1	0.539714	OG	0	TSG	3	0
ZDHHC4	ZDHHC4		0.775749	TSG	1	0.559692	OG	0	0.733233	TSG	1	0.92812	TSG	1	0.514686	OG	0	TSG	3	0
ZDHHC8	ZDHHC8		0.775749	TSG	1	0.559692	OG	0	0.733233	TSG	1	0.92812	TSG	1	0.528603	OG	0	TSG	3	0
ZFP2	ZFP2		0.775749	TSG	1	0.640308	TSG	0	0.733233	TSG	1	0.92812	TSG	1	0.563982	TSG	0	TSG	3	0
ZFX	ZFX		0.775749	TSG	1	0.559692	OG	0	0.733233	TSG	1	0.92812	TSG	1	0.528603	OG	0	TSG	3	0
ZMAT3	ZMAT3		0.775749	TSG	1	0.559692	OG	0	0.816749	TSG	1	0.92812	TSG	1	0.519665	OG	0	TSG	3	0
ZMYND12	ZMYND12		0.775749	TSG	1	0.640308	TSG	0	0.733233	TSG	1	0.92812	TSG	1	0.565229	TSG	0	TSG	3	0
ZNF133	ZNF133		0.775749	TSG	1	0.559692	OG	0	0.733233	TSG	1	0.92812	TSG	1	0.505231	OG	0	TSG	3	0
ZNF146	ZNF146		0.859902	TSG	1	0.640308	TSG	0	0.733233	TSG	1	0.92812	TSG	1	0.561162	TSG	0	TSG	3	0
ZNF219	ZNF219		0.775749	TSG	1	0.640308	TSG	0	0.733233	TSG	1	0.92812	TSG	1	0.530746	TSG	0	TSG	3	0
ZNF238	ZNF238		0.775749	TSG	1	0.600308	TSG	0	0.733233	TSG	1	0.92812	TSG	1	0.551144	OG	0	TSG	3	0
ZNF280B	ZNF280B		0.775749	TSG	1	0.640308	TSG	0	0.733233	TSG	1	0.92812	TSG	1	0.555774	TSG	0	TSG	3	0
ZNF280D	ZNF280D		0.775749	TSG	1	0.640308	TSG	0	0.733233	TSG	1	0.92812	TSG	1	0.565229	TSG	0	TSG	3	0
ZNF33A	ZNF33A		0.775749	TSG	1	0.559692	OG	0	0.733233	TSG	1	0.92812	TSG	1	0.500466	TSG	0	TSG	3	0
ZNF350	ZNF350		0.859902	TSG	1	0.559692	OG	0	0.733233	TSG	1	0.92812	TSG	1	0.512622	OG	0	TSG	3	0
ZNF396	ZNF396		0.775749	TSG	1	0.559692	OG	0	0.733233	TSG	1	0.92812	TSG	1	0.505231	OG	0	TSG	3	0
ZNF408	ZNF408		0.775749	TSG	1	0.559692	OG	0	0.733233	TSG	1	0.92812	TSG	1	0.514686	OG	0	TSG	3	0
ZNF418	ZNF418		0.775749	TSG	1	0.559692	OG	0	0.733233	TSG	1	0.92812	TSG	1	0.522906	OG	0	TSG	3	0
ZNF430	ZNF430		0.775749	TSG	1	0.640308	TSG	0	0.733233	TSG	1	0.92812	TSG	1	0.565229	TSG	0	TSG	3	0
ZNF45	ZNF45		0.775749	TSG	1	0.640308	TSG	0	0.733233	TSG	1	0.92812	TSG	1	0.555774	TSG	0	TSG	3	0
ZNF480	ZNF480		0.775749	TSG	1	0.600308	TSG	0	0.733233	TSG	1	0.92812	TSG	1	0.519316	TSG	0	TSG	3	0
ZNF512	ZNF512		0.775749	TSG	1	0.559692	OG	0	0.733233	TSG	1	0.92812	TSG	1	0.528603	OG	0	TSG	3	0
ZNF547	ZNF547		0.775749	TSG	1	0.600308	TSG	0	0.733233	TSG	1	0.92812	TSG	1	0.551144	OG	0	TSG	3	0
ZNF558	ZNF558		0.775749	TSG	1	0.559692	OG	0	0.733233	TSG	1	0.92812	TSG	1	0.505231	OG	0	TSG	3	0
ZNF563	ZNF563		0.859902	TSG	1	0.640308	TSG	0	0.733233	TSG	1	0.92812	TSG	1	0.561162	TSG	0	TSG	3	0
ZNF586	ZNF586		0.775749	TSG	1	0.559692	OG	0	0.816749	TSG	1	0.92812	TSG	1	0.504915	TSG	0	TSG	3	0
ZNF594	ZNF594		0.775749	TSG	1	0.640308	TSG	0	0.733233	TSG	1	0.92812	TSG	1	0.565229	TSG	0	TSG	3	0
ZNF597	ZNF597		0.775749	TSG	1	0.640308	TSG	0	0.733233	TSG	1	0.92812	TSG	1	0.570883	TSG	0	TSG	3	0
ZNF599	ZNF599		0.775749	TSG	1	0.640308	TSG	0	0.733233	TSG	1	0.92812	TSG	1	0.565229	TSG	0	TSG	3	0
ZNF607	ZNF607		0.775749	TSG	1	0.640308	TSG	0	0.733233	TSG	1	0.92812	TSG	1	0.565229	TSG	0	TSG	3	0
ZNF628	ZNF628		0.775749	TSG	1	0.600308	TSG	0	0.733233	TSG	1	0.92812	TSG	1	0.551144	OG	0	TSG	3	0
ZNF652	ZNF652		0.775749	TSG	1	0.559692	OG	0	0.733233	TSG	1	0.92812	TSG	1	0.509921	TSG	0	TSG	3	0
ZNF660	ZNF660		0.775749	TSG	1	0.640308	TSG	0	0.733233	TSG	1	0.92812	TSG	1	0.565229	TSG	0	TSG	3	0
ZNF675	ZNF675		0.775749	TSG	1	0.75755	TSG	1	0.579762	TSG	0	0.92892	TSG	1	0.561428	TSG	0	TSG	3	0
ZNF682	ZNF682		0.775749	TSG	1	0.640308	TSG	0	0.733233	TSG	1	0.92812	TSG	1	0.528192	TSG	0	TSG	3	0
ZNF800	ZNF800		0.775749	TSG	1	0.640308	TSG	0	0.733233	TSG	1	0.92812	TSG	1	0.57213	TSG	0	TSG	3	0
ZNF850	ZNF850		0.775749	TSG	1	0.640308	TSG	0	0.733233	TSG	1	0.92812	TSG	1	0.555774	TSG	0	TSG	3	0
ZNF90	ZNF90		0.775749	TSG	1	0.559692	OG	0	0.733233	TSG	1	0.92812	TSG	1	0.514817	TSG	0	TSG	3	0
ZNF92	ZNF92		0.775749	TSG	1	0.640308	TSG	0	0.733233	TSG	1	0.92812	TSG	1	0.555774	TSG	0	TSG	3	0
ZSCAN20	ZSCAN20		0.775749	TSG	1	0.640308	TSG	0	0.733233	TSG	1	0.92812	TSG	1	0.528603	OG	0	TSG	3	0
FGFR2_ENST00000351936	FGFR2	ENST00000351936	0.687498	OG	0	0.669984	OG	0	0.687696	OG	0	0.966667	OG	1	0.746599	OG	1	OG	2	1
FGFR2_ENST00000357555	FGFR2	ENST00000357555	0.687498	OG	0	0.669984	OG	0	0.633728	OG	0	0.966667	OG	1	0.790662	OG	1	OG	2	1
AQP12A_ENST00000429564	AQP12A	ENST00000429564	0.687498	OG	0	0.542919	OG	0	0.687696	OG	0	0.966667	OG	1	0.736097	OG	1	OG	2	0
CHRNA9	CHRNA9		0.687498	OG	0	0.542919	OG	0	0.633728	OG	0	0.966667	OG	1	0.712921	OG	1	OG	2	0
HIST1H2BC	HIST1H2BC		0.638727	TSG	0	0.640308	TSG	0	0.655326	TSG	0	0.92812	TSG	1	0.688502	TSG	1	TSG	2	0
HS6ST1	HS6ST1		0.687498	OG	0	0.669984	OG	0	0.633728	OG	0	0.966667	OG	1	0.74267	OG	1	OG	2	0
TMEM131_ENST00000186436	TMEM131	ENST00000186436	0.775749	TSG	1	0.575678	OG	0	0.579762	TSG	0	0.92892	TSG	1	0.506023	OG	0	TSG	2	0
LAMP2_ENST00000200639	LAMP2	ENST00000200639	0.775749	TSG	1	0.55426	TSG	0	0.733233	TSG	1	0.765957	TSG	0	0.536986	TSG	0	TSG	2	0
RAB26_ENST00000210187	RAB26	ENST00000210187	0.820194	TSG	1	0.544975	TSG	0	0.674701	TSG	0	0.92812	TSG	1	0.541151	OG	0	TSG	2	0
ASPHD2_ENST00000215906	ASPHD2	ENST00000215906	0.775749	TSG	1	0.585554	OG	0	0.733233	TSG	1	0.822564	TSG	0	0.592962	OG	0	TSG	2	0
PPP6R2_ENST00000216061	PPP6R2	ENST00000216061	0.775749	TSG	1	0.559692	OG	0	0.679264	TSG	0	0.92812	TSG	1	0.538058	OG	0	TSG	2	0
C14orf166B_ENST00000216453	C14orf166B	ENST00000216453	0.775749	TSG	1	0.574446	TSG	0	0.75663	TSG	1	0.822564	TSG	0	0.561827	OG	0	TSG	2	0
ZFP64_ENST00000216923	ZFP64	ENST00000216923	0.775749	TSG	1	0.559692	OG	0	0.623166	TSG	0	0.92812	TSG	1	0.502424	OG	0	TSG	2	0
SPINT3_ENST00000217428	SPINT3	ENST00000217428	0.663532	TSG	0	0.549688	TSG	0	0.760651	TSG	1	0.92812	TSG	1	0.504802	TSG	0	TSG	2	0
PTOV1_ENST00000221557	PTOV1	ENST00000221557	0.729453	TSG	0	0.729693	OG	0	0.733233	TSG	1	0.92812	TSG	1	0.552115	OG	0	TSG	2	0
RASIP1_ENST00000222145	RASIP1	ENST00000222145	0.859902	TSG	1	0.640308	TSG	0	0.679264	TSG	0	0.92812	TSG	1	0.543035	TSG	0	TSG	2	0
CLIP2_ENST00000223398	CLIP2	ENST00000223398	0.775749	TSG	1	0.640308	TSG	0	0.623166	TSG	0	0.92812	TSG	1	0.512011	TSG	0	TSG	2	0
TPI1_ENST00000229270	TPI1	ENST00000229270	0.663532	TSG	0	0.549688	TSG	0	0.733233	TSG	1	0.92812	TSG	1	0.55361	OG	0	TSG	2	0
SLC4A9_ENST00000230993	SLC4A9	ENST00000230993	0.707976	TSG	0	0.545645	OG	0	0.73482	TSG	1	0.92812	TSG	1	0.639573	OG	0	TSG	2	0
PRLR_ENST00000231423	PRLR	ENST00000231423	0.663532	TSG	0	0.549688	TSG	0	0.733233	TSG	1	0.92812	TSG	1	0.617587	OG	0	TSG	2	0
WARS2_ENST00000235521	WARS2	ENST00000235521	0.707976	TSG	0	0.654355	TSG	0	0.73482	TSG	1	0.92812	TSG	1	0.584552	OG	0	TSG	2	0
DOPEY1_ENST00000237163	DOPEY1	ENST00000237163	0.859902	TSG	1	0.640308	TSG	0	0.679264	TSG	0	0.92812	TSG	1	0.525769	OG	0	TSG	2	0
ABCG2_ENST00000237612	ABCG2	ENST00000237612	0.775749	TSG	1	0.614446	TSG	0	0.733233	TSG	1	0.822564	TSG	0	0.523026	OG	0	TSG	2	0
FKBP15_ENST00000238256	FKBP15	ENST00000238256	0.775749	TSG	1	0.640308	TSG	0	0.679264	TSG	0	0.92812	TSG	1	0.521702	OG	0	TSG	2	0
RHOQ_ENST00000238738	RHOQ	ENST00000238738	0.729453	TSG	0	0.729693	OG	0	0.733233	TSG	1	0.92812	TSG	1	0.532066	OG	0	TSG	2	0
AFTPH_ENST00000238855	AFTPH	ENST00000238855	0.775749	TSG	1	0.640308	TSG	0	0.679264	TSG	0	0.92812	TSG	1	0.549169	OG	0	TSG	2	0
ELF1_ENST00000239882	ELF1	ENST00000239882	0.775749	TSG	1	0.600308	TSG	0	0.679264	TSG	0	0.92812	TSG	1	0.540033	OG	0	TSG	2	0
EGR1_ENST00000239938	EGR1	ENST00000239938	0.775749	TSG	1	0.559692	OG	0	0.673114	TSG	0	0.92812	TSG	1	0.54108	TSG	0	TSG	2	0
SLC39A14_ENST00000240095	SLC39A14	ENST00000240095	0.775749	TSG	1	0.600308	TSG	0	0.626727	TSG	0	0.92812	TSG	1	0.512208	OG	0	TSG	2	0
TFG_ENST00000240851	TFG	ENST00000240851	0.663532	TSG	0	0.549688	TSG	0	0.733233	TSG	1	0.92812	TSG	1	0.55361	OG	0	TSG	2	1
THOC2_ENST00000245838	THOC2	ENST00000245838	0.775749	TSG	1	0.640308	TSG	0	0.679264	TSG	0	0.92812	TSG	1	0.528603	OG	0	TSG	2	0
C20orf173_ENST00000246199	C20orf173	ENST00000246199	0.663532	TSG	0	0.549688	TSG	0	0.816749	TSG	1	0.92812	TSG	1	0.520373	OG	0	TSG	2	0
PARP2_ENST00000250416	PARP2	ENST00000250416	0.663532	TSG	0	0.549688	TSG	0	0.733233	TSG	1	0.92812	TSG	1	0.55361	OG	0	TSG	2	0
RIN2_ENST00000255006	RIN2	ENST00000255006	0.775749	TSG	1	0.640308	TSG	0	0.679264	TSG	0	0.92812	TSG	1	0.504014	TSG	0	TSG	2	0
XPO4_ENST00000255305	XPO4	ENST00000255305	0.775749	TSG	1	0.640308	TSG	0	0.679264	TSG	0	0.92812	TSG	1	0.503365	TSG	0	TSG	2	0
ADAM19_ENST00000257527	ADAM19	ENST00000257527	0.859902	TSG	1	0.711502	TSG	0	0.579762	TSG	0	0.92892	TSG	1	0.585733	TSG	0	TSG	2	0
POM121C_ENST00000257665	POM121C	ENST00000257665	0.775749	TSG	1	0.559692	OG	0	0.679264	TSG	0	0.92812	TSG	1	0.550517	OG	0	TSG	2	0
RALGAPA1_ENST00000258840	RALGAPA1	ENST00000258840	0.819778	TSG	1	0.600308	TSG	0	0.627908	TSG	0	0.92812	TSG	1	0.555116	TSG	0	TSG	2	0
KIAA0586_ENST00000261244	KIAA0586	ENST00000261244	0.775749	TSG	1	0.559692	OG	0	0.623166	TSG	0	0.92812	TSG	1	0.512011	TSG	0	TSG	2	0
TAOK1_ENST00000261716	TAOK1	ENST00000261716	0.775749	TSG	1	0.640308	TSG	0	0.679264	TSG	0	0.92812	TSG	1	0.562675	TSG	0	TSG	2	0
ALDH2_ENST00000261733	ALDH2	ENST00000261733	0.820194	TSG	1	0.744975	TSG	0	0.674701	TSG	0	0.92812	TSG	1	0.575634	OG	0	TSG	2	1
TMCO7_ENST00000261778	TMCO7	ENST00000261778	0.663532	TSG	0	0.650312	OG	0	0.733233	TSG	1	0.92812	TSG	1	0.637635	OG	0	TSG	2	0
ANKHD1_ENST00000261805	ANKHD1	ENST00000261805	0.775749	TSG	1	0.559692	OG	0	0.679264	TSG	0	0.92812	TSG	1	0.50588	TSG	0	TSG	2	0
FLT4_ENST00000261937	FLT4	ENST00000261937	0.775749	TSG	1	0.640308	TSG	0	0.619145	TSG	0	0.92812	TSG	1	0.541396	TSG	0	TSG	2	1
UNC5A_ENST00000261961	UNC5A	ENST00000261961	0.820194	TSG	1	0.544975	TSG	0	0.674701	TSG	0	0.92812	TSG	1	0.541151	OG	0	TSG	2	0
FOXF1_ENST00000262426	FOXF1	ENST00000262426	0.707976	TSG	0	0.545645	OG	0	0.73482	TSG	1	0.92812	TSG	1	0.639573	OG	0	TSG	2	0
TTC39A_ENST00000262676	TTC39A	ENST00000262676	0.707976	TSG	0	0.654355	TSG	0	0.818336	TSG	1	0.962162	TSG	1	0.585179	OG	0	TSG	2	0
PHLPP1_ENST00000262719	PHLPP1	ENST00000262719	0.775749	TSG	1	0.640308	TSG	0	0.679264	TSG	0	0.92812	TSG	1	0.549169	OG	0	TSG	2	0
ANKRD24_ENST00000262970	ANKRD24	ENST00000262970	0.775749	TSG	1	0.559692	OG	0	0.623166	TSG	0	0.92812	TSG	1	0.512011	TSG	0	TSG	2	0
EEF2K_ENST00000263026	EEF2K	ENST00000263026	0.775749	TSG	1	0.559692	OG	0	0.679264	TSG	0	0.92812	TSG	1	0.511577	TSG	0	TSG	2	0
OPA3_ENST00000263275	OPA3	ENST00000263275	0.820194	TSG	1	0.544975	TSG	0	0.674701	TSG	0	0.92812	TSG	1	0.521103	OG	0	TSG	2	0
TCF25_ENST00000263347	TCF25	ENST00000263347	0.775749	TSG	1	0.574446	TSG	0	0.733233	TSG	1	0.822564	TSG	0	0.547892	OG	0	TSG	2	0
LIFR_ENST00000263409	LIFR	ENST00000263409	0.775749	TSG	1	0.711502	TSG	0	0.579762	TSG	0	0.92892	TSG	1	0.5898	TSG	0	TSG	2	1
PDZRN3_ENST00000263666	PDZRN3	ENST00000263666	0.775749	TSG	1	0.640308	TSG	0	0.679264	TSG	0	0.92812	TSG	1	0.500623	OG	0	TSG	2	0
POLD3_ENST00000263681	POLD3	ENST00000263681	0.707976	TSG	0	0.545645	OG	0	0.73482	TSG	1	0.92812	TSG	1	0.639573	OG	0	TSG	2	0
ABCB11_ENST00000263817	ABCB11	ENST00000263817	0.775749	TSG	1	0.640308	TSG	0	0.679264	TSG	0	0.92812	TSG	1	0.569243	TSG	0	TSG	2	0
CCNT2_ENST00000264157	CCNT2	ENST00000264157	0.707976	TSG	0	0.654355	TSG	0	0.73482	TSG	1	0.92812	TSG	1	0.601513	OG	0	TSG	2	0
CASP8_ENST00000264275	CASP8	ENST00000264275	0.663532	TSG	0	0.58354	OG	0	0.762781	TSG	1	0.92812	TSG	1	0.50298	TSG	0	TSG	2	1
HERC5_ENST00000264350	HERC5	ENST00000264350	0.663532	TSG	0	0.549688	TSG	0	0.733233	TSG	1	0.92812	TSG	1	0.55361	OG	0	TSG	2	0
SEC31A_ENST00000264405	SEC31A	ENST00000264405	0.859902	TSG	1	0.559692	OG	0	0.679264	TSG	0	0.92812	TSG	1	0.53267	OG	0	TSG	2	0
DNAJC27_ENST00000264711	DNAJC27	ENST00000264711	0.707976	TSG	0	0.654355	TSG	0	0.73482	TSG	1	0.92812	TSG	1	0.584552	OG	0	TSG	2	0
FRAS1_ENST00000264899	FRAS1	ENST00000264899	0.775749	TSG	1	0.600308	TSG	0	0.626727	TSG	0	0.92812	TSG	1	0.558252	TSG	0	TSG	2	0
MSH3_ENST00000265081	MSH3	ENST00000265081	0.775749	TSG	1	0.600308	TSG	0	0.679264	TSG	0	0.92812	TSG	1	0.551144	OG	0	TSG	2	0
FGD4_ENST00000266482	FGD4	ENST00000266482	0.775749	TSG	1	0.640308	TSG	0	0.673114	TSG	0	0.92812	TSG	1	0.605366	TSG	0	TSG	2	0
PLCZ1_ENST00000266505	PLCZ1	ENST00000266505	0.775749	TSG	1	0.559692	OG	0	0.679264	TSG	0	0.92812	TSG	1	0.511109	OG	0	TSG	2	0
BEST3_ENST00000266661	BEST3	ENST00000266661	0.663532	TSG	0	0.549688	TSG	0	0.816749	TSG	1	0.92812	TSG	1	0.520373	OG	0	TSG	2	0
SETD1B_ENST00000267197	SETD1B	ENST00000267197	0.775749	TSG	1	0.640308	TSG	0	0.679264	TSG	0	0.962162	TSG	1	0.528603	OG	0	TSG	2	1
RAB20_ENST00000267328	RAB20	ENST00000267328	0.663532	TSG	0	0.650312	OG	0	0.733233	TSG	1	0.92812	TSG	1	0.617587	OG	0	TSG	2	0
MARVELD3_ENST00000268485	MARVELD3	ENST00000268485	0.707976	TSG	0	0.545645	OG	0	0.73482	TSG	1	0.92812	TSG	1	0.639573	OG	0	TSG	2	0
DTNA_ENST00000269191	DTNA	ENST00000269191	0.663532	TSG	0	0.549688	TSG	0	0.733233	TSG	1	0.92812	TSG	1	0.55361	OG	0	TSG	2	0
UAP1_ENST00000271469	UAP1	ENST00000271469	0.775749	TSG	1	0.600308	TSG	0	0.626727	TSG	0	0.92812	TSG	1	0.512208	OG	0	TSG	2	0
EXOC6B_ENST00000272427	EXOC6B	ENST00000272427	0.663532	TSG	0	0.549688	TSG	0	0.733233	TSG	1	0.92812	TSG	1	0.546709	OG	0	TSG	2	0
CASP10_ENST00000272879	CASP10	ENST00000272879	0.663532	TSG	0	0.549688	TSG	0	0.733233	TSG	1	0.92812	TSG	1	0.637635	OG	0	TSG	2	0
ISY1_ENST00000273541	ISY1	ENST00000273541	0.707976	TSG	0	0.654355	TSG	0	0.73482	TSG	1	0.92812	TSG	1	0.584552	OG	0	TSG	2	0
KIAA0226_ENST00000273582	KIAA0226	ENST00000273582	0.775749	TSG	1	0.559692	OG	0	0.679264	TSG	0	0.92812	TSG	1	0.512011	TSG	0	TSG	2	0
ADAMTS19_ENST00000274487	ADAMTS19	ENST00000274487	0.775749	TSG	1	0.640308	TSG	0	0.623166	TSG	0	0.92812	TSG	1	0.520405	TSG	0	TSG	2	0
HERC4_ENST00000277817	HERC4	ENST00000277817	0.775749	TSG	1	0.640308	TSG	0	0.673114	TSG	0	0.92812	TSG	1	0.561628	OG	0	TSG	2	0
C11orf9_ENST00000278836	C11orf9	ENST00000278836	0.775749	TSG	1	0.640308	TSG	0	0.673114	TSG	0	0.92812	TSG	1	0.528103	OG	0	TSG	2	0
EI24_ENST00000278903	EI24	ENST00000278903	0.663532	TSG	0	0.549688	TSG	0	0.733233	TSG	1	0.92812	TSG	1	0.55361	OG	0	TSG	2	0
OCSTAMP_ENST00000279028	OCSTAMP	ENST00000279028	0.859902	TSG	1	0.600308	TSG	0	0.632878	TSG	0	0.92812	TSG	1	0.542713	TSG	0	TSG	2	0
DHRS12_ENST00000280056	DHRS12	ENST00000280056	0.775749	TSG	1	0.640308	TSG	0	0.623166	TSG	0	0.92812	TSG	1	0.580949	TSG	0	TSG	2	0
FBXW7_ENST00000281708	FBXW7	ENST00000281708	0.775749	TSG	1	0.862216	TSG	1	0.60718	TSG	0	0.680402	TSG	0	0.513513	OG	0	TSG	2	1
PPM1B_ENST00000282412	PPM1B	ENST00000282412	0.775749	TSG	1	0.574446	TSG	0	0.733233	TSG	1	0.822564	TSG	0	0.508736	TSG	0	TSG	2	0
MBNL1_ENST00000282488	MBNL1	ENST00000282488	0.663532	TSG	0	0.78354	OG	1	0.733233	TSG	1	0.765957	TSG	0	0.612502	OG	0	Unlabelled	2	0
PLEKHG4B_ENST00000283426	PLEKHG4B	ENST00000283426	0.775749	TSG	1	0.559692	OG	0	0.623166	TSG	0	0.92812	TSG	1	0.527162	TSG	0	TSG	2	0
OLFML2A_ENST00000288815	OLFML2A	ENST00000288815	0.775749	TSG	1	0.600308	TSG	0	0.673114	TSG	0	0.92812	TSG	1	0.551144	OG	0	TSG	2	0
MED8_ENST00000290663	MED8	ENST00000290663	0.663532	TSG	0	0.549688	TSG	0	0.733233	TSG	1	0.92812	TSG	1	0.55361	OG	0	TSG	2	0
ABR_ENST00000291107	ABR	ENST00000291107	0.775749	TSG	1	0.600308	TSG	0	0.619145	TSG	0	0.92812	TSG	1	0.551144	OG	0	TSG	2	0
PAQR6_ENST00000292291	PAQR6	ENST00000292291	0.820194	TSG	1	0.744975	TSG	0	0.674701	TSG	0	0.92812	TSG	1	0.500304	TSG	0	TSG	2	0
FGFR4_ENST00000292408	FGFR4	ENST00000292408	0.775749	TSG	1	0.559692	OG	0	0.673114	TSG	0	0.92812	TSG	1	0.535637	OG	0	TSG	2	1
ZNF251_ENST00000292562	ZNF251	ENST00000292562	0.775749	TSG	1	0.559692	OG	0	0.679264	TSG	0	0.92812	TSG	1	0.550517	OG	0	TSG	2	0
PGLYRP2_ENST00000292609	PGLYRP2	ENST00000292609	0.663532	TSG	0	0.650312	OG	0	0.733233	TSG	1	0.92812	TSG	1	0.637635	OG	0	TSG	2	0
CD300LG_ENST00000293396	CD300LG	ENST00000293396	0.707976	TSG	0	0.545645	OG	0	0.818336	TSG	1	0.92812	TSG	1	0.619525	OG	0	TSG	2	0
BCL6B_ENST00000293805	BCL6B	ENST00000293805	0.729453	TSG	0	0.729693	OG	0	0.733233	TSG	1	0.92812	TSG	1	0.552115	OG	0	TSG	2	0
MEGF6_ENST00000294599	MEGF6	ENST00000294599	0.663532	TSG	0	0.650312	OG	0	0.733233	TSG	1	0.92812	TSG	1	0.626524	OG	0	TSG	2	0
NMNAT2_ENST00000294868	NMNAT2	ENST00000294868	0.707976	TSG	0	0.545645	OG	0	0.73482	TSG	1	0.92812	TSG	1	0.639573	OG	0	TSG	2	0
FBXO41_ENST00000295133	FBXO41	ENST00000295133	0.775749	TSG	1	0.574446	TSG	0	0.733233	TSG	1	0.822564	TSG	0	0.547892	OG	0	TSG	2	0
CCDC108_ENST00000295729	CCDC108	ENST00000295729	0.707976	TSG	0	0.545645	OG	0	0.73482	TSG	1	0.92812	TSG	1	0.619525	OG	0	TSG	2	0
C3orf65_ENST00000296270	C3orf65	ENST00000296270	0.663532	TSG	0	0.549688	TSG	0	0.816749	TSG	1	0.92812	TSG	1	0.520373	OG	0	TSG	2	0
PBRM1_ENST00000296302	PBRM1	ENST00000296302	0.859902	TSG	1	0.640308	TSG	0	0.623166	TSG	0	0.92812	TSG	1	0.517084	OG	0	TSG	2	1
ABLIM2_ENST00000296372	ABLIM2	ENST00000296372	0.707976	TSG	0	0.545645	OG	0	0.73482	TSG	1	0.92812	TSG	1	0.639573	OG	0	TSG	2	0
FBXO4_ENST00000296812	FBXO4	ENST00000296812	0.707976	TSG	0	0.654355	TSG	0	0.73482	TSG	1	0.92812	TSG	1	0.584552	OG	0	TSG	2	0
LMTK2_ENST00000297293	LMTK2	ENST00000297293	0.775749	TSG	1	0.640308	TSG	0	0.679264	TSG	0	0.92812	TSG	1	0.516034	OG	0	TSG	2	0
OXR1_ENST00000297447	OXR1	ENST00000297447	0.820194	TSG	1	0.544975	TSG	0	0.674701	TSG	0	0.92812	TSG	1	0.541151	OG	0	TSG	2	0
MTUS1_ENST00000297488	MTUS1	ENST00000297488	0.707976	TSG	0	0.654355	TSG	0	0.73482	TSG	1	0.92812	TSG	1	0.584552	OG	0	TSG	2	0
WNK2_ENST00000297954	WNK2	ENST00000297954	0.775749	TSG	1	0.600308	TSG	0	0.679264	TSG	0	0.92812	TSG	1	0.540033	OG	0	TSG	2	1
PCDH11X_ENST00000298274	PCDH11X	ENST00000298274	0.775749	TSG	1	0.862216	TSG	1	0.523663	TSG	0	0.680402	TSG	0	0.55672	TSG	0	TSG	2	0
FAM175B_ENST00000298492	FAM175B	ENST00000298492	0.663532	TSG	0	0.549688	TSG	0	0.733233	TSG	1	0.92812	TSG	1	0.55361	OG	0	TSG	2	0
HK1_ENST00000298649	HK1	ENST00000298649	0.775749	TSG	1	0.600308	TSG	0	0.626727	TSG	0	0.92812	TSG	1	0.558252	TSG	0	TSG	2	0
BTBD7_ENST00000298896	BTBD7	ENST00000298896	0.820194	TSG	1	0.544975	TSG	0	0.674701	TSG	0	0.92812	TSG	1	0.541151	OG	0	TSG	2	0
CLEC3A_ENST00000299642	CLEC3A	ENST00000299642	0.663532	TSG	0	0.549688	TSG	0	0.733233	TSG	1	0.92812	TSG	1	0.520373	OG	0	TSG	2	0
NDEL1_ENST00000299734	NDEL1	ENST00000299734	0.707976	TSG	0	0.654355	TSG	0	0.73482	TSG	1	0.92812	TSG	1	0.584552	OG	0	TSG	2	0
ERCC1_ENST00000300853	ERCC1	ENST00000300853	0.820194	TSG	1	0.704975	TSG	0	0.674701	TSG	0	0.92812	TSG	1	0.522856	TSG	0	TSG	2	0
MLST8_ENST00000301724	MLST8	ENST00000301724	0.820194	TSG	1	0.544975	TSG	0	0.674701	TSG	0	0.92812	TSG	1	0.541151	OG	0	TSG	2	0
TNRC6B_ENST00000301923	TNRC6B	ENST00000301923	0.663532	TSG	0	0.549688	TSG	0	0.733233	TSG	1	0.92812	TSG	1	0.546709	OG	0	TSG	2	0
DDX19A_ENST00000302243	DDX19A	ENST00000302243	0.820194	TSG	1	0.544975	TSG	0	0.674701	TSG	0	0.92812	TSG	1	0.564523	OG	0	TSG	2	0
SMARCA2_ENST00000302401	SMARCA2	ENST00000302401	0.707976	TSG	0	0.654355	TSG	0	0.73482	TSG	1	0.92812	TSG	1	0.584552	OG	0	TSG	2	0
DMRT2_ENST00000302441	DMRT2	ENST00000302441	0.707976	TSG	0	0.545645	OG	0	0.73482	TSG	1	0.92812	TSG	1	0.639573	OG	0	TSG	2	0
GPR82_ENST00000302548	GPR82	ENST00000302548	0.707976	TSG	0	0.545645	OG	0	0.73482	TSG	1	0.92812	TSG	1	0.639573	OG	0	TSG	2	0
C8orf22_ENST00000303202	C8orf22	ENST00000303202	0.707976	TSG	0	0.654355	TSG	0	0.818336	TSG	1	0.92812	TSG	1	0.551316	OG	0	TSG	2	0
MCM7_ENST00000303887	MCM7	ENST00000303887	0.775749	TSG	1	0.640308	TSG	0	0.679264	TSG	0	0.92812	TSG	1	0.562675	TSG	0	TSG	2	0
PLEKHG6_ENST00000304581	PLEKHG6	ENST00000304581	0.663532	TSG	0	0.650312	OG	0	0.733233	TSG	1	0.92812	TSG	1	0.637635	OG	0	TSG	2	0
NPNT_ENST00000305572	NPNT	ENST00000305572	0.707976	TSG	0	0.545645	OG	0	0.73482	TSG	1	0.92812	TSG	1	0.639573	OG	0	TSG	2	0
MGMT_ENST00000306010	MGMT	ENST00000306010	0.775749	TSG	1	0.600308	TSG	0	0.673114	TSG	0	0.92812	TSG	1	0.519316	TSG	0	TSG	2	1
USP42_ENST00000306177	USP42	ENST00000306177	0.663532	TSG	0	0.529693	OG	0	0.733233	TSG	1	0.92812	TSG	1	0.637635	OG	0	TSG	2	0
RALGAPA1_ENST00000307138	RALGAPA1	ENST00000307138	0.819778	TSG	1	0.600308	TSG	0	0.627908	TSG	0	0.92812	TSG	1	0.555116	TSG	0	TSG	2	0
PPAP2A_ENST00000307259	PPAP2A	ENST00000307259	0.663532	TSG	0	0.549688	TSG	0	0.733233	TSG	1	0.92812	TSG	1	0.55361	OG	0	TSG	2	0
SCNN1B_ENST00000307331	SCNN1B	ENST00000307331	0.663532	TSG	0	0.549688	TSG	0	0.733233	TSG	1	0.92812	TSG	1	0.55361	OG	0	TSG	2	0
MORN4_ENST00000307450	MORN4	ENST00000307450	0.707976	TSG	0	0.545645	OG	0	0.818336	TSG	1	0.92812	TSG	1	0.608414	OG	0	TSG	2	0
GOT1L1_ENST00000307599	GOT1L1	ENST00000307599	0.859902	TSG	1	0.574446	TSG	0	0.733233	TSG	1	0.822564	TSG	0	0.542504	OG	0	TSG	2	0
MLLT10_ENST00000307729	MLLT10	ENST00000307729	0.859902	TSG	1	0.559692	OG	0	0.623166	TSG	0	0.92812	TSG	1	0.581885	OG	0	TSG	2	1
BRSK2_ENST00000308219	BRSK2	ENST00000308219	0.859902	TSG	1	0.640308	TSG	0	0.679264	TSG	0	0.92812	TSG	1	0.55624	OG	0	TSG	2	0
NFYC_ENST00000308733	NFYC	ENST00000308733	0.775749	TSG	1	0.574446	TSG	0	0.733233	TSG	1	0.822564	TSG	0	0.547892	OG	0	TSG	2	0
ZNF654_ENST00000309495	ZNF654	ENST00000309495	0.663532	TSG	0	0.650312	OG	0	0.733233	TSG	1	0.92812	TSG	1	0.626524	OG	0	TSG	2	0
CLEC7A_ENST00000310002	CLEC7A	ENST00000310002	0.663532	TSG	0	0.78354	OG	1	0.816749	TSG	1	0.765957	TSG	0	0.592454	OG	0	Unlabelled	2	0
SP3_ENST00000310015	SP3	ENST00000310015	0.775749	TSG	1	0.640308	TSG	0	0.679264	TSG	0	0.92812	TSG	1	0.505231	OG	0	TSG	2	0
TCP11_ENST00000311875	TCP11	ENST00000311875	0.663532	TSG	0	0.650312	OG	0	0.816749	TSG	1	0.92812	TSG	1	0.617587	OG	0	TSG	2	0
USP36_ENST00000312010	USP36	ENST00000312010	0.775749	TSG	1	0.559692	OG	0	0.679264	TSG	0	0.92812	TSG	1	0.503575	OG	0	TSG	2	0
CD55_ENST00000314754	CD55	ENST00000314754	0.663532	TSG	0	0.78354	OG	1	0.733233	TSG	1	0.765957	TSG	0	0.612502	OG	0	Unlabelled	2	0
DTNA_ENST00000315456	DTNA	ENST00000315456	0.663532	TSG	0	0.549688	TSG	0	0.733233	TSG	1	0.92812	TSG	1	0.55361	OG	0	TSG	2	0
CDC42_ENST00000315554	CDC42	ENST00000315554	0.707976	TSG	0	0.654355	TSG	0	0.818336	TSG	1	0.92812	TSG	1	0.551316	OG	0	TSG	2	0
ROCK2_ENST00000315872	ROCK2	ENST00000315872	0.775749	TSG	1	0.640308	TSG	0	0.679264	TSG	0	0.92812	TSG	1	0.57213	TSG	0	TSG	2	0
MYB_ENST00000316528	MYB	ENST00000316528	0.747684	TSG	0	0.549688	TSG	0	0.762781	TSG	1	0.92812	TSG	1	0.562194	OG	0	TSG	2	1
RABGAP1_ENST00000317419	RABGAP1	ENST00000317419	0.663532	TSG	0	0.549688	TSG	0	0.733233	TSG	1	0.92812	TSG	1	0.55361	OG	0	TSG	2	0
CEP112_ENST00000317442	CEP112	ENST00000317442	0.707976	TSG	0	0.654355	TSG	0	0.73482	TSG	1	0.92812	TSG	1	0.551316	OG	0	TSG	2	0
RGS3_ENST00000317613	RGS3	ENST00000317613	0.775749	TSG	1	0.640308	TSG	0	0.679264	TSG	0	0.92812	TSG	1	0.535881	TSG	0	TSG	2	0
MAMSTR_ENST00000318083	MAMSTR	ENST00000318083	0.663532	TSG	0	0.650312	OG	0	0.733233	TSG	1	0.92812	TSG	1	0.617587	OG	0	TSG	2	0
PPFIBP1_ENST00000318304	PPFIBP1	ENST00000318304	0.775749	TSG	1	0.640308	TSG	0	0.679264	TSG	0	0.92812	TSG	1	0.506291	OG	0	TSG	2	1
ETV4_ENST00000319349	ETV4	ENST00000319349	0.707976	TSG	0	0.545645	OG	0	0.73482	TSG	1	0.92812	TSG	1	0.639573	OG	0	TSG	2	1
KSR1_ENST00000319524	KSR1	ENST00000319524	0.859902	TSG	1	0.559692	OG	0	0.623166	TSG	0	0.92812	TSG	1	0.517084	OG	0	TSG	2	0
MRI1_ENST00000319545	MRI1	ENST00000319545	0.663532	TSG	0	0.650312	OG	0	0.733233	TSG	1	0.92812	TSG	1	0.637635	OG	0	TSG	2	0
USP54_ENST00000319786	USP54	ENST00000319786	0.820194	TSG	1	0.544975	TSG	0	0.674701	TSG	0	0.92812	TSG	1	0.541151	OG	0	TSG	2	0
STXBP2_ENST00000320400	STXBP2	ENST00000320400	0.663532	TSG	0	0.650312	OG	0	0.733233	TSG	1	0.92812	TSG	1	0.637635	OG	0	TSG	2	0
MBOAT4_ENST00000320542	MBOAT4	ENST00000320542	0.775749	TSG	1	0.600308	TSG	0	0.626727	TSG	0	0.92812	TSG	1	0.558252	TSG	0	TSG	2	0
COL9A1_ENST00000320755	COL9A1	ENST00000320755	0.775749	TSG	1	0.600308	TSG	0	0.679264	TSG	0	0.92812	TSG	1	0.540033	OG	0	TSG	2	0
IGSF9B_ENST00000321016	IGSF9B	ENST00000321016	0.859902	TSG	1	0.640308	TSG	0	0.679264	TSG	0	0.92812	TSG	1	0.510646	OG	0	TSG	2	0
FAM86B1_ENST00000321602	FAM86B1	ENST00000321602	0.71513	TSG	0	0.650312	OG	0	0.816749	TSG	1	0.92812	TSG	1	0.606476	OG	0	TSG	2	0
BOLL_ENST00000321801	BOLL	ENST00000321801	0.663532	TSG	0	0.650312	OG	0	0.733233	TSG	1	0.92812	TSG	1	0.637635	OG	0	TSG	2	0
MBNL1_ENST00000324196	MBNL1	ENST00000324196	0.663532	TSG	0	0.650312	OG	0	0.733233	TSG	1	0.92812	TSG	1	0.637635	OG	0	TSG	2	0
PPM1N_ENST00000324688	PPM1N	ENST00000324688	0.663532	TSG	0	0.549688	TSG	0	0.733233	TSG	1	0.92812	TSG	1	0.55361	OG	0	TSG	2	0
LMNB2_ENST00000325327	LMNB2	ENST00000325327	0.775749	TSG	1	0.600308	TSG	0	0.673114	TSG	0	0.92812	TSG	1	0.551144	OG	0	TSG	2	0
PTPRCAP_ENST00000326294	PTPRCAP	ENST00000326294	0.707976	TSG	0	0.545645	OG	0	0.73482	TSG	1	0.92812	TSG	1	0.619525	OG	0	TSG	2	0
PRNT_ENST00000326539	PRNT	ENST00000326539	0.707976	TSG	0	0.545645	OG	0	0.818336	TSG	1	0.92812	TSG	1	0.619525	OG	0	TSG	2	0
GAS6_ENST00000327773	GAS6	ENST00000327773	0.859902	TSG	1	0.600308	TSG	0	0.679264	TSG	0	0.92812	TSG	1	0.514597	OG	0	TSG	2	0
COL4A3_ENST00000328380	COL4A3	ENST00000328380	0.775749	TSG	1	0.640308	TSG	0	0.679264	TSG	0	0.92812	TSG	1	0.562675	TSG	0	TSG	2	0
ATF7_ENST00000328463	ATF7	ENST00000328463	0.663532	TSG	0	0.549688	TSG	0	0.733233	TSG	1	0.92812	TSG	1	0.55361	OG	0	TSG	2	0
IP6K2_ENST00000328631	IP6K2	ENST00000328631	0.707976	TSG	0	0.545645	OG	0	0.73482	TSG	1	0.92812	TSG	1	0.639573	OG	0	TSG	2	0
CCDC34_ENST00000328697	CCDC34	ENST00000328697	0.663532	TSG	0	0.549688	TSG	0	0.733233	TSG	1	0.92812	TSG	1	0.572767	OG	0	TSG	2	0
NFXL1_ENST00000329043	NFXL1	ENST00000329043	0.775749	TSG	1	0.600308	TSG	0	0.673114	TSG	0	0.92812	TSG	1	0.551144	OG	0	TSG	2	0
PLEKHH1_ENST00000329153	PLEKHH1	ENST00000329153	0.775749	TSG	1	0.640308	TSG	0	0.679264	TSG	0	0.92812	TSG	1	0.512819	TSG	0	TSG	2	0
MAPK8IP2_ENST00000329492	MAPK8IP2	ENST00000329492	0.775749	TSG	1	0.640308	TSG	0	0.623166	TSG	0	0.92812	TSG	1	0.547987	TSG	0	TSG	2	0
CSF1_ENST00000329608	CSF1	ENST00000329608	0.775749	TSG	1	0.559692	OG	0	0.623166	TSG	0	0.92812	TSG	1	0.512011	TSG	0	TSG	2	0
ATAT1_ENST00000329992	ATAT1	ENST00000329992	0.707976	TSG	0	0.654355	TSG	0	0.73482	TSG	1	0.92812	TSG	1	0.584552	OG	0	TSG	2	0
ATAT1_ENST00000330083	ATAT1	ENST00000330083	0.820194	TSG	1	0.744975	TSG	0	0.674701	TSG	0	0.92812	TSG	1	0.500304	TSG	0	TSG	2	0
MT1E_ENST00000330439	MT1E	ENST00000330439	0.707976	TSG	0	0.654355	TSG	0	0.818336	TSG	1	0.92812	TSG	1	0.551316	OG	0	TSG	2	0
INPP5J_ENST00000331075	INPP5J	ENST00000331075	0.775749	TSG	1	0.640308	TSG	0	0.679264	TSG	0	0.92812	TSG	1	0.562675	TSG	0	TSG	2	0
PDGFB_ENST00000331163	PDGFB	ENST00000331163	0.663532	TSG	0	0.549688	TSG	0	0.816749	TSG	1	0.92812	TSG	1	0.617587	OG	0	TSG	2	1
DDX59_ENST00000331314	DDX59	ENST00000331314	0.775749	TSG	1	0.55426	TSG	0	0.733233	TSG	1	0.765957	TSG	0	0.536986	TSG	0	TSG	2	0
RNLS_ENST00000331772	RNLS	ENST00000331772	0.775749	TSG	1	0.574446	TSG	0	0.733233	TSG	1	0.822564	TSG	0	0.538336	OG	0	TSG	2	0
ZNF773_ENST00000332030	ZNF773	ENST00000332030	0.707976	TSG	0	0.654355	TSG	0	0.818336	TSG	1	0.92812	TSG	1	0.551316	OG	0	TSG	2	0
PHF6_ENST00000332070	PHF6	ENST00000332070	0.663532	TSG	0	0.650312	OG	0	0.762781	TSG	1	0.92812	TSG	1	0.606476	OG	0	TSG	2	1
TRIM50_ENST00000333149	TRIM50	ENST00000333149	0.820194	TSG	1	0.704975	TSG	0	0.572759	TSG	0	0.92812	TSG	1	0.534651	TSG	0	TSG	2	0
NDEL1_ENST00000334527	NDEL1	ENST00000334527	0.707976	TSG	0	0.654355	TSG	0	0.73482	TSG	1	0.92812	TSG	1	0.584552	OG	0	TSG	2	0
FSCN2_ENST00000334850	FSCN2	ENST00000334850	0.775749	TSG	1	0.600308	TSG	0	0.673114	TSG	0	0.92812	TSG	1	0.519316	TSG	0	TSG	2	0
C17orf82_ENST00000335108	C17orf82	ENST00000335108	0.707976	TSG	0	0.654355	TSG	0	0.73482	TSG	1	0.92812	TSG	1	0.584552	OG	0	TSG	2	0
ZNF486_ENST00000335117	ZNF486	ENST00000335117	0.775749	TSG	1	0.600308	TSG	0	0.626727	TSG	0	0.92812	TSG	1	0.512208	OG	0	TSG	2	0
EXOC7_ENST00000335146	EXOC7	ENST00000335146	0.775749	TSG	1	0.559692	OG	0	0.623166	TSG	0	0.92812	TSG	1	0.512011	TSG	0	TSG	2	0
RC3H2_ENST00000335387	RC3H2	ENST00000335387	0.775749	TSG	1	0.600308	TSG	0	0.626727	TSG	0	0.92812	TSG	1	0.558252	TSG	0	TSG	2	0
PPP2R2C_ENST00000335585	PPP2R2C	ENST00000335585	0.707976	TSG	0	0.545645	OG	0	0.73482	TSG	1	0.92812	TSG	1	0.639573	OG	0	TSG	2	0
KIAA0930_ENST00000336156	KIAA0930	ENST00000336156	0.820194	TSG	1	0.744975	TSG	0	0.674701	TSG	0	0.92812	TSG	1	0.555586	OG	0	TSG	2	0
AKT3_ENST00000336199	AKT3	ENST00000336199	0.775749	TSG	1	0.640308	TSG	0	0.623166	TSG	0	0.92812	TSG	1	0.547987	TSG	0	TSG	2	1
SYNM_ENST00000336292	SYNM	ENST00000336292	0.819778	TSG	1	0.559692	OG	0	0.571809	TSG	0	0.92812	TSG	1	0.500314	OG	0	TSG	2	0
GJD3_ENST00000337376	GJD3	ENST00000337376	0.707976	TSG	0	0.654355	TSG	0	0.73482	TSG	1	0.92812	TSG	1	0.584552	OG	0	TSG	2	0
GLS_ENST00000338435	GLS	ENST00000338435	0.729453	TSG	0	0.729693	OG	0	0.733233	TSG	1	0.92812	TSG	1	0.575486	OG	0	TSG	2	0
SHANK2_ENST00000338508	SHANK2	ENST00000338508	0.775749	TSG	1	0.640308	TSG	0	0.679264	TSG	0	0.92812	TSG	1	0.531157	OG	0	TSG	2	0
SLC28A1_ENST00000338602	SLC28A1	ENST00000338602	0.663532	TSG	0	0.549688	TSG	0	0.733233	TSG	1	0.92812	TSG	1	0.520373	OG	0	TSG	2	0
ACIN1_ENST00000338631	ACIN1	ENST00000338631	0.859902	TSG	1	0.739073	OG	0	0.733233	TSG	1	0.765957	TSG	0	0.521967	TSG	0	TSG	2	0
CCDC104_ENST00000339012	CCDC104	ENST00000339012	0.663532	TSG	0	0.549688	TSG	0	0.733233	TSG	1	0.92812	TSG	1	0.520373	OG	0	TSG	2	0
SCARB1_ENST00000339570	SCARB1	ENST00000339570	0.775749	TSG	1	0.574446	TSG	0	0.733233	TSG	1	0.822564	TSG	0	0.519179	OG	0	TSG	2	0
ETV7_ENST00000339796	ETV7	ENST00000339796	0.663532	TSG	0	0.549688	TSG	0	0.733233	TSG	1	0.92812	TSG	1	0.55361	OG	0	TSG	2	0
FGFR3_ENST00000340107	FGFR3	ENST00000340107	0.820194	TSG	1	0.544975	TSG	0	0.674701	TSG	0	0.92812	TSG	1	0.529082	OG	0	TSG	2	1
ENOSF1_ENST00000340116	ENOSF1	ENST00000340116	0.775749	TSG	1	0.640308	TSG	0	0.623166	TSG	0	0.92812	TSG	1	0.547987	TSG	0	TSG	2	0
TMEM201_ENST00000340381	TMEM201	ENST00000340381	0.663532	TSG	0	0.650312	OG	0	0.733233	TSG	1	0.92812	TSG	1	0.626524	OG	0	TSG	2	0
DOCK9_ENST00000340449	DOCK9	ENST00000340449	0.820194	TSG	1	0.544975	TSG	0	0.674701	TSG	0	0.92812	TSG	1	0.541151	OG	0	TSG	2	0
IL19_ENST00000340758	IL19	ENST00000340758	0.707976	TSG	0	0.654355	TSG	0	0.73482	TSG	1	0.92812	TSG	1	0.551316	OG	0	TSG	2	0
IP6K2_ENST00000340879	IP6K2	ENST00000340879	0.707976	TSG	0	0.545645	OG	0	0.818336	TSG	1	0.92812	TSG	1	0.619525	OG	0	TSG	2	0
MYB_ENST00000341911	MYB	ENST00000341911	0.663532	TSG	0	0.549688	TSG	0	0.762781	TSG	1	0.92812	TSG	1	0.53534	OG	0	TSG	2	1
NFIC_ENST00000341919	NFIC	ENST00000341919	0.707976	TSG	0	0.654355	TSG	0	0.73482	TSG	1	0.92812	TSG	1	0.584552	OG	0	TSG	2	0
BID_ENST00000342111	BID	ENST00000342111	0.707976	TSG	0	0.654355	TSG	0	0.818336	TSG	1	0.92812	TSG	1	0.619525	OG	0	TSG	2	0
SUMF2_ENST00000342190	SUMF2	ENST00000342190	0.707976	TSG	0	0.545645	OG	0	0.73482	TSG	1	0.92812	TSG	1	0.639573	OG	0	TSG	2	0
RUFY2_ENST00000342616	RUFY2	ENST00000342616	0.775749	TSG	1	0.600308	TSG	0	0.673114	TSG	0	0.92812	TSG	1	0.531096	OG	0	TSG	2	0
HIPK2_ENST00000342645	HIPK2	ENST00000342645	0.775749	TSG	1	0.600308	TSG	0	0.679264	TSG	0	0.92812	TSG	1	0.540033	OG	0	TSG	2	0
CDC42BPG_ENST00000342711	CDC42BPG	ENST00000342711	0.775749	TSG	1	0.640308	TSG	0	0.679264	TSG	0	0.92812	TSG	1	0.531157	OG	0	TSG	2	0
UBE4B_ENST00000343090	UBE4B	ENST00000343090	0.775749	TSG	1	0.559692	OG	0	0.679264	TSG	0	0.92812	TSG	1	0.571083	OG	0	TSG	2	0
CDHR3_ENST00000343407	CDHR3	ENST00000343407	0.707976	TSG	0	0.545645	OG	0	0.73482	TSG	1	0.92812	TSG	1	0.639573	OG	0	TSG	2	0
NHSL1_ENST00000343505	NHSL1	ENST00000343505	0.747684	TSG	0	0.78354	OG	1	0.623166	TSG	0	0.92812	TSG	1	0.602276	OG	0	Unlabelled	2	0
THNSL2_ENST00000343544	THNSL2	ENST00000343544	0.775749	TSG	1	0.539073	OG	0	0.733233	TSG	1	0.765957	TSG	0	0.539951	TSG	0	TSG	2	0
NOS1_ENST00000344089	NOS1	ENST00000344089	0.663532	TSG	0	0.549688	TSG	0	0.733233	TSG	1	0.92812	TSG	1	0.55361	OG	0	TSG	2	0
KIAA0430_ENST00000344181	KIAA0430	ENST00000344181	0.775749	TSG	1	0.640308	TSG	0	0.679264	TSG	0	0.92812	TSG	1	0.52618	OG	0	TSG	2	0
ICOSLG_ENST00000344330	ICOSLG	ENST00000344330	0.663532	TSG	0	0.549688	TSG	0	0.816749	TSG	1	0.92812	TSG	1	0.606476	OG	0	TSG	2	0
TRIOBP_ENST00000344404	TRIOBP	ENST00000344404	0.775749	TSG	1	0.640308	TSG	0	0.679264	TSG	0	0.92812	TSG	1	0.503575	OG	0	TSG	2	0
MCPH1_ENST00000344683	MCPH1	ENST00000344683	0.775749	TSG	1	0.640308	TSG	0	0.679264	TSG	0	0.92812	TSG	1	0.50588	TSG	0	TSG	2	0
PCNXL2_ENST00000344698	PCNXL2	ENST00000344698	0.859902	TSG	1	0.640308	TSG	0	0.623166	TSG	0	0.92812	TSG	1	0.528094	TSG	0	TSG	2	0
TCF3_ENST00000344749	TCF3	ENST00000344749	0.820194	TSG	1	0.744975	TSG	0	0.674701	TSG	0	0.92812	TSG	1	0.575634	OG	0	TSG	2	1
SMARCE1_ENST00000348513	SMARCE1	ENST00000348513	0.663532	TSG	0	0.729693	OG	0	0.733233	TSG	1	0.92812	TSG	1	0.606476	OG	0	TSG	2	1
SEZ6L2_ENST00000350527	SEZ6L2	ENST00000350527	0.775749	TSG	1	0.640308	TSG	0	0.679264	TSG	0	0.92812	TSG	1	0.514686	OG	0	TSG	2	0
TCF7L2_ENST00000352065	TCF7L2	ENST00000352065	0.663532	TSG	0	0.650312	OG	0	0.733233	TSG	1	0.92812	TSG	1	0.606476	OG	0	TSG	2	1
CACNB2_ENST00000352115	CACNB2	ENST00000352115	0.775749	TSG	1	0.559692	OG	0	0.679264	TSG	0	0.92812	TSG	1	0.57254	OG	0	TSG	2	0
APOL4_ENST00000352371	APOL4	ENST00000352371	0.820194	TSG	1	0.704975	TSG	0	0.674701	TSG	0	0.92812	TSG	1	0.518599	OG	0	TSG	2	0
MRPL39_ENST00000352957	MRPL39	ENST00000352957	0.820194	TSG	1	0.704975	TSG	0	0.674701	TSG	0	0.92812	TSG	1	0.522856	TSG	0	TSG	2	0
OSCP1_ENST00000354267	OSCP1	ENST00000354267	0.663532	TSG	0	0.549688	TSG	0	0.733233	TSG	1	0.92812	TSG	1	0.520373	OG	0	TSG	2	0
PTHLH_ENST00000354417	PTHLH	ENST00000354417	0.663532	TSG	0	0.650312	OG	0	0.816749	TSG	1	0.92812	TSG	1	0.617587	OG	0	TSG	2	0
PRKRIP1_ENST00000354783	PRKRIP1	ENST00000354783	0.707976	TSG	0	0.654355	TSG	0	0.73482	TSG	1	0.92812	TSG	1	0.551316	OG	0	TSG	2	0
PITX2_ENST00000354925	PITX2	ENST00000354925	0.775749	TSG	1	0.640308	TSG	0	0.623166	TSG	0	0.92812	TSG	1	0.547987	TSG	0	TSG	2	0
MAGEA11_ENST00000355220	MAGEA11	ENST00000355220	0.775749	TSG	1	0.559692	OG	0	0.679264	TSG	0	0.92812	TSG	1	0.552492	OG	0	TSG	2	0
SYNCRIP_ENST00000355238	SYNCRIP	ENST00000355238	0.775749	TSG	1	0.640308	TSG	0	0.679264	TSG	0	0.92812	TSG	1	0.525928	TSG	0	TSG	2	0
ANK3_ENST00000355288	ANK3	ENST00000355288	0.775749	TSG	1	0.559692	OG	0	0.679264	TSG	0	0.92812	TSG	1	0.50588	TSG	0	TSG	2	0
KIAA1598_ENST00000355371	KIAA1598	ENST00000355371	0.663532	TSG	0	0.78354	OG	1	0.677134	TSG	0	0.92812	TSG	1	0.592702	OG	0	Unlabelled	2	1
BZRAP1_ENST00000355701	BZRAP1	ENST00000355701	0.775749	TSG	1	0.559692	OG	0	0.679264	TSG	0	0.92812	TSG	1	0.57254	OG	0	TSG	2	0
OSCAR_ENST00000356532	OSCAR	ENST00000356532	0.663532	TSG	0	0.650312	OG	0	0.733233	TSG	1	0.92812	TSG	1	0.637635	OG	0	TSG	2	0
PTPRU_ENST00000356870	PTPRU	ENST00000356870	0.775749	TSG	1	0.559692	OG	0	0.623166	TSG	0	0.92812	TSG	1	0.511361	OG	0	TSG	2	0
AP3D1_ENST00000356926	AP3D1	ENST00000356926	0.775749	TSG	1	0.640308	TSG	0	0.673114	TSG	0	0.92812	TSG	1	0.516034	OG	0	TSG	2	0
ZNF585A_ENST00000356958	ZNF585A	ENST00000356958	0.775749	TSG	1	0.559692	OG	0	0.679264	TSG	0	0.92812	TSG	1	0.550517	OG	0	TSG	2	0
IRF5_ENST00000357234	IRF5	ENST00000357234	0.707976	TSG	0	0.654355	TSG	0	0.73482	TSG	1	0.92812	TSG	1	0.639573	OG	0	TSG	2	0
GAS6_ENST00000357389	GAS6	ENST00000357389	0.859902	TSG	1	0.739073	OG	0	0.733233	TSG	1	0.765957	TSG	0	0.519995	OG	0	TSG	2	0
RABL6_ENST00000357466	RABL6	ENST00000357466	0.707976	TSG	0	0.654355	TSG	0	0.73482	TSG	1	0.92812	TSG	1	0.619525	OG	0	TSG	2	0
MIER1_ENST00000357692	MIER1	ENST00000357692	0.663532	TSG	0	0.650312	OG	0	0.733233	TSG	1	0.92812	TSG	1	0.637635	OG	0	TSG	2	0
SMARCA4_ENST00000358026	SMARCA4	ENST00000358026	0.775749	TSG	1	0.578168	TSG	0	0.579762	TSG	0	0.92892	TSG	1	0.537914	TSG	0	TSG	2	1
MTPAP_ENST00000358107	MTPAP	ENST00000358107	0.775749	TSG	1	0.600308	TSG	0	0.572759	TSG	0	0.92812	TSG	1	0.501097	OG	0	TSG	2	0
HNRPLL_ENST00000358367	HNRPLL	ENST00000358367	0.775749	TSG	1	0.600308	TSG	0	0.626727	TSG	0	0.92812	TSG	1	0.512208	OG	0	TSG	2	0
NFIX_ENST00000358552	NFIX	ENST00000358552	0.820194	TSG	1	0.544975	TSG	0	0.674701	TSG	0	0.92812	TSG	1	0.521103	OG	0	TSG	2	0
ZNF511_ENST00000359035	ZNF511	ENST00000359035	0.663532	TSG	0	0.650312	OG	0	0.816749	TSG	1	0.92812	TSG	1	0.606476	OG	0	TSG	2	0
CLEC4M_ENST00000359059	CLEC4M	ENST00000359059	0.729453	TSG	0	0.529693	OG	0	0.733233	TSG	1	0.92812	TSG	1	0.518345	TSG	0	TSG	2	0
SYTL2_ENST00000359152	SYTL2	ENST00000359152	0.775749	TSG	1	0.559692	OG	0	0.679264	TSG	0	0.92812	TSG	1	0.531157	OG	0	TSG	2	0
NUP98_ENST00000359171	NUP98	ENST00000359171	0.775749	TSG	1	0.640308	TSG	0	0.679264	TSG	0	0.92812	TSG	1	0.522906	OG	0	TSG	2	1
PLCG2_ENST00000359376	PLCG2	ENST00000359376	0.775749	TSG	1	0.640308	TSG	0	0.679264	TSG	0	0.92812	TSG	1	0.537647	TSG	0	TSG	2	0
MPND_ENST00000359935	MPND	ENST00000359935	0.663532	TSG	0	0.549688	TSG	0	0.733233	TSG	1	0.92812	TSG	1	0.55361	OG	0	TSG	2	0
PRPF40A_ENST00000359961	PRPF40A	ENST00000359961	0.859902	TSG	1	0.507081	TSG	0	0.623166	TSG	0	0.92812	TSG	1	0.577947	TSG	0	TSG	2	0
NFIX_ENST00000360105	NFIX	ENST00000360105	0.775749	TSG	1	0.559692	OG	0	0.673114	TSG	0	0.92812	TSG	1	0.514817	TSG	0	TSG	2	0
SRGAP3_ENST00000360413	SRGAP3	ENST00000360413	0.775749	TSG	1	0.600308	TSG	0	0.679264	TSG	0	0.92812	TSG	1	0.540033	OG	0	TSG	2	1
MMP17_ENST00000360564	MMP17	ENST00000360564	0.775749	TSG	1	0.600308	TSG	0	0.626727	TSG	0	0.92812	TSG	1	0.512208	OG	0	TSG	2	0
SLC6A9_ENST00000360584	SLC6A9	ENST00000360584	0.775749	TSG	1	0.559692	OG	0	0.623166	TSG	0	0.92812	TSG	1	0.512011	TSG	0	TSG	2	0
CYP2D6_ENST00000360608	CYP2D6	ENST00000360608	0.820194	TSG	1	0.744975	TSG	0	0.674701	TSG	0	0.92812	TSG	1	0.509034	OG	0	TSG	2	0
SDCBP2_ENST00000360779	SDCBP2	ENST00000360779	0.663532	TSG	0	0.78354	OG	1	0.816749	TSG	1	0.765957	TSG	0	0.581343	OG	0	Unlabelled	2	0
RGS22_ENST00000360863	RGS22	ENST00000360863	0.775749	TSG	1	0.559692	OG	0	0.679264	TSG	0	0.92812	TSG	1	0.544722	OG	0	TSG	2	0
WASF3_ENST00000361042	WASF3	ENST00000361042	0.663532	TSG	0	0.549688	TSG	0	0.733233	TSG	1	0.92812	TSG	1	0.637635	OG	0	TSG	2	0
ZNF37A_ENST00000361085	ZNF37A	ENST00000361085	0.775749	TSG	1	0.600308	TSG	0	0.673114	TSG	0	0.92812	TSG	1	0.551144	OG	0	TSG	2	0
POTEF_ENST00000361163	POTEF	ENST00000361163	0.663532	TSG	0	0.650312	OG	0	0.733233	TSG	1	0.92812	TSG	1	0.637635	OG	0	TSG	2	0
WNT16_ENST00000361301	WNT16	ENST00000361301	0.775749	TSG	1	0.640308	TSG	0	0.673114	TSG	0	0.92812	TSG	1	0.514817	TSG	0	TSG	2	0
MAGEE1_ENST00000361470	MAGEE1	ENST00000361470	0.859902	TSG	1	0.600308	TSG	0	0.679264	TSG	0	0.92812	TSG	1	0.530604	OG	0	TSG	2	0
ALPK2_ENST00000361673	ALPK2	ENST00000361673	0.775749	TSG	1	0.624322	TSG	0	0.523663	TSG	0	0.92892	TSG	1	0.572559	TSG	0	TSG	2	0
MACF1_ENST00000361689	MACF1	ENST00000361689	0.775749	TSG	1	0.528989	TSG	0	0.579762	TSG	0	0.92892	TSG	1	0.542084	OG	0	TSG	2	0
ABLIM2_ENST00000361737	ABLIM2	ENST00000361737	0.820194	TSG	1	0.544975	TSG	0	0.674701	TSG	0	0.92812	TSG	1	0.541151	OG	0	TSG	2	0
ZNF384_ENST00000361959	ZNF384	ENST00000361959	0.775749	TSG	1	0.600308	TSG	0	0.673114	TSG	0	0.92812	TSG	1	0.519316	TSG	0	TSG	2	1
TEAD1_ENST00000361985	TEAD1	ENST00000361985	0.707976	TSG	0	0.545645	OG	0	0.73482	TSG	1	0.92812	TSG	1	0.608414	OG	0	TSG	2	0
SLC39A13_ENST00000362021	SLC39A13	ENST00000362021	0.820194	TSG	1	0.744975	TSG	0	0.674701	TSG	0	0.92812	TSG	1	0.521103	OG	0	TSG	2	0
WDR64_ENST00000366552	WDR64	ENST00000366552	0.775749	TSG	1	0.75755	TSG	1	0.579762	TSG	0	0.823365	TSG	0	0.510457	OG	0	TSG	2	0
TRIM67_ENST00000366653	TRIM67	ENST00000366653	0.775749	TSG	1	0.640308	TSG	0	0.679264	TSG	0	0.92812	TSG	1	0.579818	TSG	0	TSG	2	0
MLLT4_ENST00000366806	MLLT4	ENST00000366806	0.775749	TSG	1	0.624322	TSG	0	0.663278	TSG	0	0.92892	TSG	1	0.640675	TSG	0	TSG	2	1
AGPAT4_ENST00000366906	AGPAT4	ENST00000366906	0.663532	TSG	0	0.549688	TSG	0	0.816749	TSG	1	0.92812	TSG	1	0.520373	OG	0	TSG	2	0
CD34_ENST00000367036	CD34	ENST00000367036	0.663532	TSG	0	0.650312	OG	0	0.816749	TSG	1	0.92812	TSG	1	0.606476	OG	0	TSG	2	0
CD55_ENST00000367065	CD55	ENST00000367065	0.663532	TSG	0	0.650312	OG	0	0.733233	TSG	1	0.92812	TSG	1	0.637635	OG	0	TSG	2	0
PFKFB2_ENST00000367079	PFKFB2	ENST00000367079	0.775749	TSG	1	0.614446	TSG	0	0.733233	TSG	1	0.822564	TSG	0	0.520425	OG	0	TSG	2	0
SERAC1_ENST00000367102	SERAC1	ENST00000367102	0.663532	TSG	0	0.650312	OG	0	0.733233	TSG	1	0.92812	TSG	1	0.637635	OG	0	TSG	2	0
SYNJ2_ENST00000367121	SYNJ2	ENST00000367121	0.775749	TSG	1	0.600308	TSG	0	0.679264	TSG	0	0.92812	TSG	1	0.551144	OG	0	TSG	2	0
MDM4_ENST00000367180	MDM4	ENST00000367180	0.707976	TSG	0	0.545645	OG	0	0.818336	TSG	1	0.92812	TSG	1	0.619525	OG	0	TSG	2	1
KCNT2_ENST00000367431	KCNT2	ENST00000367431	0.775749	TSG	1	0.640308	TSG	0	0.679264	TSG	0	0.92812	TSG	1	0.526974	TSG	0	TSG	2	0
SHPRH_ENST00000367505	SHPRH	ENST00000367505	0.775749	TSG	1	0.692919	OG	0	0.623166	TSG	0	0.92812	TSG	1	0.513772	TSG	0	TSG	2	0
IL20RA_ENST00000367746	IL20RA	ENST00000367746	0.663532	TSG	0	0.549688	TSG	0	0.733233	TSG	1	0.92812	TSG	1	0.520373	OG	0	TSG	2	0
SCYL3_ENST00000367772	SCYL3	ENST00000367772	0.775749	TSG	1	0.559692	OG	0	0.679264	TSG	0	0.92812	TSG	1	0.531157	OG	0	TSG	2	0
NR1I3_ENST00000367980	NR1I3	ENST00000367980	0.775749	TSG	1	0.559692	OG	0	0.673114	TSG	0	0.92812	TSG	1	0.525928	TSG	0	TSG	2	0
NR1I3_ENST00000367981	NR1I3	ENST00000367981	0.775749	TSG	1	0.559692	OG	0	0.673114	TSG	0	0.92812	TSG	1	0.525928	TSG	0	TSG	2	0
ADAMTS4_ENST00000367995	ADAMTS4	ENST00000367995	0.775749	TSG	1	0.600308	TSG	0	0.626727	TSG	0	0.92812	TSG	1	0.558252	TSG	0	TSG	2	0
ADAMTS4_ENST00000367996	ADAMTS4	ENST00000367996	0.775749	TSG	1	0.600308	TSG	0	0.626727	TSG	0	0.92812	TSG	1	0.558252	TSG	0	TSG	2	0
C1orf61_ENST00000368242	C1orf61	ENST00000368242	0.663532	TSG	0	0.650312	OG	0	0.733233	TSG	1	0.92812	TSG	1	0.617587	OG	0	TSG	2	0
C1orf85_ENST00000368264	C1orf85	ENST00000368264	0.707976	TSG	0	0.654355	TSG	0	0.73482	TSG	1	0.92812	TSG	1	0.551316	OG	0	TSG	2	0
LAMTOR2_ENST00000368302	LAMTOR2	ENST00000368302	0.663532	TSG	0	0.650312	OG	0	0.816749	TSG	1	0.92812	TSG	1	0.617587	OG	0	TSG	2	0
DCST1_ENST00000368419	DCST1	ENST00000368419	0.775749	TSG	1	0.640308	TSG	0	0.679264	TSG	0	0.92812	TSG	1	0.562675	TSG	0	TSG	2	0
MAN1A1_ENST00000368466	MAN1A1	ENST00000368466	0.820194	TSG	1	0.704975	TSG	0	0.674701	TSG	0	0.92812	TSG	1	0.522856	TSG	0	TSG	2	0
LAMA4_ENST00000368638	LAMA4	ENST00000368638	0.707976	TSG	0	0.545645	OG	0	0.818336	TSG	1	0.92812	TSG	1	0.608414	OG	0	TSG	2	0
PIP5K1A_ENST00000368888	PIP5K1A	ENST00000368888	0.775749	TSG	1	0.692919	OG	0	0.679264	TSG	0	0.92812	TSG	1	0.521559	TSG	0	TSG	2	0
SNX3_ENST00000368982	SNX3	ENST00000368982	0.663532	TSG	0	0.549688	TSG	0	0.760651	TSG	1	0.92812	TSG	1	0.502095	OG	0	TSG	2	0
NSMCE4A_ENST00000369017	NSMCE4A	ENST00000369017	0.663532	TSG	0	0.549688	TSG	0	0.733233	TSG	1	0.92812	TSG	1	0.55361	OG	0	TSG	2	0
PPAPDC1A_ENST00000369073	PPAPDC1A	ENST00000369073	0.663532	TSG	0	0.549688	TSG	0	0.733233	TSG	1	0.92812	TSG	1	0.55361	OG	0	TSG	2	0
EPHA7_ENST00000369303	EPHA7	ENST00000369303	0.775749	TSG	1	0.640308	TSG	0	0.679264	TSG	0	0.92812	TSG	1	0.515733	TSG	0	TSG	2	1
C6orf165_ENST00000369562	C6orf165	ENST00000369562	0.663532	TSG	0	0.650312	OG	0	0.733233	TSG	1	0.92812	TSG	1	0.626524	OG	0	TSG	2	0
AP4B1_ENST00000369566	AP4B1	ENST00000369566	0.663532	TSG	0	0.650312	OG	0	0.733233	TSG	1	0.92812	TSG	1	0.637635	OG	0	TSG	2	0
ZNF292_ENST00000369577	ZNF292	ENST00000369577	0.859902	TSG	1	0.611748	TSG	0	0.679264	TSG	0	0.92812	TSG	1	0.525154	TSG	0	TSG	2	0
G6PD_ENST00000369620	G6PD	ENST00000369620	0.775749	TSG	1	0.640308	TSG	0	0.623166	TSG	0	0.92812	TSG	1	0.547987	TSG	0	TSG	2	0
NEURL_ENST00000369777	NEURL	ENST00000369777	0.775749	TSG	1	0.600308	TSG	0	0.673114	TSG	0	0.92812	TSG	1	0.551144	OG	0	TSG	2	0
RBM15_ENST00000369784	RBM15	ENST00000369784	0.775749	TSG	1	0.640308	TSG	0	0.679264	TSG	0	0.92812	TSG	1	0.549169	OG	0	TSG	2	1
PSRC1_ENST00000369904	PSRC1	ENST00000369904	0.707976	TSG	0	0.545645	OG	0	0.73482	TSG	1	0.92812	TSG	1	0.639573	OG	0	TSG	2	0
PNCK_ENST00000370145	PNCK	ENST00000370145	0.775749	TSG	1	0.600308	TSG	0	0.626727	TSG	0	0.92812	TSG	1	0.512208	OG	0	TSG	2	0
BTBD8_ENST00000370382	BTBD8	ENST00000370382	0.707976	TSG	0	0.545645	OG	0	0.73482	TSG	1	0.92812	TSG	1	0.639573	OG	0	TSG	2	0
CCBL2_ENST00000370491	CCBL2	ENST00000370491	0.775749	TSG	1	0.559692	OG	0	0.623166	TSG	0	0.92812	TSG	1	0.512011	TSG	0	TSG	2	0
SLC9A6_ENST00000370695	SLC9A6	ENST00000370695	0.775749	TSG	1	0.600308	TSG	0	0.626727	TSG	0	0.92812	TSG	1	0.512208	OG	0	TSG	2	0
BEND6_ENST00000370750	BEND6	ENST00000370750	0.775749	TSG	1	0.574446	TSG	0	0.75663	TSG	1	0.822564	TSG	0	0.519925	OG	0	TSG	2	0
DST_ENST00000370754	DST	ENST00000370754	0.663532	TSG	0	0.549688	TSG	0	0.733233	TSG	1	0.92812	TSG	1	0.606476	OG	0	TSG	2	0
DST_ENST00000370769	DST	ENST00000370769	0.819778	TSG	1	0.727498	TSG	0	0.627365	TSG	0	0.92812	TSG	1	0.564373	TSG	0	TSG	2	0
PHF6_ENST00000370800	PHF6	ENST00000370800	0.663532	TSG	0	0.650312	OG	0	0.733233	TSG	1	0.92812	TSG	1	0.617587	OG	0	TSG	2	1
SLC44A5_ENST00000370859	SLC44A5	ENST00000370859	0.775749	TSG	1	0.600308	TSG	0	0.673114	TSG	0	0.92812	TSG	1	0.551144	OG	0	TSG	2	0
PTGER3_ENST00000370924	PTGER3	ENST00000370924	0.729453	TSG	0	0.529693	OG	0	0.733233	TSG	1	0.92812	TSG	1	0.576004	OG	0	TSG	2	0
LEPR_ENST00000371059	LEPR	ENST00000371059	0.775749	TSG	1	0.559692	OG	0	0.679264	TSG	0	0.92812	TSG	1	0.550517	OG	0	TSG	2	0
PGM1_ENST00000371083	PGM1	ENST00000371083	0.775749	TSG	1	0.55426	TSG	0	0.733233	TSG	1	0.765957	TSG	0	0.536986	TSG	0	TSG	2	0
MCTS1_ENST00000371315	MCTS1	ENST00000371315	0.663532	TSG	0	0.549688	TSG	0	0.816749	TSG	1	0.92812	TSG	1	0.520373	OG	0	TSG	2	0
TCEANC2_ENST00000371331	TCEANC2	ENST00000371331	0.820194	TSG	1	0.704975	TSG	0	0.572759	TSG	0	0.92812	TSG	1	0.576106	TSG	0	TSG	2	0
EXOC6_ENST00000371547	EXOC6	ENST00000371547	0.775749	TSG	1	0.559692	OG	0	0.679264	TSG	0	0.92812	TSG	1	0.549169	OG	0	TSG	2	0
EXOC6_ENST00000371552	EXOC6	ENST00000371552	0.775749	TSG	1	0.559692	OG	0	0.679264	TSG	0	0.92812	TSG	1	0.549169	OG	0	TSG	2	0
UBE2A_ENST00000371558	UBE2A	ENST00000371558	0.663532	TSG	0	0.650312	OG	0	0.760651	TSG	1	0.92812	TSG	1	0.597787	OG	0	TSG	2	0
IL13RA1_ENST00000371637	IL13RA1	ENST00000371637	0.775749	TSG	1	0.600308	TSG	0	0.626727	TSG	0	0.92812	TSG	1	0.599177	TSG	0	TSG	2	0
C9orf86_ENST00000371663	C9orf86	ENST00000371663	0.707976	TSG	0	0.654355	TSG	0	0.73482	TSG	1	0.92812	TSG	1	0.639573	OG	0	TSG	2	0
RABL6_ENST00000371671	RABL6	ENST00000371671	0.663532	TSG	0	0.549688	TSG	0	0.816749	TSG	1	0.92812	TSG	1	0.617587	OG	0	TSG	2	0
ZNFX1_ENST00000371754	ZNFX1	ENST00000371754	0.775749	TSG	1	0.559692	OG	0	0.679264	TSG	0	0.92812	TSG	1	0.503575	OG	0	TSG	2	0
SURF4_ENST00000371991	SURF4	ENST00000371991	0.707976	TSG	0	0.654355	TSG	0	0.73482	TSG	1	0.92812	TSG	1	0.551316	OG	0	TSG	2	0
HECTD3_ENST00000372172	HECTD3	ENST00000372172	0.663532	TSG	0	0.549688	TSG	0	0.733233	TSG	1	0.92812	TSG	1	0.546709	OG	0	TSG	2	0
UCK1_ENST00000372211	UCK1	ENST00000372211	0.707976	TSG	0	0.545645	OG	0	0.73482	TSG	1	0.92812	TSG	1	0.639573	OG	0	TSG	2	0
POMT1_ENST00000372220	POMT1	ENST00000372220	0.707976	TSG	0	0.654355	TSG	0	0.73482	TSG	1	0.92812	TSG	1	0.584552	OG	0	TSG	2	0
KIAA0467_ENST00000372442	KIAA0467	ENST00000372442	0.819778	TSG	1	0.640308	TSG	0	0.571809	TSG	0	0.92812	TSG	1	0.528063	TSG	0	TSG	2	0
PHYHD1_ENST00000372592	PHYHD1	ENST00000372592	0.663532	TSG	0	0.549688	TSG	0	0.733233	TSG	1	0.92812	TSG	1	0.55361	OG	0	TSG	2	0
SET_ENST00000372688	SET	ENST00000372688	0.663532	TSG	0	0.526174	OG	0	0.733233	TSG	1	0.92812	TSG	1	0.572767	OG	0	TSG	2	1
SET_ENST00000372692	SET	ENST00000372692	0.663532	TSG	0	0.526174	OG	0	0.733233	TSG	1	0.92812	TSG	1	0.572767	OG	0	TSG	2	1
DBNDD2_ENST00000372720	DBNDD2	ENST00000372720	0.663532	TSG	0	0.650312	OG	0	0.733233	TSG	1	0.92812	TSG	1	0.637635	OG	0	TSG	2	0
NOX1_ENST00000372966	NOX1	ENST00000372966	0.859902	TSG	1	0.640308	TSG	0	0.677134	TSG	0	0.92812	TSG	1	0.553375	TSG	0	TSG	2	0
FOXP4_ENST00000373060	FOXP4	ENST00000373060	0.663532	TSG	0	0.549688	TSG	0	0.733233	TSG	1	0.92812	TSG	1	0.637635	OG	0	TSG	2	0
GRIK3_ENST00000373093	GRIK3	ENST00000373093	0.775749	TSG	1	0.640308	TSG	0	0.623166	TSG	0	0.92812	TSG	1	0.520405	TSG	0	TSG	2	0
MAP7D1_ENST00000373148	MAP7D1	ENST00000373148	0.663532	TSG	0	0.549688	TSG	0	0.733233	TSG	1	0.92812	TSG	1	0.55361	OG	0	TSG	2	0
NCDN_ENST00000373243	NCDN	ENST00000373243	0.663532	TSG	0	0.78354	OG	1	0.733233	TSG	1	0.765957	TSG	0	0.59449	OG	0	Unlabelled	2	0
CDK9_ENST00000373264	CDK9	ENST00000373264	0.820194	TSG	1	0.744975	TSG	0	0.674701	TSG	0	0.92812	TSG	1	0.500304	TSG	0	TSG	2	0
CDK9_ENST00000373265	CDK9	ENST00000373265	0.820194	TSG	1	0.744975	TSG	0	0.674701	TSG	0	0.92812	TSG	1	0.500304	TSG	0	TSG	2	0
TOR2A_ENST00000373284	TOR2A	ENST00000373284	0.707976	TSG	0	0.545645	OG	0	0.73482	TSG	1	0.92812	TSG	1	0.639573	OG	0	TSG	2	0
ATRX_ENST00000373341	ATRX	ENST00000373341	0.663532	TSG	0	0.650312	OG	0	0.816749	TSG	1	0.92812	TSG	1	0.617587	OG	0	TSG	2	1
TET1_ENST00000373644	TET1	ENST00000373644	0.775749	TSG	1	0.600308	TSG	0	0.632878	TSG	0	0.92812	TSG	1	0.522024	OG	0	TSG	2	1
RABGAP1_ENST00000373647	RABGAP1	ENST00000373647	0.775749	TSG	1	0.640308	TSG	0	0.679264	TSG	0	0.92812	TSG	1	0.562675	TSG	0	TSG	2	0
GSN_ENST00000373818	GSN	ENST00000373818	0.820194	TSG	1	0.544975	TSG	0	0.674701	TSG	0	0.92812	TSG	1	0.53004	OG	0	TSG	2	0
RCC1_ENST00000373831	RCC1	ENST00000373831	0.707976	TSG	0	0.545645	OG	0	0.818336	TSG	1	0.92812	TSG	1	0.608414	OG	0	TSG	2	0
CNTRL_ENST00000373855	CNTRL	ENST00000373855	0.775749	TSG	1	0.624322	TSG	0	0.579762	TSG	0	0.92892	TSG	1	0.568851	TSG	0	TSG	2	1
MAP3K6_ENST00000374040	MAP3K6	ENST00000374040	0.859902	TSG	1	0.559692	OG	0	0.679264	TSG	0	0.92812	TSG	1	0.53267	OG	0	TSG	2	0
DFNB31_ENST00000374059	DFNB31	ENST00000374059	0.663532	TSG	0	0.549688	TSG	0	0.733233	TSG	1	0.92812	TSG	1	0.55361	OG	0	TSG	2	0
SLC9A1_ENST00000374086	SLC9A1	ENST00000374086	0.775749	TSG	1	0.600308	TSG	0	0.673114	TSG	0	0.92812	TSG	1	0.551144	OG	0	TSG	2	0
MAPK8_ENST00000374174	MAPK8	ENST00000374174	0.663532	TSG	0	0.549688	TSG	0	0.733233	TSG	1	0.92812	TSG	1	0.520373	OG	0	TSG	2	0
MAPK8_ENST00000374176	MAPK8	ENST00000374176	0.663532	TSG	0	0.549688	TSG	0	0.733233	TSG	1	0.92812	TSG	1	0.55361	OG	0	TSG	2	0
ADAM23_ENST00000374415	ADAM23	ENST00000374415	0.859902	TSG	1	0.640308	TSG	0	0.623166	TSG	0	0.92812	TSG	1	0.517398	TSG	0	TSG	2	0
ADAM23_ENST00000374416	ADAM23	ENST00000374416	0.819778	TSG	1	0.600308	TSG	0	0.681876	TSG	0	0.92812	TSG	1	0.530604	OG	0	TSG	2	0
IL28RA_ENST00000374418	IL28RA	ENST00000374418	0.820194	TSG	1	0.544975	TSG	0	0.674701	TSG	0	0.92812	TSG	1	0.521103	OG	0	TSG	2	0
FKTN_ENST00000374705	FKTN	ENST00000374705	0.663532	TSG	0	0.549688	TSG	0	0.733233	TSG	1	0.92812	TSG	1	0.520373	OG	0	TSG	2	0
SKIV2L_ENST00000375394	SKIV2L	ENST00000375394	0.775749	TSG	1	0.559692	OG	0	0.679264	TSG	0	0.92812	TSG	1	0.503575	OG	0	TSG	2	0
BICD2_ENST00000375512	BICD2	ENST00000375512	0.663532	TSG	0	0.549688	TSG	0	0.733233	TSG	1	0.92812	TSG	1	0.637635	OG	0	TSG	2	0
CLCNKB_ENST00000375667	CLCNKB	ENST00000375667	0.663532	TSG	0	0.549688	TSG	0	0.733233	TSG	1	0.92812	TSG	1	0.546709	OG	0	TSG	2	0
KYNU_ENST00000375773	KYNU	ENST00000375773	0.729453	TSG	0	0.529693	OG	0	0.816749	TSG	1	0.92812	TSG	1	0.566549	OG	0	TSG	2	0
AGTPBP1_ENST00000376109	AGTPBP1	ENST00000376109	0.859902	TSG	1	0.640308	TSG	0	0.677134	TSG	0	0.92812	TSG	1	0.525793	TSG	0	TSG	2	0
NALCN_ENST00000376196	NALCN	ENST00000376196	0.775749	TSG	1	0.600308	TSG	0	0.679264	TSG	0	0.92812	TSG	1	0.519316	TSG	0	TSG	2	0
MAGIX_ENST00000376338	MAGIX	ENST00000376338	0.775749	TSG	1	0.600308	TSG	0	0.673114	TSG	0	0.92812	TSG	1	0.551144	OG	0	TSG	2	0
FRMD3_ENST00000376422	FRMD3	ENST00000376422	0.775749	TSG	1	0.574446	TSG	0	0.733233	TSG	1	0.822564	TSG	0	0.519179	OG	0	TSG	2	0
DHX16_ENST00000376442	DHX16	ENST00000376442	0.775749	TSG	1	0.539073	OG	0	0.733233	TSG	1	0.765957	TSG	0	0.519903	TSG	0	TSG	2	0
SLC35A2_ENST00000376512	SLC35A2	ENST00000376512	0.707976	TSG	0	0.625027	OG	0	0.770931	TSG	1	0.92812	TSG	1	0.619525	OG	0	TSG	2	0
SLC35A2_ENST00000376529	SLC35A2	ENST00000376529	0.663532	TSG	0	0.78354	OG	1	0.733233	TSG	1	0.765957	TSG	0	0.592454	OG	0	Unlabelled	2	0
TTYH1_ENST00000376531	TTYH1	ENST00000376531	0.729453	TSG	0	0.529693	OG	0	0.733233	TSG	1	0.92812	TSG	1	0.519999	TSG	0	TSG	2	0
FARP1_ENST00000376586	FARP1	ENST00000376586	0.859902	TSG	1	0.600308	TSG	0	0.679264	TSG	0	0.92812	TSG	1	0.534645	OG	0	TSG	2	0
MAD2L2_ENST00000376655	MAD2L2	ENST00000376655	0.707976	TSG	0	0.621507	OG	0	0.818336	TSG	1	0.92812	TSG	1	0.5763	OG	0	TSG	2	0
MAD2L2_ENST00000376664	MAD2L2	ENST00000376664	0.707976	TSG	0	0.621507	OG	0	0.73482	TSG	1	0.92812	TSG	1	0.619525	OG	0	TSG	2	0
MAD2L2_ENST00000376672	MAD2L2	ENST00000376672	0.707976	TSG	0	0.621507	OG	0	0.73482	TSG	1	0.92812	TSG	1	0.619525	OG	0	TSG	2	0
NUDT8_ENST00000376693	NUDT8	ENST00000376693	0.707976	TSG	0	0.545645	OG	0	0.73482	TSG	1	0.92812	TSG	1	0.619525	OG	0	TSG	2	0
[truncated: 23,894 more rows]

## Sheet: CNS
Gene name	Gene name	Transcript	Max score_0	Label_0	top_stat_0	Max score_1	Label_1	top_stat_1	Max score_2	Label_2	top_stat_2	Max score_3	Label_3	top_stat_3	Max score_4	Label_4	top_stat_4	Label	Consensus	Prensence in CGC
[truncated: 18,623 more rows]

[truncated: 11 more sheets: cervix, endometrium, heamatopoietic, kidney, large intestine, liver, pancreas, prostate, TCGA_BRCA, TCGA_LUAD, TCGA_LUSC]
