# Supplementary material for: Novel ratio-metric features enable the identification of new driver genes across cancer types
Source: Sci Rep. 2022 Jan 7;12:5. doi: 10.1038/s41598-021-04015-y (PMC8741763; doi:10.1038/s41598-021-04015-y)
Supplement: Supplementary file 7 — Supplementary Table 6. [file 41598_2021_4015_MOESM7_ESM.xlsx]

## Sheet: CGC
Supp table 6 List of known driver genes used for comparison analysis
The files contains list of known driver genes by CGC and pan-cancer driver genes published by Bailey et al. used for comparison of tools. The results from the comparison and summary statistics are also included.
Gene Symbol	Name	Entrez GeneId	Genome Location	Hallmark	Chr Band	Tumour Types(Somatic)	Tumour Types(Germline)	Role in Cancer	Translocation Partner	Other Germline Mut	Synonyms
A1CF	APOBEC1 complementation factor	29974	10:50806729-50859940	10q11.23	melanoma	oncogene			29974,A1CF,ACF64,ACF65,ASP,ENSG00000148584,MGC163391,RP11-564C4_2
ABI1	abl-interactor 1	10006	10:26748570-26860863	Yes	10p11.2	AML		TSG, fusion	KMT2A		10006,ABI-1,ABI1,E3B1,SSH3BP1
ABL1	v-abl Abelson murine leukemia viral oncogene homolog 1	25	9:130835447-130885683	Yes	9q34.1	CML, ALL, T-ALL	oncogene, fusion	BCR, ETV6, NUP214	25,ABL,ABL1,ENSG00000097007,JTK7,P00519,bcr/abl,c-ABL,p150,v-abl
ABL2	c-abl oncogene 2, non-receptor tyrosine kinase	27	1:179107718-179143044	1q24-q25	AML		oncogene, fusion	ETV6		27,ABL2,ABLL,ARG,ENSG00000143322,P42684,RP11-177A2_3
ACKR3	atypical chemokine receptor 3	57007	2:236580466-236581554	Yes	2q37.3	lipoma		oncogene, fusion	HMGA2		A8K6J4,ACKR3,CMKOR1,CXCR7,P25106,Q53RV4,Q8NE10,Q92938,Q92986
ACSL3	acyl-CoA synthetase long-chain family member 3	2181	2:222908773-222941654	Yes	2q36	prostate		fusion	ETV1		2181,ACS3,ACSL3,ENSG00000123983,FACL3,O95573,PRO2194
ACSL6	acyl-CoA synthetase long-chain family member 6	23305	5:131954234-132011553	5q31.1	AML, AEL		fusion	ETV6		23305,ACS2,ACSL6,ENSG00000164398,FACL6,KIAA0837,LACS2,LACS5
ACVR1	activin A receptor, type I	90	2:157737531-157799493	2q23-q24	DIPG		oncogene		yes	90,ACTRI,ACVR1,ACVRLK2,ALK2,ENSG00000115170,FOP,Q04771,SKR1
ACVR2A	activin A receptor type 2A	92	2:147845153-147927274	2q22.3-q23.1	large intestine carcinoma, stomach carcinoma, pancreatic carcinoma, biliary tract, oesophagus	TSG			92,ACTRII,ACVR2,ACVR2A,ENSG00000121989,P27037
AFF1	AF4/FMR2 family, member 1	4299	4:87007409-87135702	Yes	4q21	AL		fusion	KMT2A		4299,AF-4,AFF1,ENSG00000172493,MLLT2,P51825,PBM1
AFF3	AF4/FMR2 family, member 3	3899	2:99551474-100104454	Yes	2q11.2-q12	ALL, T-ALL	oncogene, fusion	KMT2A, RUNX1	3899,AFF3,ENSG00000144218,LAF4,MLLT2-like,P51826
AFF4	AF4/FMR2 family, member 4	27125	5:132881059-132937189	Yes	5q31	ALL		oncogene, fusion	KMT2A		27125,AF5Q31,AFF4,ENSG00000072364,MCEF,Q9UHB7
AKAP9	A kinase (PRKA) anchor protein (yotiao) 9	10142	7:91941100-92110159	7q21-q22	papillary thyroid	fusion	BRAF		10142,AKAP350,AKAP450,AKAP9,CG-NAP,ENSG00000127914,HYPERION,KIAA0803,MU-RMS-40_16A,PRKA9,Q99996,YOTIAO
AKT1	v-akt murine thymoma viral oncogene homolog 1	207	14:104770341-104792643	14q32.32	breast, colorectal, ovarian, NSCLC	oncogene			207,AKT,AKT1,ENSG00000142208,MGC99656,P31749,PKB,PKB-ALPHA,PRKBA,RAC,RAC-ALPHA
AKT2	v-akt murine thymoma viral oncogene homolog 2	208	19:40233872-40265267	19q13.1-q13.2	ovarian, pancreatic	oncogene			208,AKT2,ENSG00000105221,P31751,PKBBETA,PRKBB,RAC-BETA
AKT3	v-akt murine thymoma viral oncogene homolog 3	10000	1:243505249-243843170	1q43-q44	GBM		oncogene			10000,AKT3,DKFZP434N0250,ENSG00000117020,PKBG,PRKBG,Q9Y243,RAC-PK-gamma,RAC-gamma,STK-2
ALDH2	aldehyde dehydrogenase 2 family (mitochondrial)	217	12:111766983-111809575	Yes	12q24.2	leiomyoma	fusion	HMGA2		217,ALDH-E2,ALDH2,ALDHI,ALDM,ENSG00000111275,MGC1806,P05091
ALK	anaplastic lymphoma kinase (Ki-1)	238	2:29193224-29920659	Yes	2p23	ALCL, NSCLC, neuroblastoma, inflammatory myofibroblastic tumour, Spitzoid tumour	neuroblastoma	oncogene, fusion	NPM1, TPM3, TFG, TPM4, ATIC, CLTC, MSN, RNF213, CARS, EML4, KIF5B, C2orf22, DCTN1, HIP1, TPR, RANBP2, PPFIBP1, SEC31A, STRN, VCL, C2orf44, KLC1	238,ALK,CD246,ENSG00000171094,Q9UM73,TFG/ALK
AMER1	APC membrane recruitment protein 1	139285	X:64186117-64193286	Xq11.2	Wilms tumour	TSG			139285,AMER1,ENSG00000184675,FAM123B,FLJ39827,RP11-403E24_2,WTX
ANK1	ankyrin 1	286	8:41655727-41797538	8p11.21	CCRCC					286,ANK,ANK1,ENSG00000029534,P16157,SPH1,SPH2
APC	adenomatous polyposis of the colon gene	324	5:112754891-112844126	Yes	5q21	colorectal, pancreatic, desmoid, hepatoblastoma, glioma, other CNS	colorectal, pancreatic, desmoid, hepatoblastoma, glioma, other CNS	TSG			324,APC,DP2,DP2_5,DP3,ENSG00000134982,FPC,GS,P25054
APOBEC3B	apolipoprotein B mRNA editing enzyme catalytic subunit 3B	9582	22:38982454-38992445	Yes	22q13.1		breast cancer	oncogene, TSG		9582,APOBEC1L,APOBEC3B,ARCD3,ARP4,DJ742C19_2,ENSG00000179750,FLJ21201,PHRBNL,Q9UH17,_phorbolin 3_,bK150C2_2
AR	Androgen Receptor	367	X:67545147-67723841	Yes	Xq12	prostate		oncogene		yes	367,AIS,AR,DHTR,ENSG00000169083,HUMARA,KD,NR3C4,P10275,RP11-383C12_1,SBMA,SMAX1,TFM
ARAF	A-Raf proto-oncogene, serine/threonine kinase	369	X:47562968-47571457	Xp11.3	cholangiocarcinoma, lung adenocarcinoma, Langerhans cell histiocytosis	oncogene			369,A-RAF,ARAF,ARAF1,ENSG00000078061,P10398,PKS2,RAFA1,RP1-230G1_1
ARHGAP26	Rho GTPase activating protein 26	23092	5:142770762-143222446	5q31	AML, MDS	TSG, fusion	KMT2A		23092,ARHGAP26,ENSG00000145819,FLJ42530,GRAF,KIAA0621,OPHN1L,OPHN1L1
ARHGAP5	Rho GTPase activating protein 5	394	14:32090670-32154948	14q12	colon cancer, glioma	oncogene			394,ARHGAP5,ENSG00000100852,RhoGAP5,p190-B
ARHGEF10	Rho guanine nucleotide exchange factor 10	9639	8:1876561-1957263	8p23.3	colon cancer	TSG			9639,ARHGEF10,DKFZp686H0726,ENSG00000104728,GEF10,KIAA0294,MGC131664
ARHGEF10L	Rho guanine nucleotide exchange factor 10 like	55160	1:17580596-17697380	1p36.13	lymphoma	TSG			55160,ARHGEF10L,ENSG00000074964,FLJ10521,GrinchGEF,KIAA1626,RP11-473A10_1
ARHGEF12	RHO guanine nucleotide exchange factor (GEF) 12 (LARG)	23365	11:120337244-120485077	11q23.3	AML		TSG, fusion	KMT2A		23365,ARHGEF12,DKFZp686O2372,ENSG00000196914,KIAA0382,LARG,PRO2792,Q9NZN5
ARID1A	AT rich interactive domain 1A (SWI-like)	8289	1:26696404-26780756	1p35.3	clear cell ovarian carcinoma, RCC, breast	TSG, fusion	MAST2		8289,ARID1A,B120,BAF250,BAF250a,BM029,C1orf4,ENSG00000117713,P270,RP1-50O24_1,SMARCF1
ARID1B	AT rich interactive domain 1B	57492	6:156778104-157207891	6q25.1	breast, hepatocellular carcinoma	TSG			57492,6A3-5,ARID1B,BAF250b,BRIGHT,DAN15,ELD/OSA1,ENSG00000049618,KIAA1235,p250R
ARID2	AT rich interactive domain 2	196528	12:45729837-45905078	12q12	hepatocellular carcinoma	TSG			196528,ARID2,BAF200,DKFZp686G052,DKFZp779P0222,ENSG00000189079,FLJ30619,KIAA1557,Q68CP9,p200
ARNT	aryl hydrocarbon receptor nuclear translocator	405	1:150812021-150876567	Yes	1q21	AML		oncogene, TSG, fusion	ETV6		405,ARNT,ENSG00000143437,HIF-1beta,HIF1B,HIF1BETA,P27540,TANGO
ASPSCR1	alveolar soft part sarcoma chromosome region, candidate 1	79058	17:81977648-82017323	Yes	17q25	alveolar soft part sarcoma	fusion	TFE3		79058,ASPSCR1,ENSG00000169696,Q9BZE9
ASXL1	additional sex combs like 1	171023	20:32358776-32437338	Yes	20q11.1	MDS, CMML	TSG		yes	171023,ASXL1,ENSG00000171456,KIAA0978,MGC117280,MGC71111,Q8IXJ9
ASXL2	additional sex combs like 2, transcriptional regulator	55252	2:25742029-25759640	2p23.3	melanoma, CCRCC, AML	TSG			ASXL2
ATF1	activating transcription factor 1	466	12:50780147-50819780	12q13	malignant melanoma of soft parts, angiomatoid fibrous histiocytoma	oncogene, fusion	EWSR1, FUS	466,ATF1,ENSG00000123268,P18846,TREB36
ATIC	5-aminoimidazole-4-carboxamide ribonucleotide formyltransferase/IMP cyclohydrolase	471	2:215312144-215349656	Yes	2q35	ALCL		fusion	ALK		471,AICARFT,ATIC,ENSG00000138363,IMPCHASE,P31939,PURH
ATM	ataxia telangiectasia mutated	472	11:108227625-108365508	Yes	11q22.3	T-PLL	leukaemia, lymphoma, medulloblastoma, glioma	TSG			472,AT1,ATA,ATC,ATD,ATDC,ATE,ATM,DKFZp781A0353,ENSG00000149311,MGC74674,Q13315,TEL1,TELO1
ATP1A1	ATPase, Na+/K+ transporting, alpha 1 polypeptide	476	1:116373512-116404444	Yes	1p21	adrenal aldosterone producing adenoma	oncogene, TSG		476,ATP1A1,ENSG00000163399,MGC3285,MGC51750,P05023
ATP2B3	ATPase, Ca++ transporting, plasma membrane 3	492	X:153536248-153580003	Yes	Xq28	adrenal aldosterone producing adenoma	TSG			492,ATP2B3,ENSG00000067842,PMCA3
ATR	ATR serine/threonine kinase	545	3:142449429-142578704	Yes	3q23	endometrial, gastric, epithelial ovarian, myeloma	oropharyngeal	TSG		yes	545,ATR,ENSG00000175054,FRP1,MEC1,Q13535,SCKL,SCKL1
ATRX	alpha thalassemia/mental retardation syndrome X-linked	546	X:77508351-77786001	Yes	Xq21.1	pancreatic neuroendocrine tumours, paediatric GBM	TSG		yes	546,ATR2,ATRX,MGC2094,MRXHF1,P46100,RAD54,SFM1,SHS,XH2,XNP,ZNF-HX
AXIN1	axin 1	8312	16:288122-347025	Yes	16p13.3	colorectal, endometrial, prostate, hepatocellular carcinoma, hepatoblastoma, sporadic medulloblastoma	TSG			8312,AXIN,AXIN1,ENSG00000103126,LA16c-314G4_3,MGC52315,O15169
AXIN2	axin 2	8313	17:65529976-65558620	Yes	17q24.1	colorectal carcinoma, stomach carcinoma, hepatocellular carcinoma	colorectal carcinoma	TSG			8313,AXIL,AXIN2,DKFZp781B0869,ENSG00000168646,MGC126582
B2M	beta-2-microglobulin	567	15:44711547-44716342	Yes	15q21.1	DLBCL, melanoma, colorectal adenocarcinoma	TSG		yes	567,B2M,ENSG00000166710,P61769
BAP1	BRCA1 associated protein-1 (ubiquitin carboxy-terminal hydrolase)	8314	3:52402288-52409878	3p21.31-p21.2	uveal melanoma, breast, NSCLC, RCC	mesothelioma, uveal melanoma	TSG			8314,BAP1,DKFZp686N04275,ENSG00000163930,FLJ35406,FLJ37180,HUCEP-13,KIAA0272,Q92560,hucep-6
BARD1	BRCA1 associated RING domain 1	580	2:214728676-214809569	2q35	breast cancer	ovarian cancer, breast cancer, endometrioid cancer	TSG			580,BARD1,ENSG00000138376,Q99728
BAX	BCL2 associated X, apoptosis regulator	581	19:48954929-48961097	19q13.33	colorectal cancer	TSG			581,BAX,Bax zeta,Baxzeta,ENSG00000087088,Q07814
BAZ1A	bromodomain adjacent to zinc finger domain 1A	11177	14:34753508-34874604	14q13.1-q13.2	uterine carcinosarcoma, colon cancer	TSG			11177,ACF1,BAZ1A,DKFZP586E0518,ENSG00000198604,FLJ14383,Q9NRL2,WALp1,WCRF180,hACF1
BCL10	B-cell CLL/lymphoma 10	8915	1:85267627-85276352	Yes	1p22	MALT		TSG, fusion	IGH		8915,BCL10,CARMEN,CIPER,CLAP,ENSG00000142867,c-E10,mE10
BCL11A	B-cell CLL/lymphoma 11A	53335	2:60460404-60553270	Yes	2p13	B-CLL		oncogene, fusion	IGH		53335,BCL11A,BCL11A-L,BCL11A-S,BCL11A-XL,CTIP1,ENSG00000119866,EVI9,FLJ10173,FLJ34997,KIAA1809,Q9H165
BCL11B	B-cell CLL/lymphoma 11B (CTIP2)	64919	14:99174151-99271218	Yes	14q32.1	T-ALL		oncogene, TSG, fusion	TLX3		64919,BCL11B,CTIP-2,CTIP2,ENSG00000127152,Q9C0K0,hRIT1-alpha
BCL2	B-cell CLL/lymphoma 2	596	18:63128625-63318666	18q21.3	NHL, CLL		oncogene, fusion	IGH		596,BCL2,Bcl-2,ENSG00000171791
BCL2L12	BCL2 like 12	83596	19:49665824-49673748	19q13.33	melanoma, SCC	oncogene			83596,BCL2L12,ENSG00000126453,MGC120313,MGC120314,MGC120315,Q9HB09
BCL3	B-cell CLL/lymphoma 3	602	19:44748791-44759615	19q13	CLL		oncogene, fusion	IGH		602,BCL3,BCL4,D19S37,ENSG00000069399,P20749
BCL6	B-cell CLL/lymphoma 6	604	3:187722458-187733693	3q27	NHL, CLL		oncogene, fusion	IG loci, ZNFN1A1, LCP1, PIM1, TFRC, CIITA, NACA, HSPCB, HSP90AA1, HIST1H4I, IL21R, POU2AF1, RHOH, EIF4A2, SRSF3	603,604,BCL5,BCL6,BCL6A,ENSG00000113916,LAZ3,P41182,ZBTB27,ZNF51
BCL7A	B-cell CLL/lymphoma 7A	605	12:122022092-122059163	12q24.1	BNHL		fusion	MYC		605,BCL7,BCL7A,ENSG00000110987
BCL9	B-cell CLL/lymphoma 9	607	1:147611837-147624864	Yes	1q21	B-ALL		oncogene, fusion	IGH, IGL		607,BCL9,ENSG00000116128,LGS,MGC131591
BCL9L	B-cell CLL/lymphoma 9-like	283149	11:118898415-118909939	11q23.3	colorectal cancer, endometrial carcinoma, gastric cancer	oncogene, TSG		283149,BCL9-2,BCL9L,DLNB11,ENSG00000186174
BCLAF1	BCL2 associated transcription factor 1	9774	6:136261259-136279866	6q23.3	melanoma, SCC				9774,BCLAF1,BTF,ENSG00000029363,KIAA0164,bK211L9_1
BCOR	BCL6 corepressor	54880	X:40052109-40077929	Xp11.4	retinoblastoma, AML, APL (translocation)	TSG, fusion	RARA	yes	54880,ANOP2,BCOR,ENSG00000183337,FLJ20285,FLJ38041,KIAA1575,MAA2,MCOPS2,MGC131961,MGC71031
BCORL1	BCL6 corepressor-like 1	63035	X:130005232-130056136	Yes	Xq25-q26.1	AML, HNSCC	oncogene, TSG		63035,B930011H20Rik,BCORL1,ENSG00000085185,FLJ11362,RP3-510O21_1
BCR	breakpoint cluster region	613	22:23180961-23315522	22q11.21	CML, ALL, AML	fusion	ABL1, FGFR1, JAK2	613,ALL,BCR,BCR1,CML,D22S11,D22S662,ENSG00000186716,FLJ16453,P11274,PHL
BIRC3	baculoviral IAP repeat-containing 3	330	11:102324510-102337102	Yes	11q22	CLL, MALT, MCL, MM	oncogene, TSG, fusion	MALT1		330,AIP1,API2,BIRC3,CIAP2,ENSG00000023445,HAIP1,HIAP1,MALT2,MIHC,Q13489,RNF49,cIAP2,hiap-1
BIRC6	baculoviral IAP repeat containing 6	57448	2:32357162-32617904	2p22.3	melanoma, gastric adenocarcinoma, lung adenocarcinoma	oncogene, fusion	ALK		57448,APOLLON,BIRC6,BRUCE,ENSG00000115760,FLJ13726,FLJ13786,KIAA1289
BLM	Bloom Syndrome	641	15:90747393-90815279	Yes	15q26.1		leukaemia, lymphoma, skin squamous cell, other tumour types	TSG			641,BLM,BS,ENSG00000197299,MGC126616,MGC131618,MGC131620,RECQ2,RECQL2,RECQL3
BMP5	bone morphogenetic protein 5	653	6:55755533-55874865	6p12.1	melanoma				653,BMP5,ENSG00000112175,MGC34244,P22003
BMPR1A	bone morphogenetic protein receptor, type IA	657	10:86876019-86923719	Yes	10q22.3		gastrointestinal polyps	oncogene, TSG		657,ACVRLK3,ALK3,BMPR1A,CD292,ENSG00000107779,P36894
BRAF	v-raf murine sarcoma viral oncogene homolog B1	673	7:140734597-140924703	Yes	7q34	melanoma, colorectal, papillary thyroid, borderline ovarian, NSCLC, cholangiocarcinoma, pilocytic astrocytoma, Spitzoid tumour, pancreas acinar carcinoma, melanocytic nevus, prostate, gastric	oncogene, fusion	AKAP9, KIAA1549, CEP88, LSM14A, SND1, FCHSD1, SLC45A3, FAM131B, RNF130, CLCN6, MKRN1, GNAI1, AGTRAP	yes	673,B-raf 1,B-raf1,BRAF,BRAF1,ENSG00000157764,MGC126806,MGC138284,P15056,RAFB1
BRCA1	familial breast/ovarian cancer gene 1	672	17:43045678-43124096	Yes	17q21	ovarian	breast, ovarian	TSG			672,BRCA1,BRCAI,BRCC1,ENSG00000012048,IRIS,PSCP,RNF53
BRCA2	familial breast/ovarian cancer gene 2	675	13:32316461-32398770	Yes	13q12	breast, ovarian, pancreatic	breast, ovarian, pancreatic, leukaemia (FANCB, FANCD1)	TSG			675,BRCA2,BRCC2,ENSG00000139618,FACD,FAD,FAD1,FANCD,FANCD1,RP11-298P3_4
BRD3	bromodomain containing 3	8019	9:134033590-134053477	9q34	lethal midline carcinoma of young people	oncogene, fusion	NUTM1		8019,BRD3,ENSG00000169925,KIAA0043,ORFX,Q15059,RING3L
BRD4	bromodomain containing 4	23476	19:15249280-15273099	Yes	19p13.1	lethal midline carcinoma of young people	oncogene, fusion	NUTM1		23476,BRD4,CAP,ENSG00000141867,HUNKI,MCAP,O60885
BRIP1	BRCA1 interacting protein C-terminal helicase 1	83990	17:61683296-61861539	Yes	17q22		AML, leukaemia, breast	TSG			83990,BRIP1,ENSG00000136492,FANCJ,FLJ90232,MGC126521,MGC126523,OF,Q9BX63
BTG1	B-cell translocation gene 1, anti-proliferative	694	12:92144080-92145535	12q22	B-CLL		TSG, fusion	MYC		694,BTG1,ENSG00000133639,P62324
BTK	Bruton agammaglobulinemia tyrosine kinase	695	X:101349885-101375284	Yes	Xq21.33-q22	CLL, mantle cell lymphoma, WM	oncogene, TSG	yes	695,AGMX1,AT,ATK,BPK,BTK,ENSG00000010671,IMD1,MGC126261,MGC126262,PSCTK1,Q06187,RP1-164F3_2,XLA
BUB1B	BUB1 budding uninhibited by benzimidazoles 1 homolog beta (yeast)	701	15:40161221-40220759	Yes	15q15		rhabdomyosarcoma	TSG			701,BUB1B,BUB1beta,BUBR1,Bub1A,ENSG00000156970,MAD3L,O60566,SSK1,hBUBR1
C15orf65	chromosome 15 open reading frame 65	145788	15:-		15q21.3	PMBL, Hodgkin lymphoma	fusion	CIITA
C2orf44	chromosome 2 open reading frame 44	80304	2:24030933-24039494	2p23.3	colorectal	fusion	ALK		80304,C2orf44,ENSG00000163026,FLJ21945,PP384
CACNA1D	calcium channel, voltage-dependent, L type, alpha 1D subunit	776	3:53495167-53811406	Yes	3p14.3	adrenal aldosterone producing adenoma	oncogene		yes	776,CACH3,CACN4,CACNA1D,CACNL1A2,CCHL1A2,Cav1_3,ENSG00000157388
CALR	calreticulin	811	19:12938680-12943913	19p13.3-p13.2	MPN, MDS	oncogene			811,CALR,ENSG00000179218,FLJ26680,P27797,RO,SSA,cC1qR
CAMTA1	calmodulin binding transcription activator 1	23261	1:6785531-7766491	Yes	1p36.31-p36.23	epithelioid haemangioendothelioma	TSG, fusion	WWTR1		23261,CAMTA1,ENSG00000171735,KIAA0833,Q9Y6Y1
CANT1	calcium activated nucleotidase 1	124583	17:78993550-78997622	Yes	17q25	prostate		fusion	ETV4		124583,CANT1,ENSG00000171302,Q8WVQ1,SCAN-1,SHAPY
CARD11	caspase recruitment domain family, member 11	84433	7:2906638-2958506	Yes	7p22	DLBCL		oncogene			84433,BIMP3,CARD11,CARMA1,ENSG00000198286,MGC133069,Q9BXL7
CARS	cysteinyl-tRNA synthetase	833	11:3001114-3057367	Yes	11p15.5	ALCL		TSG, fusion	ALK		833,CARS,ENSG00000110619,P49589
CASC5	cancer susceptibility candidate 5	57082	15:40602933-40654977	Yes	15q14	AML		TSG, fusion	KMT2A		57082,AF15Q14,CASC5,D40,ENSG00000137812,Q8NG31
CASP3	caspase 3	836	4:184629272-184638453	4q35.1	ovarian cancer	TSG			836,CASP3,CPP32,CPP32B,ENSG00000164305,SCA-1,Yama,apopain
CASP8	caspase 8, apoptosis-related cysteine peptidase	841	2:201266487-201286594	2q33-q34	hepatocellular, oral squamous cell, breast	TSG			841,ALPS2B,CAP4,CASP8,ENSG00000064012,FLICE,MACH,MCH5,MGC78473
CASP9	caspase 9	842	1:15492943-15524200	1p36.21	glioma		TSG			842,APAF-3,APAF3,CASP9,CASPASE-9c,ENSG00000132906,ICE-LAP6,MCH6,P55211,RP11-265F14_3
CBFA2T3	core-binding factor, runt domain, alpha subunit 2; translocated to, 3 (MTG-16)	863	16:88876976-88976807	Yes	16q24	AML		TSG, fusion	RUNX1, GLIS2	863,CBFA2T3,ENSG00000129993,ETO2,MTG16,MTGR2,ZMYND4
CBFB	core-binding factor, beta subunit	865	16:67029409-67098733	Yes	16q22	AML		TSG, fusion	MYH11		865,CBFB,ENSG00000067955,PEBP2B,Q13951
CBL	Cas-Br-M (murine) ecotropic retroviral transforming	867	11:119206418-119299781	11q23.3	AML, JMML, MDS	oncogene, TSG, fusion	KMT2A		867,C-CBL,CBL,CBL2,ENSG00000110395,RNF55
CBLB	Cas-Br-M (murine) ecotropic retroviral transforming sequence b	868	3:105658970-105867577	Yes	3q13.11	AML		TSG			868,CBLB,DKFZp686J10223,DKFZp779A0729,DKFZp779F1443,ENSG00000114423,FLJ36865,FLJ41152,Nbla00127,RNF56
CBLC	Cas-Br-M (murine) ecotropic retroviral transforming sequence c	23624	19:44777932-44800443	19q13.2	AML		oncogene, TSG		23624,CBL-3,CBL-SL,CBLC,ENSG00000142273,Q9ULV8,RNF57
CCDC6	coiled-coil domain containing 6	8030	10:59792917-59906424	Yes	10q21	papillary thyroid, CML, NSCLC	TSG, fusion	RET, PDGFRB	8030,CCDC6,D10S170,ENSG00000108091,H4,PTC,Q16204,TPC,TST1
CCNB1IP1	cyclin B1 interacting protein 1, E3 ubiquitin protein ligase	57820	14:20311550-20316523	Yes	14q11.2	leiomyoma	TSG, fusion	HMGA2		57820,C14orf18,CCNB1IP1,ENSG00000100814,HEI10,Q9NPC3
CCNC	cyclin C	892	6:99991431-100010824	6q16.2	T-ALL		TSG
CCND1	cyclin D1	595	11:69641314-69651282	Yes	11q13	CLL, B-ALL, breast	oncogene, fusion	IGH, FSTL3	595,BCL1,CCND1,D11S287E,ENSG00000110092,PRAD1,U21B31
CCND2	cyclin D2	894	12:4274041-4300009	Yes	12p13	NHL,CLL		oncogene, fusion	IGL		894,CCND2,ENSG00000118971,KIAK0002,MGC102758,P30279
CCND3	cyclin D3	896	6:41935940-41941649	6p21	MM		oncogene, fusion	IGH		896,CCND3,ENSG00000112576,P30281
CCNE1	cyclin E1	898	19:29812556-29823777	Yes	19q12	serous ovarian	oncogene			898,CCNE,CCNE1,ENSG00000105173,P24864
CCR4	C-C motif chemokine receptor 4	1233	3:32953423-32954505	3p22.3	adult T-cell leukaemia/lymphoma	oncogene			1233,CC-CKR-4,CCR4,CKR4,CMKBR4,ChemR13,ENSG00000183813,HGCN:14099,K5-5,MGC88293,P51679,k5-5
CCR7	C-C motif chemokine receptor 7	1236	17:40554742-40565409	17q21.2	adult T-cell leukaemia/lymphoma	oncogene			1236,BLR2,CCR7,CD197,CDw197,CMKBR7,EBI1,ENSG00000126353,P32248
CD209	CD209 molecule	30835	19:7743039-7747511	19p13.2	prostate carcinoma				30835,CD209,CDSIGN,CLEC4L,DC-SIGN,DC-SIGN1,ENSG00000090659,MGC129965,Q9NNX6
CD274	CD274 molecule	29126	9:5456114-5467862	9p24	PMBL, Hodgkin lymphoma	TSG, fusion	CIITA		29126,B7-H,B7H1,CD274,ENSG00000120217,MGC142294,MGC142296,PD-L1,PDCD1L1,PDCD1LG1,PDL1,Q9NZQ7
CD28	CD28 molecule	940	2:203706697-203734912	2q33.2	T-cell lymphoma	oncogene			940,CD28,ENSG00000178562,MGC138290,P10747,Tp44
CD74	CD74 molecule, major histocompatibility complex, class II invariant chain	972	5:150402584-150412749	5q32	NSCLC		oncogene, fusion	ROS1, NRG1	972,CD74,DHLAG,ENSG00000019582,HLADG,Ia-GAMMA,protein 41
CD79A	CD79a molecule, immunoglobulin-associated alpha	973	19:41877305-41880980	Yes	19q13.2	DLBCL, WM	oncogene		yes	973,CD79A,ENSG00000105369,IGA,MB-1,P11912
CD79B	CD79b molecule, immunoglobulin-associated beta	974	17:63929226-63932261	Yes	17q23	DLBCL, WM	oncogene		yes	974,B29,CD79B,ENSG00000007312,IGB,P40259
CDC73	cell division cycle 73	79577	1:193122201-193250712	Yes	1q21-q31	parathyroid adenoma	parathyroid adenoma, multiple ossifying jaw fibroma	TSG			79577,C1orf28,CDC73,ENSG00000134371,FLJ23316,HPT-JT,HRPT2,Q6P1J9
CDH1	cadherin 1, type 1, E-cadherin (epithelial) (ECAD)	999	16:68737416-68833499	Yes	16q22.1	lobular breast, gastric	gastric	TSG			999,Arc-1,CD324,CDH1,CDHE,ECAD,ENSG00000039068,LCAM,P12830,UVO,uvomorulin
CDH10	cadherin 10	1008	5:24487663-24593490	5p14.2-p14.1	melanoma	pancreatic ductal adenocarcinoma	TSG			1008,CDH10,ENSG00000040731,Q9Y6N8
CDH11	cadherin 11, type 2, OB-cadherin (osteoblast)	1009	16:64947603-65004869	Yes	16q22.1	aneurysmal bone cyst	TSG, fusion	USP6		1009,CAD11,CDH11,ENSG00000140937,OB,P55287
CDH17	cadherin 17	1015	8:94128240-94194685	8q22.1	melanoma	oncogene			1015,CDH17,ENSG00000079112,FLJ26931,HPT-1,HPT1,MGC138218,MGC142024,Q12864
CDK12	cyclin-dependent kinase 12	51755	17:39462072-39531316	Yes	17q12	serous ovarian	TSG			51755,CDK12,CRK7,CRKR,CRKRS,ENSG00000167258,KIAA0904,Q9NYV4
CDK4	cyclin-dependent kinase 4	1019	12:57748525-57751717	Yes	12q14		melanoma	oncogene			1019,CDK4,CMM3,ENSG00000135446,MGC14458,P11802,PSK-J3
CDK6	cyclin-dependent kinase 6	1021	7:92615140-92833323	Yes	7q21-q22	ALL		oncogene, fusion	MLLT10		1021,CDK6,ENSG00000105810,MGC59692,PLSTIRE,Q00534
CDKN1A	cyclin dependent kinase inhibitor 1A	1026	6:36684102-36685800	6p21.2	bladder cancer	oncogene, TSG		1026,CAP20,CDKN1,CDKN1A,CIP1,ENSG00000124762,MDA-6,P21,P38936,SDI1,WAF1,p21CIP1
CDKN1B	cyclin-dependent kinase inhibitor 1B (p27, Kip1)	1027	12:12717840-12718946	12p13.1-p12	breast, small intestine neuroendocrine tumours	pituitary, parathyroid	TSG			1027,CDKN1B,CDKN4,ENSG00000111276,KIP1,MEN1B,MEN4,P27KIP1,P46527
CDKN2A	cyclin-dependent kinase inhibitor 2A (p16(INK4a)) gene	1029	9:21968229-21974827	Yes	9p21	melanoma, multiple other tumour types	melanoma, pancreatic	TSG			1029,ARF,CDK4I,CDKN2,CDKN2A,CMM2,ENSG00000147889,INK4,INK4a,MLM,MTS1,P42771,TP16,p14,p14ARF,p16,p16INK4,p16INK4a,p19
CDKN2C	cyclin-dependent kinase inhibitor 2C (p18, inhibits CDK4)	1031	1:50970369-50974270	1p32	glioma, MM	TSG			1031,CDKN2C,ENSG00000123080,INK4C,P42773,p18,p18-INK4C
CDX2	caudal type homeo box transcription factor 2	1045	13:27963115-27969006	13q12.3	AML		TSG, fusion	ETV6		1045,CDX2,CDX3,ENSG00000165556,Q99626
CEBPA	CCAAT/enhancer binding protein (C/EBP), alpha	1050	19:33301338-33302414	19q13.1	AML, MDS	TSG			1050,C/EBP-alpha,CEBP,CEBPA,P49715
CEP89	centrosomal protein 89kDa	84902	19:32879162-32971874	19q13.11	Spitzoid tumour	fusion	BRAF		84902,CCDC123,CEP89,ENSG00000121289,FLJ14640,Q96ST8
CHCHD7	coiled-coil-helix-coiled-coil-helix domain containing 7	79145	8:56214614-56217435	8q11.2	salivary adenoma	fusion	PLAG1		79145,CHCHD7,ENSG00000170791,FLJ40966,MGC2217,Q9BUK0
CHD2	chromodomain helicase DNA binding protein 2	1106	15:92901238-93020325	15q26.1	melanoma, large intestine, CLL, monoclonal B lymphocytosis	TSG			1106,CHD2,DKFZp547I1315,DKFZp686E01200,DKFZp781D1727,ENSG00000173575,FLJ38614
CHD4	chromodomain helicase DNA binding protein 4	1108	12:6570676-6606373	Yes	12p13	uterine serous carcinoma	oncogene			1108,CHD4,DKFZp686E06161,ENSG00000111642,Mi-2b,Mi2-BETA,Q14839
CHEK2	CHK2 checkpoint homolog (S. pombe)	11200	22:28687897-28734721	22q12.1		breast	TSG			11200,CHEK2,CHK2,ENSG00000183765,HuCds1,LFS2,O96017,PP1425,RAD53,RP11-436C9_1,bA444G7
CHIC2	cysteine-rich hydrophobic domain 2	26511	4:54010095-54064300	4q11-q12	AML		fusion	ETV6		26511,BTL,CHIC2,Q9UKJ5
CHST11	carbohydrate sulfotransferase 11	50515	12:104457412-104757803	12q23.3	B-CLL		oncogene, fusion		50515,C4ST,C4ST-1,C4ST1,CHST11,ENSG00000171310,HSA269537,Q9NPF2
CIC	capicua homolog	23152	19:42284705-42295191	Yes	19q13.2	oligodendroglioma, soft tissue sarcoma	oncogene, TSG, fusion	DUX4L1, FOXO4	23152,CIC,ENSG00000079432,KIAA0306,Q96RK0
CIITA	class II, major histocompatibility complex, transactivator	4261	16:10877332-10923304	16p13	PMBL, Hodgkin lymphoma	TSG, fusion	C15orf55, CD274, PDCD1LG2, RALGDS, RUNDC2A, RMI2, BCL6	4261,C2TA,CIITA,ENSG00000179583,MHC2TA,P33076
CLIP1	CAP-GLY domain containing linker protein 1	6249	12:122272875-122380452	Yes	12q24.3	Spitzoid tumour	fusion	ROS1		6249,CLIP,CLIP-170,CLIP1,CLIP170,CYLN1,ENSG00000130779,MGC131604,P30622,RSN
CLP1	cleavage and polyadenylation factor I subunit 1	10978	11:57659477-57661436	11q12	AML		fusion	KMT2A		10978,CLP1,ENSG00000172409,HEAB,Q92989,hClp1
CLTC	clathrin, heavy polypeptide (Hc)	1213	17:59620133-59693853	Yes	17q11-qter	ALCL, renal	TSG, fusion	ALK, TFE3		1213,CLTC,CLTCL2,ENSG00000141367,Q00610
CLTCL1	clathrin, heavy polypeptide-like 1	8218	22:19180219-19291641	Yes	22q11.21	ALCL		TSG, fusion	?		8218,CLTCL,CLTCL1,ENSG00000070371,P53675
CNBD1	cyclic nucleotide binding domain containing 1	168975	8:86866496-87382627	8q21.3	gastric cancer, colon cancer			168975,CNBD1,FLJ35802
CNBP	CCHC-type zinc finger, nucleic acid binding protein	7555	3:129170453-129171757	Yes	3q21	aneurysmal bone cyst	TSG, fusion	USP6		7555,CNBP,DM2,ENSG00000169714,P62633,RNF163,ZNF9
CNOT3	CCR4-NOT transcription complex subunit 3	4849	19:54142979-54155407	Yes	19q13.4	T-ALL		TSG			4849,CNOT3,ENSG00000088038,KIAA0691,LENG2,NOT3,NOT3H,O75175
CNTNAP2	contactin associated protein like 2	26047	7:146116877-148415616	7q35-q36.1	glioma, melanoma	TSG			26047,CASPR2,CDFE,CNTNAP2,DKFZp781D1846,ENSG00000174469,NRXN4,Q9UHC6
CNTRL	centriolin	11064	9:121088328-121177187	9q33.2	MPN, NHL	fusion	FGFR1		11064,CEP1,CEP110,CNTRL,ENSG00000119397
COL1A1	collagen, type I, alpha 1	1277	17:50185502-50201513	17q21.31-q22	DFSP, aneurysmal bone cyst	fusion	PDGFB, USP6	yes	1277,COL1A1,ENSG00000108821,OI4,P02452
COL2A1	collagen, type II, alpha 1	1280	12:47973407-48004321	12q13.11	chondrosarcoma, enchondroma	fusion		yes	1280,ANFH,AOM,COL11A3,COL2A1,ENSG00000139219,MGC131516,SEDC
COL3A1	collagen type III alpha 1 chain	1281	2:188974490-189011774	2q32.2	lipoblastoma	fusion	PLAG1		1281,COL3A1,EDS4A,ENSG00000168542,FLJ34534,P02461
COX6C	cytochrome c oxidase subunit VIc	1345	8:99878148-99892021	8q22-q23	uterine leiomyoma	fusion	HMGA2		1345,COX6C,ENSG00000164919,P09669
CPEB3	cytoplasmic polyadenylation element binding protein 3	22849	10:92052212-92240350	10q23.32	lung cancer	TSG			22849,CPEB3,ENSG00000107864,Q8NE35
CREB1	cAMP responsive element binding protein 1	1385	2:207555637-207597059	2q34	clear cell sarcoma, angiomatoid fibrous histiocytoma	oncogene, fusion	EWSR1		1385,CREB1,ENSG00000118260
CREB3L1	cAMP responsive element binding protein 3-like 1	90993	11:46278112-46320746	Yes	11p11.2	myxofibrosarcoma	TSG, fusion	FUS		90993,CREB3L1,ENSG00000157613,OASIS,Q96BA8
CREB3L2	cAMP responsive element binding protein 3-like 2	64764	7:137880476-138001705	Yes	7q34	fibromyxoid sarcoma	oncogene, fusion	FUS		64764,BBF2H7,CREB3L2,ENSG00000182158,MGC131709,MGC71006,TCAG_1951439
CREBBP	CREB binding protein (CBP)	1387	16:3727718-3879916	Yes	16p13.3	ALL, AML, DLBCL, B-NHL	oncogene, TSG, fusion	KMT2A, MORF, KAT6A	yes	1387,CBP,CREBBP,ENSG00000005339,RSTS,RTS
CRLF2	cytokine receptor-like factor 2	64109	X,Y:1196780-1212634	Xp22.3; Yp11.3	B-ALL, Downs associated ALL	oncogene, fusion	P2RY8, IGH	64109,CRLF2,ENSG00000205755
CRNKL1	crooked neck pre-mRNA splicing factor 1	51340	20:20036195-20056014	20p11.23	base cell carcinoma				51340,CLF,CRN,CRNKL1,ENSG00000101343,HCRN,MSTP021,Q9BZJ0,SYF3
CRTC1	CREB regulated transcription coactivator 1	23373	19:18683703-18777382	Yes	19p13.11	salivary gland mucoepidermoid	oncogene, fusion	MAML2		23373,CRTC1,ENSG00000105662,FLJ14027,KIAA0616,MECT1,Q6UUV9,TORC1,WAMTP1
CRTC3	CREB regulated transcription coactivator 3	64784	15:90530072-90642140	15q26.1	salivary gland mucoepidermoid	fusion	MAML2		64784,CRTC3,ENSG00000140577,FLJ21868,TORC3
CSF1R	colony stimulating factor 1 receptor	1436	5:150054069-150086427	5q32	MDS, CML, AML, hemangioblastoma, CCRCC	oncogene		yes	1436,C-FMS,CD115,CSF1R,CSFR,ENSG00000182578,FIM2,FMS,P07333
CSF3R	colony stimulating factor 3 receptor (granulocyte)	1441	1:36466357-36479496	1p35-p34.4	aCML, CNL, leukaemia lymphoma and MDS associated with severe congenital neutropenia, CMML, de novo AML, MDS	oncogene		yes	1441,CD114,CSF3R,ENSG00000119535,GCSFR
CSMD3	CUB and Sushi multiple domains 3	114788	8:112224771-113436854	8q23.3	ovarian cancer, oral SCC, lung cancer	TSG			114788,CSMD3,ENSG00000164796,KIAA1894,Q7Z407
CTCF	CCCTC-binding factor	10664	16:67610833-67637872	Yes	16q22.1	endometrial, breast, head and neck cancer	TSG			10664,CTCF,ENSG00000102974,P49711
CTNNA2	catenin alpha 2	1496	2:-		2p12	gastric cancer	oncogene
CTNNB1	catenin (cadherin-associated protein), beta 1	1499	3:41224069-41239342	3p22-p21.3	colorectal, ovarian, hepatoblastoma, pleomorphic salivary gland adenoma, other tumour types	oncogene, fusion	PLAG1		1499,CTNNB,CTNNB1,ENSG00000168036,P35222
CTNND1	catenin delta 1	1500	11:57791479-57816308	11q12.1	large intestine carcinoma			1500,CAS,CTNND,CTNND1,ENSG00000198561,KIAA0384,P120CAS,P120CTN,p120
CTNND2	catenin delta 2	1501	5:10973453-11903853	5p15.2	prostae adenocarcinoma, GIST	oncogene			1501,CTNND2,ENSG00000169862,GT24,NPRAP,Q9UQB3
CUL3	cullin 3	8452	2:224474245-224585009	2q36.2	lung cancer	TSG			8452,CUL3,ENSG00000036257,Q13618
CUX1	cut-like homeobox 1	1523	7:101817640-102249042	Yes	7q22.1	endometrial, melanoma, colorectal, AML, MDS, other tumour types	oncogene, TSG	CLDN7		1523,CASP,CDP,COY1,CUX,CUX1,ENSG00000160967,Nbla10317,P39880,p100,p110,p200,p75
CXCR4	C-X-C motif chemokine receptor 4	7852	2:136114869-136115939	Yes	2q21	WM		oncogene			7852,CD184,CXCR4,D2S201E,ENSG00000121966,FB22,HM89,HSY3RR,LCR1,LESTR,NPY3R,NPYR,NPYRL,NPYY3R,P61073,WHIM,fusin
CYLD	familial cylindromatosis gene	1540	16:50749699-50796508	16q12-q13	cylindroma	cylindroma	TSG			1540,CDMT,CYLD,CYLD1,CYLDI,EAC,ENSG00000083799,FLJ20180,FLJ31664,HSPC057,KIAA0849,USPL2
CYP2C8	cytochrome P450 family 2 subfamily C member 8	1558	10:95037128-95069402	10q23.33	melanoma				1558,CPC8,CYP2C8,ENSG00000138115,P450 MP-12/MP-20,P450MP-12/MP-20
CYSLTR2	cysteinyl leukotriene receptor 2	57105	13:48706818-48707858	13q14.2	uveal melanoma	oncogene			57105,CYSLT2,CYSLT2R,CYSLTR2,ENSG00000152207,GPCR,HG57,HPN321,KPG_011,PSEC0146,Q9NS75,hGPCR21
DAXX	death-domain associated protein	1616	6:33318743-33321925	Yes	6p21.3	pancreatic neuroendocrine tumour, paediatric glioblastoma	oncogene, TSG		1616,BING2,DAP6,DAQB-126H3_2,DAXX,ENSG00000206206,MGC126245,MGC126246,Q9UER7
DCAF12L2	DDB1 and CUL4 associated factor 12 like 2	340578	X:126164533-126165924	Xq25	CRC					340578,DCAF12L2,ENSG00000198354,RP11-13E5_1,WDR40C
DCC	DCC netrin 1 receptor	1630	18:52340788-53530653	18q21.2	CRC, melanoma, SCC				1630,CRC18,CRCR1,DCC,ENSG00000187323,P43146
DCTN1	dynactin 1	1639	2:74361499-74380037	2p13	inflammatory myofibroblastic tumour, Spitzoid tumour	fusion	ALK, ROS1	yes	1639,DAP-150,DCTN1,DP-150,ENSG00000204843,P135,Q14203
DDB2	damage-specific DNA binding protein 2	1643	11:47215137-47238849	Yes	11p12		skin basal cell, skin squamous cell, melanoma	oncogene, TSG		1643,DDB2,ENSG00000134574,FLJ34321,Q92466
DDIT3	DNA-damage-inducible transcript 3	1649	12:57516809-57517406	Yes	12q13.1-q13.2	liposarcoma	oncogene, fusion	FUS, EWSR1	1649,CHOP,CHOP10,DDIT3,ENSG00000175197,GADD153,MGC4154,P35638,_C/EBP zeta_
DDR2	discoidin domain receptor 2	4921	1:162719064-162780246	Yes	1q12-q23	squamous cell carcinoma, NSCLC	oncogene		yes	4921,DDR2,ENSG00000162733,MIG20a,NTRKR3,Q16832,TYRO10
DDX10	DEAD (Asp-Glu-Ala-Asp) box polypeptide 10	1662	11:108665154-108940423	Yes	11q22-q23	AML*		TSG, fusion	NUP98		1662,DDX10,ENSG00000178105,HRH-J8,Q13206
DDX3X	DEAD-box helicase 3, X-linked	1654	X:41334253-41347719	Yes	Xp11.4	CLL, medulloblastoma	TSG		yes	1654,DBX,DDX14,DDX3,DDX3X,ENSG00000215301,HLP2
DDX5	DEAD (Asp-Glu-Ala-Asp) box polypeptide 5	1655	17:64499923-64506119	Yes	17q21	prostate		oncogene, fusion	ETV4		1655,DDX5,DKFZp686J01190,ENSG00000108654,G17P1,HLR1,HUMP68,P17844,p68
DDX6	DEAD (Asp-Glu-Ala-Asp) box polypeptide 6	1656	11:118754712-118786218	Yes	11q23.3	B-NHL		oncogene, fusion	IGH		1656,DDX6,ENSG00000110367,FLJ36338,HLR2,P26196,P54,RCK
DEK	DEK oncogene (DNA binding)	7913	6:18225719-18263987	6p23	AML		oncogene, fusion	NUP214		7913,D6S231E,DEK,ENSG00000124795,P35659
DGCR8	DGCR8, microprocessor complex subunit	54487	22:20085964-20110108	22q11.21	Wilms tumour	oncogene			54487,C22orf12,DGCR8,DGCRK6,ENSG00000128191,Gy1,Q8WYQ5
DICER1	dicer 1, ribonuclease type III	23405	14:95090498-95133458	14q32.13	sex cord-stromal tumour, TGCT, embryonal rhabdomyosarcoma, pleuropulmonary blastoma, pituitary blastoma, Wilms tumour, thyroid cancer, other tumour types	pleuropulmonary blastoma	TSG			23405,DICER1,Dicer,ENSG00000100697,HERNA,K12H4_8-LIKE,KIAA0928,Q9UPY3
DNAJB1	DnaJ heat shock protein family (Hsp40) member B1	3337	19:14515940-14518349	19p13.2	fibrolamellar hepatocellular carcinoma	fusion	PRKACA		3337,DNAJB1,ENSG00000132002,HSPF1,Hdj1,Hsp40,P25685
DNM2	dynamin 2	1785	19:10718243-10831047	Yes	19p13.2	T-ALL		TSG		yes	1785,CMTDI1,CMTDIB,DNM2,DYN2,DYNII,ENSG00000079805
DNMT3A	DNA (cytosine-5-)-methyltransferase 3 alpha	1788	2:25234279-25313984	2p23	AML		TSG			1788,DNMT3A,DNMT3A2,ENSG00000119772,M_HsaIIIA,Q9Y6K1
DROSHA	drosha ribonuclease III	29102	5:31401432-31529059	Yes	5q11.2	Wilms tumour, NSCLC, bladder carcinoma	TSG			29102,DROSHA,ENSG00000113360,Etohi2,HSA242976,Q9NRR4,RANSE3L,RN3,RNASE3L,RNASEN
DUX4L1	double homeobox 4 like 1	22947	4:190084229-190085686	4q35	soft tissue sarcoma	fusion	CIC		22947,DUX4,DUX4L1,P0CJ85,P0CJ86,P0CJ88,P0CJ89,P0CJ90
EBF1	early B-cell factor 1	1879	5:158699111-159099478	Yes	5q34	lipoma		TSG, fusion	HMGA2		1879,COE1,EBF,EBF1,ENSG00000164330,O/E-1,OLF1,Q9UH73
ECT2L	epithelial cell transforming sequence 2 oncogene-like	345930	6:138813275-138902627	6q24.1	ETP ALL					345930,C6orf91,ECT2L,ENSG00000203734,LFDH,Q008S8,dJ509I19_2,dJ509I19_3
EED	embryonic ectoderm development	8726	11:86245230-86278525	11q14.2	malignant peripheral nerve sheath tumours, MDS and related, lung adenocarcinoma	TSG			8726,EED,ENSG00000074266,HEED,WAIT-1,WAIT1
EGFR	epidermal growth factor receptor (erythroblastic leukemia viral (v-erb-b) oncogene homolog, avian)	1956	7:55019278-55205617	Yes	7p12.3-p12.1	glioma, NSCLC	NSCLC	oncogene			1956,EGFR,ENSG00000146648,ERBB,ERBB1,P00533,mENA
EIF1AX	eukaryotic translation initiation factor 1A, X-linked	1964	X:20128306-20141640	Xp22.12	uveal melanoma, thyroid cancer (PDTC and ATC), low grade serous ovarian cancer	1964,EIF1A,EIF1AX,EIF4C,ENSG00000173674,RP11-393H10_1,eIF-1A,eIF-4C
EIF3E	eukaryotic translation initiation factor 3, subunit E	3646	8:108201885-108248702	Yes	8q22-q23	colorectal	TSG, fusion	RSPO3		3646,EIF3-P48,EIF3E,EIF3S6,ENSG00000104408,INT6,eIF3-p46,eIF3e
EIF4A2	eukaryotic translation initiation factor 4A, isoform 2	1974	3:186783611-186789269	Yes	3q27.3	NHL		fusion	BCL6		1974,BM-010,DDX2B,EIF4A,EIF4A2,EIF4F,ENSG00000156976
ELF3	E74 like ETS transcription factor 3	1999	1:202011137-202015323	1q32.1	pancreatic cancer	TSG			1999,ELF3,ENSG00000163435,EPR-1,ERT,ESE-1,ESX
ELF4	E74-like factor 4 (ets domain transcription factor)	2000	X:130066721-130081330	Yes	Xq26	AML		oncogene, TSG, fusion	ERG		2000,ELF4,ELFR,ENSG00000102034,MEF,Q99607,RP3-510O21_2
ELK4	ELK4, ETS-domain protein (SRF accessory protein 1)	2005	1:205616546-205623882	Yes	1q32	prostate		oncogene, fusion	SLC45A3		2005,ELK4,ENSG00000158711,P28324,SAP1
ELL	ELL gene (11-19 lysine-rich leukemia gene)	8178	19:18444752-18522055	Yes	19p13.1	AL		TSG, fusion	KMT2A		8178,C19orf17,ELL,ELL1,ENSG00000105656,Men,P55199
ELN	elastin	2006	7:74028188-74068700	7q11.23	B-ALL		fusion	PAX5	yes	2006,ELN,ENSG00000049540,FLJ38671,FLJ43523,SVAS,WBS,WS
EML4	echinoderm microtubule associated protein like 4	27436	2:42169613-42330208	Yes	2p21	NSCLC		fusion	ALK		27436,EML4,ENSG00000143924
EP300	300 kd E1A-Binding protein gene	2033	22:41093005-41178956	Yes	22q13	colorectal, breast, pancreatic, AML, ALL, DLBCL	TSG, fusion	KMT2A, KAT6A	2033,ENSG00000100393,EP300,RP1-85F18_1,p300
EPAS1	endothelial PAS domain protein 1	2034	2:46297912-46384660	Yes	2p21-p16	paraganglioma, pheochromocytoma, central nervous system hemangioblastomas	oncogene, TSG	yes	2034,ENSG00000116016,EPAS1,HIF2A,MOP2,PASD2,Q99814
EPHA3	EPH receptor A3	2042	3:89107749-89479502	3p11.1	lung cancer, CRC, melanoma			2042,ENSG00000044524,EPHA3,ETK,ETK1,HEK,HEK4,P29320,TYRO4
EPHA7	EPH receptor A7	2045	6:93243426-93419341	6q16.1	CRC, melanoma				2045,EHK3,ENSG00000135333,EPHA7,HEK11,Hek11,Q15375
EPS15	epidermal growth factor receptor pathway substrate 15 (AF1p)	2060	1:51356700-51519231	Yes	1p32	ALL		TSG, fusion	KMT2A		2060,AF-1P,AF1P,ENSG00000085832,EPS15,MLLT5,P42566
ERBB2	v-erb-b2 erythroblastic leukemia viral oncogene homolog 2, neuro/glioblastoma derived oncogene homolog (avian)	2064	17:39700239-39728044	Yes	17q21.1	breast, ovarian, other tumour types, NSCLC, gastric	oncogene, fusion		2064,ENSG00000141736,ERBB2,HER-2,HER-2/neu,HER2,NEU,NGL,P04626,TKR1,c-erb B2,c-erbB2
ERBB3	erb-b2 receptor tyrosine kinase 3	2065	12:56080301-56102055	Yes	12q13	colon, gastric, head and neck, bladder, skin	oncogene			2065,ENSG00000065361,ERBB3,ErbB-3,HER3,MDA-BF-1,MGC88033,P21860,c-erbB-3,c-erbB3,erbB3-S,p180-ErbB3,p45-sErbB3,p85-sErbB3
ERBB4	erb-b2 receptor tyrosine kinase 4	2066	2:211383615-212538530	Yes	2q33.3-q34	melanoma, gastric, NSCLC	oncogene, TSG	yes	2066,ENSG00000178568,ERBB4,HER4,MGC138404,Q15303,p180erbB4
ERC1	ELKS/RAB6-interacting/CAST family member 1	23085	12:1027904-1490230	Yes	12p13.3	papillary thyroid, Spitzoid tumour	fusion	RET, ROS1	23085,Cast2,ELKS,ENSG00000082805,ERC1,KIAA108,KIAA1081,MGC12974,Q8IUD2,RAB6IP2
ERCC2	excision repair cross-complementing rodent repair deficiency, complementation group 2 (xeroderma pigmentosum D)	2068	19:45351629-45370237	Yes	19q13.2-q13.3	skin basal cell, skin squamous cell, melanoma	TSG			2068,COFS2,EM9,ENSG00000104884,ERCC2,MGC102762,MGC126218,MGC126219,P18074,TTD,XPD
ERCC3	excision repair cross-complementing rodent repair deficiency, complementation group 3 (xeroderma pigmentosum group B complementing)	2071	2:127257596-127294081	Yes	2q21		skin basal cell, skin squamous cell, melanoma	TSG			2071,BTF2,ENSG00000163161,ERCC3,GTF2H,P19447,RAD25,TFIIH,XPB
ERCC4	excision repair cross-complementing rodent repair deficiency, complementation group 4	2072	16:13920166-13948347	Yes	16p13.3-p13.13	skin basal cell, skin squamous cell, melanoma	TSG			2072,ENSG00000175595,ERCC4,Q92889,XPF
ERCC5	excision repair cross-complementing rodent repair deficiency, complementation group 5 (xeroderma pigmentosum, complementation group G (Cockayne syndrome))	2073	13:102846267-102875903	Yes	13q33		skin basal cell, skin squamous cell, melanoma	TSG			2073,COFS3,ENSG00000134899,ERCC5,ERCM2,RP11-484I6_5,UVDR,XPG,XPGC
ERG	v-ets erythroblastosis virus E26 oncogene like (avian)	2078	21:38383403-38575700	Yes	21q22.3	Ewing sarcoma, prostate, AML	oncogene, fusion	EWSR1, TMPRSS2, ELF4, FUS, HERPUD1, NDRG1	2078,ERG,P11308
ESR1	estrogen receptor 1	2099	6:151807913-152098966	Yes	6q25.1	breast		oncogene, TSG, fusion	2099,DKFZp686N23123,ENSG00000091831,ER,ESR,ESR1,ESRA,Era,NR3A1,RP1-130E4_1
ETNK1	ethanolamine kinase 1	55500	12:22625164-22684954	Yes	12p12.1	aCML, CMML, SM-AHD, HES	TSG			55500,EKI,EKI1,ENSG00000139163,ETNK1,Nbla10396,Q9HBU6
ETV1	ets variant gene 1	2115	7:13895866-13989052	7p22	Ewing sarcoma, prostate	oncogene, fusion	EWSR1, TMPRSS2, SLC45A3, HMGN2P46, HNRNPA2B1. ACSL3	2115,DKFZp781L0674,ENSG00000006468,ER81,ETV1,MGC104699,MGC120533,MGC120534
ETV4	ets variant gene 4 (E1A enhancer binding protein, E1AF)	2118	17:43528519-43545617	17q21	Ewing sarcoma, prostate carcinoma	oncogene, fusion	EWSR1, TMPRSS2, DDX5, KLK2, CANT1	2118,E1A-F,E1AF,ENSG00000175832,ETV4,PEA3,PEAS3
ETV5	ets variant gene 5	2119	3:186048639-186105868	3q28	prostate		oncogene, fusion	TMPRSS2, SCL45A3	2119,ENSG00000244405,ERM,ETV5,P41161
ETV6	ets variant gene 6 (TEL oncogene)	2120	12:11650128-11891046	Yes	12p13	congenital fibrosarcoma, multiple different leukaemia and lymphoma tumour types including ALL, secretory breast, MDS	TSG, fusion	NTRK3, RUNX1, PDGFRB, ABL1, MN1, ABL2, ACSL6, CHIC2, ARNT, JAK2, MECOM, CDX2, RNF217-AS1, MNX1, MDS2, PER1, SYK, TTL, FGFR3, PAX5	2120,ENSG00000139083,ETV6,P41212,TEL,TEL/ABL
EWSR1	Ewing sarcoma breakpoint region 1 (EWS)	2130	22:29268337-29300161	Yes	22q12	Ewing sarcoma, desmoplastic small round cell tumour , ALL, clear cell sarcoma, sarcoma, myoepithelioma, mesothelioma	oncogene, fusion	FLI1, ERG, NR4A3, FEV, ATF1, ETV1, ETV4, WT1, ZNF384, CREB1, POU5F1, PBX1, NFATC1, NFATC2, DDIT3, PATZ1, SMARCA5, SP3, ZNF444, YY1	2130,ENSG00000182944,EWS,EWSR1
EXT1	multiple exostoses type 1 gene	2131	8:117799712-118111046	8q24.11-q24.13	exostoses, osteosarcoma	TSG, fusion		2131,ENSG00000182197,EXT,EXT1,Q16394,ttv
EXT2	multiple exostoses type 2 gene	2132	11:44107713-44244287	11p12-p11	exostoses, osteosarcoma	TSG			2132,ENSG00000151348,EXT2,Q93063,SOTV
EZH2	enhancer of zeste homolog 2	2146	7:148807646-148847298	7q35-q36	DLBCL		oncogene, TSG		2146,ENSG00000106462,ENX-1,EZH2,MGC9169,Q15910
EZR	ezrin	7430	6:158766914-158818093	6q25.3	NSCLC		fusion	ROS1		7430,CVIL,CVL,DKFZp762H157,ENSG00000092820,EZR,FLJ26216,MGC1584,P15311
FAM131B	family with sequence similarity 131, member B	9715	7:143356550-143360093	7q34	pilocytic astrocytoma	fusion	BRAF		9715,FAM131B,KIAA0773,Q86XD5
FAM135B	family with sequence similarity 135 member B	51059	8:138132593-138367983	8q24.23	SCLC					51059,C8ORFK32,ENSG00000147724,FAM135B,MGC126009,MGC126010,MGC33221,Q49AJ0
FAM46C	family with sequence similarity 46, member C	54855	1:117622869-117624044	1p12	MM		TSG			54855,ENSG00000183508,FAM46C,FLJ20202,Q5VWP2
FAM47C	family with sequence similarity 47 member C	442444	X:37008411-37011518	Xp21.1	melanoma, clear cell sarcoma of soft parts, SCLC	442444,ENSG00000198173,FAM47C,RP11-31H15_5
FANCA	Fanconi anemia, complementation group A	2175	16:89738601-89816615	16q24.3		AML, leukaemia	TSG			2175,ENSG00000187741,FA,FA-H,FA1,FAA,FACA,FANCA,FANCH,MGC75158
FANCC	Fanconi anemia, complementation group C	2176	9:95101707-95249291	9q22.3		AML, leukaemia	TSG			2176,ENSG00000158169,FA3,FAC,FACC,FANCC,FLJ14675,RP11-80I15_2
FANCD2	Fanconi anemia, complementation group D2	2177	3:10028658-10098950	Yes	3p26		AML, leukaemia	TSG			2177,DKFZp762A223,ENSG00000144554,FA-D2,FA4,FACD,FAD,FAD2,FANCD,FANCD2,FLJ23826
FANCE	Fanconi anemia, complementation group E	2178	6:35452546-35466345	6p21-p22		AML, leukaemia	TSG			2178,ENSG00000112039,FACE,FAE,FANCE
FANCF	Fanconi anemia, complementation group F	2188	11:22624686-22625810	11p15		AML, leukaemia	TSG			2188,ENSG00000183161,FAF,FANCF,MGC126856,Q9NPI8
FANCG	Fanconi anemia, complementation group G	2189	9:35074108-35079524	9p13		AML, leukaemia	TSG			2189,ENSG00000221829,FAG,FANCG,O15287,XRCC9
FAS	Fas cell surface death receptor	355	10:88990877-89014450	Yes	10q24.1	TGCT, nasal NK/T lymphoma, skin squamous cell carcinoma-burn scar related	TSG		yes	355,ALPS1A,APO-1,APT1,CD95,ENSG00000026103,FAS,FAS1,FASTM,P25445,TNFRSF6
FAT1	FAT atypical cadherin 1	2195	4:186588592-186709827	Yes	4q35.2	oral squamous cell, chemorefractory CLL, head and neck, pancreatic acinar cell carcinoma	pancreatic	TSG			2195,CDHF7,CDHR8,FAT1,ME5,hFat1
FAT3	FAT atypical cadherin 3	120114	11:92837714-92891113	11q14.3	SCC, colon adenocarcinoma, gastric adenocarcinoma	ENSG00000165323,FAT3
FAT4	FAT atypical cadherin 4	79633	4:125316412-125491768	Yes	4q28.1	lymphoma, pancreatic, head and neck, melanoma, hepatocellular carcinoma	TSG		yes	79633,ENSG00000196159,FAT4
FBLN2	fibulin 2	2199	3:13618090-13637919	3p25.1	breast cancer, colorectal adenocarcinoma	TSG			ENSG00000163520,FBLN2
FBXO11	F-box protein 11	80204	2:47808118-47839749	2p16.3	DLBCL		TSG			80204,ENSG00000138081,FBX11,FBXO11,FLJ12673,MGC44383,PRMT9,Q86XK2,UG063H01,VIT1
FBXW7	F-box and WD-40 domain protein 7 (archipelago homolog, Drosophila)	55294	4:152322881-152411803	Yes	4q31.3	colorectal, endometrial, T-ALL	TSG			55294,AGO,CDC4,DKFZp686F23254,ENSG00000109670,FBW7,FBX30,FBXW6,FBXW7,FLJ11071,SEL-10,SEL10
FCGR2B	Fc fragment of IgG, low affinity IIb, receptor for (CD32)	2213	1:161663242-161677553	Yes	1q23	ALL		oncogene, fusion	?		2213,CD32,CD32B,ENSG00000072694,FCG2,FCGR2,FCGR2B,IGFR2,P31994
FCRL4	Fc receptor-like 4	83417	1:157575524-157597944	1q21	B-NHL		oncogene, fusion	IGH		83417,ENSG00000163518,FCRH4,FCRL4,IGFP2,IRTA1
FEN1	flap structure-specific endonuclease 1	2237	11:61795362-61796504	11q12.2		breast cancer	TSG			2237,ENSG00000168496,FEN-1,FEN1,MF1,P39748,RAD2
FES	FES proto-oncogene, tyrosine kinase	2242	15:90885046-90895558	15q26.1	HNSCC, ovarian carcinoma	oncogene, TSG		2242,ENSG00000182511,FES,FPS,P07332
FEV	FEV protein - (HSRNAFEV)	54738	2:218981667-218985075	2q36	Ewing sarcoma	oncogene, fusion	EWSR1, FUS	54738,ENSG00000163497,FEV,HSRNAFEV,PET-1,Pet-1
FGFR1	fibroblast growth factor receptor 1	2260	8:38413628-38457446	Yes	8p11.2-p11.1	MPN, NHL, salivary adenoma	oncogene, fusion	BCR, FOP, ZMYM2, CNTRL, PLAG1	yes	2260,BFGFR,CD331,CEK,ENSG00000077782,FGFBR,FGFR1,FLT2,H2,H3,H4,H5,HBGFR,KAL2,N-SAM,P11362
FGFR1OP	FGFR1 oncogene partner (FOP)	11116	6:166999414-167039979	6q27	MPN, NHL	fusion	FGFR1		11116,ENSG00000213066,FGFR1OP,FOP
FGFR2	fibroblast growth factor receptor 2	2263	10:121479857-121593817	Yes	10q26	gastric, NSCLC, endometrial	oncogene, fusion	yes	2263,BEK,BFR-1,CD332,CEK3,CFD1,ECT1,ENSG00000066468,FGFR2,JWS,K-SAM,KGFR,TK14,TK25
FGFR3	fibroblast growth factor receptor 3	2261	4:1793935-1807262	Yes	4p16.3	bladder, MM, T-cell lymphoma	oncogene, fusion	IGH, ETV6	yes	2261,ACH,CD333,CEK2,ENSG00000068078,FGFR3,HSFGFR3EX,JTK4,P22607
FGFR4	fibroblast growth factor receptor 4	2264	5:177089603-177097676	Yes	5q35.2	rhabdomyosarcoma	oncogene			2264,CD334,ENSG00000160867,FGFR4,JTK2,MGC20292,P22455,TKF
FH	fumarate hydratase	2271	1:241497828-241519722	1q42.1		leiomyomatosis, renal	TSG			2271,ENSG00000091483,FH,HLRCC,LRCC,MCL,MCUL1,P07954
FHIT	fragile histidine triad gene	2272	3:59752226-60536962	Yes	3p14.2	pleomorphic salivary gland adenoma	TSG, fusion	HMGA2		2272,AP3Aase,ENSG00000189283,FHIT,FRA3B,P49789
FIP1L1	FIP1 like 1 (S. cerevisiae)	81608	4:53377840-53459450	Yes	4q12	idiopathic hypereosinophilic syndrome	fusion	PDGFRA		81608,DKFZp586K0717,ENSG00000145216,FIP1L1,Q6UN15
FKBP9	FK506 binding protein 9	11328	7:32957574-33005351	7p14.3	glioma					11328,DKFZp586B1723,ENSG00000122642,FKBP60,FKBP63,FKBP9,MGC126772,MGC138258,MGC20531,O95302,PPIase
FLCN	folliculin	201163	17:17213655-17228137	17p11.2		renal, fibrofolliculomas, trichodiscomas	TSG			201163,BHD,ENSG00000154803,FLCL,FLCN,MGC17998,MGC23445
FLI1	Friend leukemia virus integration 1	2313	11:128694259-128810988	11q24	Ewing sarcoma	oncogene, fusion	EWSR1		2313,ENSG00000151702,EWSR2,FLI1,Q01543,SIC-1
FLNA	filamin A	2316	X:154348849-154371245	Xq28	phyllodes tumour of the breast			2316,ABP-280,ABPX,DKFZp434P031,ENSG00000196924,FLN,FLN1,FLNA,FMD,MNS,NHBP,OPD,OPD1,OPD2,XX-FW83128A1_1,filamin A,filaminA
FLT3	fms-related tyrosine kinase 3	2322	13:28004052-28100510	Yes	13q12	AML, ALL		oncogene			2322,CD135,ENSG00000122025,FLK2,FLT3,P36888,RP11-153M24_3,STK1
FLT4	fms-related tyrosine kinase 4	2324	5:180608281-180649545	Yes	5q35.3	soft tissue sarcoma	oncogene			2324,ENSG00000037280,FLT4,FLT41,P35916,PCL,VEGFR3
FNBP1	formin binding protein 1 (FBP17)	23048	9:129890539-130042975	9q23	AML		fusion	KMT2A		23048,FNBP1
FOXA1	forkhead box A1	3169	14:37591365-37594972	Yes	14q12-q13	breast, prostate	oncogene			3169,ENSG00000129514,FOXA1,HNF3A,MGC33105,P55317,TCF3A
FOXL2	forkhead box L2	668	3:138945592-138946722	3q23	granulosa-cell tumour of the ovary	oncogene, TSG	yes	668,BPES,BPES1,ENSG00000183770,FOXL2,P58012,PFRK,PINTO,POF3
FOXO1	forkhead box O1	2308	13:40555680-40666212	13q14.1	alveolar rhabdomyosarcoma	oncogene, TSG, fusion	PAX3, PAX7	2308,ENSG00000150907,FKH1,FKHR,FOXO1,FOXO1A,Q12778
FOXO3	forkhead box O3	2309	6:108561209-108664855	6q21	AL		oncogene, TSG, fusion	KMT2A		2309,AF6q21,DKFZp781A0677,ENSG00000118689,FKHRL1,FKHRL1P2,FOXO2,FOXO3,FOXO3A,MGC12739,MGC31925,O43524
FOXO4	forkhead box O4	4303	X:71096529-71102084	Xq13.1	AL, soft tissue sarcoma	oncogene, TSG, fusion	KMT2A, CIC	4303,AFX1,ENSG00000184481,FOXO4,MLLT7,P98177
FOXP1	forkhead box P1	27086	3:70959247-71198381	3p14.1	ALL		oncogene, fusion	PAX5		12CC4,27086,ENSG00000114861,FLJ23741,FOXP1,HSPC215,MGC12942,MGC88572,MGC99551,QRF1,hFKH1B
FOXR1	forkhead box R1	283150	11:118971932-118981236	11q23.3	neuroblastoma	oncogene, fusion		283150,DLNB13,ENSG00000176302,FOXN5,FOXR1,MGC149486
FSTL3	follistatin-like 3 (secreted glycoprotein)	10272	19:676425-681709	19p13	B-CLL		oncogene, fusion	CCND1		10272,ENSG00000070404,FLRG,FSTL3,O95633
FUBP1	far upstream element (FUSE) binding protein 1	8880	1:77949146-77979004	Yes	1p13.1	oligodendroglioma	oncogene			8880,ENSG00000162613,FBP,FUBP,FUBP1
FUS	fusion, derived from t(12;16) malignant liposarcoma	2521	16:31180215-31191438	Yes	16p11.2	liposarcoma, AML, Ewing sarcoma, angiomatoid fibrous histiocytoma, fibromyxoid sarcoma	TSG, fusion	DDIT3, ERG, FEV, ATF1, CREB3L2, CREB3L1, NFATC2	2521,CHOP,ENSG00000089280,FUS,FUS-CHOP,FUS1,P35637,TLS,TLS/CHOP
GAS7	growth arrest-specific 7	8522	17:9917228-10198390	Yes	17p	AML*		fusion	KMT2A		8522,ENSG00000007237,GAS7,KIAA0394,MGC1348,MLL/GAS7,O60861
GATA1	GATA binding protein 1 (globin transcription factor 1)	2623	X:48791110-48794164	Xp11.23	megakaryoblastic leukaemia of Downs syndrome	oncogene, TSG		2623,ENSG00000102145,ERYF1,GATA1,GF1,NFE1,P15976
GATA2	GATA binding protein 2	2624	3:128481019-128487031	3q21.3	AML (CML blast transformation)	oncogene			2624,ENSG00000179348,GATA2,MGC2306,NFE1B,P23769
GATA3	GATA binding protein 3	2625	10:8055656-8074023	10p15	breast		oncogene, TSG	yes	2625,ENSG00000107485,GATA3,HDR,MGC2346,MGC5199,MGC5445
GLI1	GLI family zinc finger 1	2735	12:57463692-57472061	12q13.3	CRC, oesophagus cancer	oncogene, fusion	yes	2735,ENSG00000111087,GLI,GLI1,P08151
GMPS	guanine monphosphate synthetase	8833	3:155870871-155937692	3q24	AML		fusion	KMT2A		8833,ENSG00000163655,GMPS
GNA11	guanine nucleotide binding protein (G protein), alpha 11 (Gq class)	2767	19:3094652-3121179	19p13.3	uveal melanoma, primary central nervous system melanocytic neoplasms	oncogene			2767,ENSG00000088256,GNA-11,GNA11
GNAQ	guanine nucleotide binding protein (G protein), q polypeptide	2776	9:77721323-78031235	9q21	uveal melanoma, primary central nervous system melanocytic neoplasms	oncogene			2776,ENSG00000156052,G-ALPHA-q,GAQ,GNAQ,P50148,RP11-494N1_1
GNAS	guanine nucleotide binding protein (G protein), alpha stimulating activity polypeptide 1	2778	20:58891727-58910829	20q13.2	pituitary adenoma, pancreatic intraductal papillary mucinous neoplasm, fibrous dysplasia	oncogene		yes	2778,AHO,C20orf45,ENSG00000087460,GNAS,GNAS1,GNASXL,GPSA,GSA,GSP,Gnas,MGC33735,NESP,NESP55,PHP1A,PHP1B,POH,RP4-543J19_4,SCG6,XL,XL2,XLalphas,dJ309F20_1_1,dJ806M20_3_3
GOLGA5	golgi autoantigen, golgin subfamily a, 5 (PTC5)	9950	14:92797439-92839447	14q	papillary thyroid, Spitzoid tumour	fusion	RET		9950,ENSG00000066455,GOLGA5,Q8TBA6,golgin-84,ret-II,rfg5
GOPC	golgi associated PDZ and coiled-coil motif containing	57120	6:117563254-117602288	6q21	glioblastoma, cholangiocarcinoma, borderline ovarian	fusion	ROS1		57120,CAL,ENSG00000047932,FIG,GOPC,GOPC1,Q9HD26,dJ94G16_2 PIST
GPC3	glypican 3	2719	X:133536124-133985449	Yes	Xq26.1		Wilms tumour	oncogene, TSG		2719,AC002420_1,DGSX,ENSG00000147257,GPC3,OCI-5,P51654,SDYS,SGB,SGBS,SGBS1
GPC5	glypican 5	2262	13:91399047-92866439	13q31.3	lung adenocarcinoma	TSG			2262,ENSG00000179399,GPC5,P78333
GPHN	gephyrin (GPH)	10243	14:66508529-67180938	14q24	AL		fusion	KMT2A		10243,ENSG00000171723,GPHN
GRIN2A	glutamate receptor, ionotropic, N-methyl D-aspartate 2A	2903	16:9763149-10180411	16p13.2	melanoma, colorectal carcinoma, gastric carcinoma, lung carcinoma	TSG		yes	2903,ENSG00000183454,GRIN2A,NMDAR2A,NR2A,Q12879
GRM3	glutamate metabotropic receptor 3	2913	7:86765146-86864355	7q21.11-q21.12	melanoma, oral SCC	oncogene			2913,ENSG00000198822,GLUR3,GPRC1C,GRM3,MGLUR3,Q14832,mGlu3
H3F3A	H3 histone, family 3A	3020	1:226064352-226071479	1q42.12	glioma		oncogene			3020,ENSG00000163041,H3F3,H3F3A,H3_3A,H3_3B,MGC87782,MGC87783,P84243
H3F3B	H3 histone, family 3B (H3.3B)	3021	17:75778595-75779174	17q25.1	chondroblastoma	oncogene			3021,ENSG00000132475,H3F3,H3F3B,H3_3A,H3_3B,MGC87782,MGC87783,P84243
HERPUD1	homocysteine-inducible, endoplasmic reticulum stress-inducible, ubiquitin-like domain member 1	9709	16:56932245-56943290	16q12.2-q13	prostate		fusion	ERG		9709,ENSG00000051108,HERP,HERPUD1,KIAA0025,Mif1,Q15011,SUP
HEY1	hairy/enhancer-of-split related with YRPW motif 1	23462	8:79765188-79767663	Yes	8q21	mesenchymal chondrosarcoma	oncogene, fusion	NCOA2		23462,CHF-2,CHF2,ENSG00000164683,HERP2,HESR-1,HESR1,HEY1,HRT-1,MGC1274,OAF1
HIF1A	hypoxia inducible factor 1 alpha subunit	3091	14:61695805-61747085	Yes	14q23.2	endometrioid carcinoma, glioblastoma, colorectal, renal, lung, pancreatic	oncogene			3091,ENSG00000100644,HIF-1alpha,HIF1-ALPHA,HIF1A,MOP1,PASD8,Q16665
HIP1	huntingtin interacting protein 1	3092	7:75538172-75738920	Yes	7q11.23	CMML, NSCLC	oncogene, fusion	PDGFRB, ALK	3092,ENSG00000127946,HIP1,ILWEQ
HIST1H3B	histone cluster 1, H3b	8358	6:26031650-26032060	6p22.1	glioma		oncogene			8358,ENSG00000124693,H3/A,H3/b,H3/c,H3/d,H3/f,H3/h,H3/i,H3/j,H3/k,H3/l,H3F1K,H3FA,H3FB,H3FC,H3FD,H3FF,H3FH,H3FI,H3FJ,H3FK,H3FL,H3_1,H3_f,HIST1H3B,P68431
HIST1H4I	histone 1, H4i (H4FM)	8294	6:27107089-27107660	6p21.3	NHL		fusion	BCL6
HLA-A	major histocompatibility complex, class I, A	3105	6:29942554-29945455	6p21.3	Spitzoid tumour	fusion	ROS1	yes	3105,ENSG00000206503,HLA-A,P01892,P04439,P13746,P16188,P30447
HLF	hepatic leukemia factor	3131	17:55265486-55320880	17q22	ALL		oncogene, fusion	TCF3		3131,ENSG00000108924,HLF,Q16534
HMGA1	high mobility group AT-hook 1	3159	6:34240781-34244884	6p21	microfollicular thyroid adenoma, various benign mesenchymal tumours	oncogene, fusion	?		3159,ENSG00000137309,HMG-R,HMGA1,HMGIY,MGC12816,MGC4242,MGC4854,P17096
HMGA2	high mobility group AT-hook 2 (HMGIC)	8091	12:65825271-65963292	12q15	lipoma, leiomyoma, pleomorphic salivary gland adenoma	oncogene, fusion	LHFP, RAD51B, LPP, COX6C, ACKR3, NFIB, ALDH2, CCNB1IP1, EBF1, WIF1, FHIT	8091,BABL,ENSG00000149948,HMGA2,HMGI-C,HMGIC,LIPO
HMGN2P46	high mobility group nucleosomal binding domain 2 pseudogene 46	283651	15:-		15q21.1	prostate		fusion	ETV1
HNF1A	HNF1 homeobox A	6927	12:120978769-121001192	12q24.2	hepatic adenoma, hepatocellular	hepatic adenoma, hepatocellular carcinoma	TSG		yes	6927,ENSG00000135100,HNF1,HNF1A,LFB1,MODY3,P20823,TCF1
HNRNPA2B1	heterogeneous nuclear ribonucleoprotein A2/B1	3181	7:26190125-26200577	Yes	7p15	prostate		oncogene, fusion	ETV1		3181,ENSG00000122566,HNRNPA2,HNRNPA2B1,HNRNPB1,HNRPA2,HNRPB1,RNPA2,SNRPB1
HOOK3	hook homolog 3	84376	8:42897132-43018498	8p11.21	papillary thyroid	fusion	RET		84376,ENSG00000168172,HOOK3,Q86VS8
HOXA11	homeo box A11	3207	7:27182796-27185144	Yes	7p15-p14.2	CML		oncogene, TSG, fusion	NUP98		3207,ENSG00000005073,HOX1,HOX1I,HOXA11,P31270
HOXA13	homeo box A13	3209	7:27198198-27200077	7p15-p14.2	AML		oncogene, fusion	NUP98		3209,ENSG00000106031,HOX1,HOX1J,HOXA13,P31271
HOXA9	homeo box A9	3205	7:27163603-27165457	7p15-p14.2	AML*		oncogene, TSG, fusion	NUP98, MSI2	3205,ENSG00000078399,HOX1,HOX1G,HOXA9,P31269
HOXC11	homeo box C11	3227	12:53973243-53975414	12q13.3	AML		oncogene, fusion	NUP98		3227,ENSG00000123388,HOX3H,HOXC11,O43248
HOXC13	homeo box C13	3229	12:53938908-53945257	12q13.3	AML		oncogene, fusion	NUP98		3229,ENSG00000123364,HOX3,HOX3G,HOXC13,P31276
HOXD11	homeo box D11	3237	2:176107357-176109143	2q31-q32	AML		oncogene, fusion	NUP98		3237,ENSG00000128713,HOXD11
HOXD13	homeo box D13	3239	2:176092916-176094731	2q31-q32	AML*		oncogene, fusion	NUP98		3239,HOX4I,HOXD13,P35453,SPD
HRAS	v-Ha-ras Harvey rat sarcoma viral oncogene homolog	3265	11:532636-534322	Yes	11p15.5	infrequent sarcomas, rare other tumour types	rhabdomyosarcoma, ganglioneuroblastoma, bladder	oncogene			3265,ENSG00000174775,HRAS,HRAS1,K-ras,N-ras,P01112,RASH1,c-bas/has
HSP90AA1	heat shock protein 90kDa alpha (cytosolic), class A member 1	3320	14:102081712-102139404	14q32.33	NHL		fusion	BCL6		3320,ENSG00000080824,FLJ31884,HSP86,HSP90A,HSP90AA1,HSP90N,HSPC1,HSPCA,HSPCAL1,HSPCAL4,HSPN,Hsp89,Hsp90,LAP2,P07900
HSP90AB1	heat shock protein 90kDa alpha (cytosolic), class B member 1	3326	6:44248630-44253598	6p12	NHL		fusion	BCL6		3326,D6S182,ENSG00000096384,FLJ26984,HSP90-BETA,HSP90AB1,HSP90B,HSPC2,HSPCB,P08238
ID3	inhibitor of DNA binding 3, HLH protein	3399	1:23558960-23559426	1p36.12	Burkitt lymphoma	TSG			3399,ENSG00000117318,HEIR-1,ID3,Q02535
IDH1	isocitrate dehydrogenase 1 (NADP+), soluble	3417	2:208237079-208251551	2q33.3	glioblastoma	oncogene			3417,ENSG00000138413,IDH,IDH1,IDP,O75874,PICD
IDH2	isocitrate dehydrogenase 2 (NADP+), mitochondrial	3418	15:90084266-90102390	15q26.1	glioblastoma	oncogene			3418,ENSG00000182054,ICD-M,IDH,IDH2,IDHM,IDP,P48735,mNADP-IDH
IGF2BP2	insulin like growth factor 2 mRNA binding protein 2	10644	3:185645531-185824960	3q27.2	lymphoma	TSG		yes	10644,ENSG00000073792,IGF2BP2,IMP-2,IMP2,VICKZ2,p62
IGH	immunoglobulin heavy locus	3492	14:-	Yes	14q32.33	MM, Burkitt lymphoma, NHL, CLL, B-ALL, MALT, MLCLS	fusion	MYC, FGFR3, PAX5, FCRL4, IRF4, CCND1, BCL9, BCL8, BCL6, BCL2, BCL3, BCL10, BCL11A. LHX4, DDX6, NFKB2, PAFAH1B2, PCSK7, CRLF2
IGK	immunoglobulin kappa locus	50802	2:-		2p12	Burkitt lymphoma, B-NHL	fusion	MYC, KDSR
IGL	immunoglobulin lambda locus	3535	22:-		22q11.2	Burkitt lymphoma	fusion	BCL9, MYC, CCND2
IKBKB	inhibitor of kappa light polypeptide gene enhancer in B-cells, kinase beta	3551	8:42272100-42330979	8p11.2	SMZL		oncogene		yes	3551,ENSG00000104365,IKBKB,O14920
IKZF1	IKAROS family zinc finger 1	10320	7:50319062-50400628	7p12.2	ALL, DLBCL	TSG, fusion	BCL6		10320,ENSG00000185811,Hs_54452,IKAROS,IKZF1,LyF-1,Q13422,ZNFN1A1,hIk-1
IL2	interleukin 2	3558	4:122451752-122456440	4q26-q27	intestinal T-cell lymphoma	fusion	TNFRSF17		3558,ENSG00000109471,IL-2,IL2,P60568
IL21R	interleukin 21 receptor	50615	16:27430073-27449284	16p11	NHL		fusion	BCL6		50615,ENSG00000103522,IL21R,Q9HBE5
IL6ST	interleukin 6 signal transducer (gp130, oncostatin M receptor)	3572	5:55941082-55976278	Yes	5q11	hepatocellular carcinoma	oncogene			3572,CD130,CDw130,ENSG00000134352,GP130,GP130-RAPS,IL6R-beta,IL6ST,P40189
IL7R	interleukin 7 receptor	3575	5:35856978-35876486	5p13	ALL, ETP ALL	oncogene		yes	3575,CD127,CDW127,ENSG00000168685,IL-7R-alpha,IL7R,P16871
IRF4	interferon regulatory factor 4	3662	6:393154-407599	6p25-p23	MM		oncogene, TSG, fusion	IGH		3662,ENSG00000137265,IRF4,LSIRF,Q15306
IRS4	insulin receptor substrate 4	8471	X:108732571-108736344	Xq22.3	glioma, rhabdomyosarcoma, melanoma, breast cancer, T-ALL	oncogene, TSG	TRB		8471,ENSG00000133124,IRS-4,IRS4,PY160
ISX	intestine specific homeobox	91464	22:35067088-35085693	22q12.3	melanoma				91464,DKFZp781N2395,ENSG00000175329,ISX,MGC138417,Q2M1V0,RAXLX
ITGAV	integrin subunit alpha V	3685	2:186590339-186677292	2q32.1	large intestine carcinoma			3685,CD51,ENSG00000138448,ITGAV,MSK8,P06756,VNRA
ITK	IL2-inducible T-cell kinase	3702	5:157180978-157252678	5q31-q32	peripheral T-cell lymphoma	fusion	SYK		3702,EMT,ENSG00000113263,ITK,LYK,MGC126257,MGC126258,PSCTK2,Q08881
JAK1	Janus kinase 1	3716	1:64834562-64886264	Yes	1p32.3-p31.3	ALL		oncogene, TSG		3716,ENSG00000162434,JAK1,JAK1A,JAK1B,JTK3,P23458
JAK2	Janus kinase 2	3717	9:5021988-5126791	Yes	9p24	ALL, AML, MPN, CML	oncogene, fusion	ETV6, PCM1, BCR	3717,ENSG00000096968,JAK2,JTK10,O60674
JAK3	Janus kinase 3	3718	19:17826743-17844417	Yes	19p13.1	acute megakaryocytic leukaemia, ETP ALL	oncogene			3718,ENSG00000105639,JAK-3,JAK3,JAK3_HUMAN,JAKL,L-JAK,LJAK,P52333
JAZF1	juxtaposed with another zinc finger gene 1	221895	7:27832800-28180577	7p15.2-p15.1	endometrial stromal tumour	fusion	SUZ12		221895,ENSG00000153814,JAZF1,Q86VZ6
JUN	jun oncogene	3725	1:58782075-58783070	1p32-p31	sarcoma		oncogene			3725,AP1,ENSG00000177606,JUN,P05412,c-Jun
KAT6A	K(lysine) acetyltransferase 6A	7994	8:-		8p11	AML		oncogene, fusion	CREBBP, NCOA2, EP300
KAT6B	K(lysine) acetyltransferase 6B	23522	10:74842858-75031046	10q22.2	AML, leiomyoma	TSG, fusion	CREBBP, KANSL1	23522,DKFZp313G1618,ENSG00000156650,FLJ90335,KAT6B,KIAA0383,MORF,MOZ2,MYST4,Q8WYB5,qkf,querkopf
KAT7	lysine acetyltransferase 7	11143	17:49788835-49827502	17q21.33	CCRCC		oncogene			11143,ENSG00000136504,HBO1,HBOA,MYST2,O95251
KCNJ5	potassium inwardly-rectifying channel; subfamily J; member 5	3762	11:128911274-128916731	11q24	adrenal adenoma	oncogene		yes	3762,ENSG00000120457,GIRK4,KATP1,KCNJ5,KIR3_4,P48544
KDM5A	lysine (K)-specific demethylase 5A, JARID1A	5927	12:285456-389091	12p11	AML		oncogene, fusion	NUP98		5927,ENSG00000073614,JARID1A,KDM5A,RBBP2
KDM5C	lysine (K)-specific demethylase 5C (JARID1C)	8242	X:53192967-53224889	Xp11.22-p11.21	clear cell renal carcinoma	TSG		yes	8242,DXS1272E,ENSG00000126012,JARID1C,KDM5C,MRXJ,MRXSJ,RP11-258C19_2,SMCX,XE169
KDM6A	lysine (K)-specific demethylase 6A, UTX	7403	X:44873552-45111411	Xp11.2	renal cell carcinoma, bladder carcinoma, oesophageal SCC, MM, medulloblastoma, T-ALL, other tumour types	oncogene, TSG	yes	7403,DKFZp686A03225,ENSG00000147050,KDM6A,MGC141941,O15550,RP13-886N14_3,UTX,bA386N14_2
KDR	vascular endothelial growth factor receptor 2	3791	4:55079941-55125293	Yes	4q11-q12	NSCLC, angiosarcoma	melanoma	oncogene			3791,CD309,ENSG00000128052,FLK1,KDR,P35968,VEGFR,VEGFR2
KDSR	3-ketodihydrosphingosine reductase	2531	18:63331782-63367118	18q21.3	B-NHL		fusion	IGK		2531,ENSG00000119537,FVT1,KDSR,Q06136
KEAP1	kelch like ECH associated protein 1	9817	19:10486652-10500033	Yes	19p13.2	NSCLC, breast carcinoma	TSG			9817,ENSG00000079999,INrf2,KEAP1,KIAA0132,KLHL19,MGC10630,MGC1114,MGC20887,MGC4407,MGC9454,Q14145
KIAA1549	KIAA1549	57670	7:138837906-138919418	7q34	pilocytic astrocytoma	fusion	BRAF		57670,ENSG00000122778,KIAA1549
KIAA1598	KIAA1598	57698	10:116886555-117005079	10q25.3	Spitzoid tumour	fusion	ROS1		57698,DKFZp686A0439,ENSG00000187164,KIAA1598,MGC40476,shootin-1,shootin1
KIF5B	kinesin family member 5B	3799	10:32009010-32055973	10p11.22	NSCLC, Spitzoid tumour	fusion	RET, ALK		3799,ENSG00000170759,KIF5B,KINH,KNS,KNS1,P33176,UKHC
KIT	v-kit Hardy-Zuckerman 4 feline sarcoma viral oncogene homolog	3815	4:54658015-54738557	4q12	GIST, AML, TGCT, mastocytosis, mucosal melanoma	GIST, epithelioma	oncogene		yes	3815,C-Kit,CD117,ENSG00000157404,KIT,P10721,SCFR
KLF4	Kruppel-like factor 4	9314	9:107485751-107489172	Yes	9q31	meningioma	oncogene, TSG		9314,ENSG00000136826,EZF,GKLF,KLF4,O43474
KLF6	Kruppel-like factor 6	1316	10:3779539-3785014	10p15	prostate, glioma	TSG			1316,BCD1,COPEB,CPBP,DKFZp686N0199,ENSG00000067082,GBF,KLF6,PAC1,RP11-184A2_1,ST12,ZF9,Zf9
KLK2	kallikrein-related peptidase 2	3817	19:50873474-50878559	19q13.41	prostate		fusion	ETV4		3817,ENSG00000167751,KLK2,KLK2A2,MGC12201,P20151,hK2
KMT2A	lysine (K)-specific methyltransferase 2A	4297	11:118436513-118522172	11q23	AML, ALL		oncogene, fusion	KMT2A, MLLT1, AFF1, MLLT3, MLLT4, FOXO4, MLLT10, MLLT6, ELL, EPS15, MLLT11, CREBBP, SH3GL1, FNBP1, SEPT5, SEPT9, GPHN, GMPS, ABI1, ARHGEF12, GAS7, FOXO3, AFF3, TET1, SEPT6, LPP, RUNX1T1, ARHGAP26, EP300, PICALM, CLP1, PRRC1, DAB2IP, MAPRE1, KIAA1524, SEPT2, SARNP, ZFYVE19, TOP3A, CASC5, EEFSEC, FRYL, SORBS2, ABI2, LASP1, CASP8AP2, AFF4, NRIP3, NCKIPSD, CBL, ACTN4, PDS5A, CT45A2, MYO1F, KIAA0284, …	4297,ALL-1,CXXC7,ENSG00000118058,HRX,HTRX1,KMT2A,MLL,MLL/GAS7,MLL1A,TRX1
KMT2C	lysine (K)-specific methyltransferase 2C	58508	7:152136832-152435786	7q36.1	medulloblastoma	TSG			58508,ENSG00000055609,KMT2C,MLL3
KMT2D	lysine (K)-specific methyltransferase 2D	8085	12:49021780-49055324	12q13.12	medulloblastoma, renal	oncogene, TSG		8085,ENSG00000167548,KMT2D,MLL2
KNSTRN	kinetochore localized astrin/SPAG5 binding protein	90417	15:40382836-40393597	15q15.1	SCC		oncogene			90417,C15orf23,ENSG00000128944,FLJ14502,HSD11,MGC141728,MGC141729,Q9Y448,TRAF4AF1
KRAS	v-Ki-ras2 Kirsten rat sarcoma 2 viral oncogene homolog	3845	12:25209795-25245384	Yes	12p12.1	pancreatic, colorectal, lung, thyroid, AML, other tumour types	oncogene			3845,C-K-RAS,K-RAS2A,K-RAS2B,K-RAS4A,K-RAS4B,KI-RAS,KRAS,KRAS1,KRAS2,NS3,P01116,RASK2
KTN1	kinectin 1 (kinesin receptor)	3895	14:55612050-55680691	14q22.1	papillary thyroid	fusion	RET		3895,CG1,ENSG00000126777,KIAA0004,KTN1,Q86UP2
LARP4B	La ribonucleoprotein domain family member 4B	23185	10:812926-885721	10p15.3	CRC, glioma	TSG			23185,DKFZp686M23113,ENSG00000107929,KIAA0217,LARP4B,LARP5,Q92615,RP11-164C1_3
LASP1	LIM and SH3 protein 1	3927	17:38870190-38918778	17q11-q21.3	AML		fusion	KMT2A		3927,ENSG00000002834,LASP1,Lasp-1,MLN50,Q14847
LCK	lymphocyte-specific protein tyrosine kinase	3932	1:32274330-32285716	Yes	1p35-p34.3	T-ALL		oncogene, fusion	TRB		3932,ENSG00000182866,LCK,P06239,YT16,p56lck,pp58lck
LCP1	lymphocyte cytosolic protein 1 (L-plastin)	3936	13:46127591-46159662	13q14.1-q14.3	NHL		fusion	BCL6		3936,CP64,DKFZp781A23186,ENSG00000136167,FLJ25423,FLJ26114,FLJ39956,L-PLASTIN,LC64P,LCP1,P13796,PLS2
LEF1	lymphoid enhancer binding factor 1	51176	4:108063629-108167767	Yes	4q25	B-ALL, T-ALL, eyelid sebaceous carcinoma, AML, lymphomas	oncogene, TSG		51176,DKFZp586H0919,ENSG00000138795,LEF1,Q9UJU2,TCF1ALPHA
LEPROTL1	leptin receptor overlapping transcript like 1	23484	8:30095513-30105862	8p12	lung cancer, colon cancer	TSG			23484,ENSG00000104660,HSPC112,LEPROTL1,O95214,Vps55,my047
LHFP	lipoma HMGIC fusion partner	10186	13:39343936-39601216	13q12	lipoma		fusion	HMGA2		10186,ENSG00000183722,LHFP,MGC22429
LIFR	leukemia inhibitory factor receptor	3977	5:38481595-38530647	Yes	5p13-p12	salivary adenoma	fusion	PLAG1		3977,CD118,ENSG00000113594,LIFR,SJS2,STWS,SWS
LMNA	lamin A/C	4000	1:156114919-156139106	Yes	1q22	Spitzoid tumour	fusion	NTRK1	yes	4000,CDCD1,CDDC,CMD1A,CMT2B1,EMD2,ENSG00000160789,FPL,FPLD,HGPS,IDC,LDP1,LFP,LGMD1B,LMN1,LMNA,LMNC,P02545,PRO1
LMO1	LIM domain only 1 (rhombotin 1) (RBTN1)	4004	11:8224616-8268634	11p15	T-ALL, neuroblastoma	neuroblastoma	oncogene, fusion	TRD		4004,ENSG00000166407,LMO1,P25800,RBTN1,RHOM1,TTG1
LMO2	LIM domain only 2 (rhombotin-like 1) (RBTN2)	4005	11:33859356-33869386	11p13	T-ALL		oncogene, fusion	TRD		4005,ENSG00000135363,LMO2,P25791,RBTN2,RBTNL1,RHOM2,TTG2
LPP	LIM domain containing preferred translocation partner in lipoma	4026	3:188406122-188874480	3q28	lipoma, leukaemia	oncogene, fusion	HMGA2, KMT2A, C12orf9	4026,ENSG00000145012,LPP,Q93052
LRIG3	leucine-rich repeats and immunoglobulin-like domains 3	121227	12:58872572-58920235	12q14.1	NSCLC		TSG, fusion	ROS1		121227,ENSG00000139263,FLJ26573,FLJ90440,KIAA3016,LRIG3,Q6UXM1
LRP1B	LDL receptor related protein 1B	53353	2:140233186-142130729	Yes	2q21.2	CLL, ovarian cancer, oesophageal squamous cell carcinoma, urothelial cancer	TSG			53353,ENSG00000168702,LRP-DIT,LRP1B,LRPDIT,Q9NZR2
LSM14A	LSM14A, SCD6 homolog A (S. cerevisiae)	26065	19:34172643-34227388	19q13.11	Spitzoid tumour	fusion	BRAF		26065,C19orf13,DKFZP434D1335,ENSG00000105216,FAM61A,LSM14A,RAP55
LYL1	lymphoblastic leukemia derived sequence 1	4066	19:13099319-13101171	19p13.2-p13.1	T-ALL		oncogene, fusion	TRB		4066,ENSG00000104903,LYL1,P12980
LZTR1	leucine-zipper-like transcription regulator 1	8216	22:20982372-20997348	Yes	22q11.21	glioblastoma	glioblastoma, schwannoma	TSG		yes	8216,ENSG00000099949,LZTR-1,LZTR1,MGC21205,Q8N653,TCFL2
MAF	v-maf musculoaponeurotic fibrosarcoma oncogene homolog	4094	16:79594460-79599902	16q22-q23	MM		oncogene, fusion	IGH		4094,ENSG00000178573,MAF,MGC71685
MAFB	v-maf musculoaponeurotic fibrosarcoma oncogene homolog B (avian)	9935	20:40687879-40688850	20q11.2-q13.1	MM		oncogene, fusion	IGH		9935,ENSG00000204103,KRML,MAFB,MGC43127,Q9Y5Q3
MALAT1	metastasis associated lung adenocarcinoma transcript 1 ( lnc-RNA; non-protein coding)	378938	11:65502644-65502817	11q31.1	renal cell carcinoma (childhood epithelioid), lung	oncogene, TSG, fusion	TFEB		378938,MALAT1,PRO1073,Q9UHZ2
MALT1	mucosa associated lymphoid tissue lymphoma translocation gene 1	10892	18:58671645-58747843	18q21	MALT		oncogene, fusion	BIRC3		10892,ENSG00000172175,MALT1
MAML2	mastermind-like 2 (Drosophila)	84441	11:95978948-96341895	11q22-q23	salivary gland mucoepidermoid	oncogene, fusion	CRTC3, CRTC1	84441,DKFZp686N0150,ENSG00000184384,KIAA1819,MAM-3,MAM2,MAM3,MAML2,MLL-MAML2,Q8IZL2
MAP2K1	mitogen-activated protein kinase kinase 1	5604	15:66387348-66490615	15q22.1-q22.33	NSCLC, melanoma, colorectal	oncogene		yes	5604,ENSG00000169032,MAP2K1,MAPKK1,MEK1,MKK1,PRKMK1,Q02750
MAP2K2	mitogen-activated protein kinase kinase 2	5605	19:4090598-4123875	19p13.3	NSCLC, melanoma	oncogene		yes	5605,ENSG00000126934,MAP2K2,MAPKK2,MEK2,MKK2,P36507,PRKMK2
MAP2K4	mitogen-activated protein kinase kinase 4	6416	17:12020887-12141260	17p11.2	pancreatic, breast, colorectal	oncogene, TSG		6416,ENSG00000065559,JNKK,JNKK1,MAP2K4,MAPKK4,MEK4,MKK4,P45985,PRKMK4,SEK1,SERK1
MAP3K1	mitogen-activated protein kinase kinase kinase 1, E3 ubiquitin protein ligase	4214	5:56152434-56189507	5q11.2	luminal A breast	oncogene, TSG	yes
MAP3K13	mitogen-activated protein kinase kinase kinase 13	9175	3:185428582-185482456	3q27	breast		oncogene, TSG		9175,ENSG00000073803,LZK,MAP3K13,MGC133196
MAPK1	mitogen-activated protein kinase 1	5594	22:21769204-21867440	Yes	22q11.2	CLL, ovarian mixed germ cell tumour, cervical carcinoma	oncogene			5594,ENSG00000100030,ERK,ERK2,ERT1,MAPK1,MAPK2,P28482,P42MAPK,PRKM1,PRKM2,p38,p40,p41,p41mapk
MAX	Myc associated factor X	4149	14:65076476-65102339	14q23	pheochromocytoma, endometrioid carcinoma, colon carcinoma	pheochromocytoma	TSG			4149,ENSG00000125952,MAX,MGC10775,MGC11225,MGC18164,MGC34679,MGC36767,P61244,orf1
MB21D2	Mab-21 domain containing 2	151963	3:192798386-192917840	3q29	lung cancer				151963,C3orf59,ENSG00000180611,MB21D2
MDM2	Mdm2 p53 binding protein homolog	4193	12:68808478-68839849	12q15	sarcoma, glioma, colorectal, other tumour types	oncogene			4193,ENSG00000135679,HDM2,HDMX,MDM2,MGC71221,Q00987,hdm2
MDM4	Mdm4 p53 binding protein homolog	4194	1:204525519-204549682	1q32	glioblastoma, bladder, retinoblastoma	oncogene			4194,DKFZp781B1423,ENSG00000198625,MDM4,MDMX,MGC132766,MRP1,RP11-430C7_1
MDS2	myelodysplastic syndrome 2	259283	1:23629556-23640550	1p36	MDS		fusion	ETV6		259283,ENSG00000197880,MDS2,Q8NDY4
MECOM	MDS1 and EVI1 complex locus	2122	3:169084909-169131477	3q26.2	AML, CML, MDS	oncogene, fusion	RUNX1, ETV6, PRDM16, RPN1	2122,ENSG00000085276,EVI1,MDS1-EVI1,MECOM,PRDM3,Q03112
MED12	mediator complex subunit 12	9968	X:71118755-71142218	Xq13	uterine leiomyoma, fibroadenoma, phyllodes tumour	TSG		yes	9968,ARC240,CAGH45,FGS1,HOPA,KIAA0192,MED12,OKS,Q93074,TNRC11,TRAP230
MEN1	multiple endocrine neoplasia type 1 gene	4221	11:64804334-64810109	11q13	parathyroid tumours, pancreatic neuroendocrine tumour	parathyroid adenoma, pituitary adenoma, pancreatic islet cell, carcinoid	TSG			4221,ENSG00000133895,MEN1
MET	met proto-oncogene (hepatocyte growth factor receptor)	4233	7:116699085-116796124	7q31	papillary renal, head-neck squamous cell	papillary renal	oncogene			4233,AUTS9,ENSG00000105976,HGFR,MET,P08581,RCCP2
MGMT	O-6-methylguanine-DNA methyltransferase	4255	10:129536253-129766997	10q26.3	glioma		TSG			4255,ENSG00000170430,MGMT,RP11-109A6_1
MITF	melanogenesis-associated transcription factor	4286	3:69936723-69965248	3p14.1	melanoma	oncogene		yes	4286,ENSG00000187098,MITF,WS2A
MKL1	megakaryoblastic leukemia (translocation) 1	57591	22:40411390-40463227	22q13	acute megakaryocytic leukaemia	oncogene, TSG, fusion	RBM15		57591,BSAC,ENSG00000196588,MKL1,MRTF-A,Q969V6
MLF1	myeloid leukemia factor 1	4291	3:158571302-158605203	3q25.1	AML		TSG, fusion	NPM1		4291,ENSG00000178053,MLF1,P58340
MLH1	E.coli MutL homolog gene	4292	3:36993548-37050653	3p21.3	colorectal, endometrial, ovarian, CNS tumours	colorectal, endometrial, ovarian, CNS	TSG			4292,COCA2,ENSG00000076242,FCC2,HNPCC,HNPCC2,MGC5172,MLH1,P40692,hMLH1
MLLT1	myeloid/lymphoid or mixed-lineage leukemia (trithorax homolog, Drosophila); translocated to, 1 (ENL)	4298	19:6213042-6279784	19p13.3	AL		fusion	KMT2A		4298,ENL,ENSG00000130382,LTG19,MLLT1,Q03111,YEATS1
MLLT10	myeloid/lymphoid or mixed-lineage leukemia (trithorax homolog, Drosophila); translocated to, 10 (AF10)	8028	10:21534646-21740235	Yes	10p12	AL		oncogene, fusion	KMT2A, PICALM, CDK6	8028,AF10,ENSG00000078403,MLLT10,P55197
MLLT11	myeloid/lymphoid or mixed-lineage leukemia (trithorax homolog, Drosophila); translocated to, 11	10962	1:151039702-151040970	1q21	ALL		fusion	KMT2A		10962,AF1Q,ENSG00000213190,MLLT11,Q13015
MLLT3	myeloid/lymphoid or mixed-lineage leukemia (trithorax homolog, Drosophila); translocated to, 3 (AF9)	4300	9:20346443-20622256	9p22	ALL		fusion	KMT2A		4300,AF-9,AF9,ENSG00000171843,MLLT3,P42568,YEATS3
MLLT4	myeloid/lymphoid or mixed-lineage leukemia (trithorax homolog, Drosophila); translocated to, 4 (AF6)	4301	6:167827134-167952263	6q27	AL		oncogene, fusion	KMT2A		4301,ENSG00000130396,MLLT4
MLLT6	myeloid/lymphoid or mixed-lineage leukemia (trithorax homolog, Drosophila); translocated to, 6 (AF17)	4302	17:36861887-36881852	17q21	AL		fusion	KMT2A		4302,AF17,ENSG00000108292,MLLT6,P55198
MN1	meningioma (disrupted in balanced translocation) 1	4330	22:27750915-27800543	22q13	AML, meningioma	oncogene, fusion	ETV6		4330,ENSG00000169184,MGCR,MGCR1,MGCR1-PEN,MN1,Q10571,dJ353E16_2
MNX1	motor neuron and pancreas homeobox 1	3110	7:157005520-157010350	7q36	AML		fusion	ETV6	yes	3110,ENSG00000130675,HB9,HLXB9,MNX1,P50219
MPL	myeloproliferative leukaemia virus oncogene, thrombopoietin receptor	4352	1:43337849-43352772	1p34	MPN	MPN	oncogene		yes	4352,C-MPL,CD110,ENSG00000117400,MPL,MPLV,P40238,RP1-92O14_1,TPOR
MSH2	mutS homolog 2 (E. coli)	4436	2:47403192-47482949	2p22-p21	colorectal, endometrial, ovarian	colorectal, endometrial, ovarian	TSG			4436,COCA1,ENSG00000095002,FCC1,HNPCC,HNPCC1,MSH2,P43246
MSH6	mutS homolog 6 (E. coli)	2956	2:47783234-47806860	2p16	colorectal	colorectal, endometrial, ovarian	TSG			2956,ENSG00000116062,GTBP,HNPCC5,HSAP,MSH6,P52701
MSI2	musashi homolog 2 (Drosophila)	124540	17:57257049-57631832	17q23.2	CML		oncogene, fusion	HOXA9		124540,ENSG00000153944,MSI2
MSN	moesin	4478	X:65667842-65739893	Xq11.2-q12	ALCL		fusion	ALK		4478,ENSG00000147065,MSN,P26038
MTCP1	mature T-cell proliferation 1	4515	X:155061843-155064023	Xq28	T cell prolymphocytic leukaemia	oncogene, fusion	TRA		4515,C6_1B,ENSG00000214827,GS1-273L24_4,MTCP1
MTOR	mechanistic target of rapamycin	2475	1:11107485-11259409	Yes	1p36	endometrial carcinoma, head and neck, clear cell renal cell carcinoma, anaplastic thyroid cancer, urothelial cell carcinoma, central nervous system tumours, testicular germ cell tumours and other tumour types	oncogene		yes	2475,ENSG00000198793,FLJ44809,FRAP,FRAP1,FRAP2,MTOR,P42345,RAFT1,RAPT1
MUC1	mucin 1, transmembrane	4582	1:155186135-155192843	1q21	B-NHL		fusion	IGH		4582,CD227,EMA,ENSG00000185499,H23AG,MAM6,MUC1,PEM,PUM
MUC16	mucin 16, cell surface associated	94025	19:8949776-8981138	19p13.2	HNSCC, melanoma	oncogene			94025,CA125,ENSG00000181143,FLJ14303,MUC16
MUC4	mucin 4, cell surface associated	4585	3:195747176-195811817	3q29	HNSCC		oncogene			4585,ENSG00000145113,HSA276359,MUC4
MUTYH	mutY homolog (E. coli)	4595	1:45329306-45340254	1p34.3-1p32.1	colorectal	TSG			4595,ENSG00000132781,MGC4416,MUTYH,MYH,MYHbeta,hMYH
MYB	v-myb myeloblastosis viral oncogene homolog	4602	6:135181514-135217980	6q22-23	adenoid cystic carcinoma	oncogene, fusion	NFIB		4602,Cmyb,ENSG00000118513,MYB,P10242,c-myb,c-myb_CDS,efg
MYC	v-myc myelocytomatosis viral oncogene homolog (avian)	4609	8:127738263-127740958	Yes	8q24.12-q24.13	Burkitt lymphoma, amplified in other cancers, B-CLL	oncogene, fusion	IGK, BCL5, BCL7A , BTG1, TRA, IGH	4609,ENSG00000136997,MYC,c-Myc
MYCL	v-myc avian myelocytomatosis viral oncogene lung carcinoma derived homolog	4610	1:39900814-39901434	1p34.2	small cell lung carcinoma	oncogene			4610,ENSG00000116990,LMYC,MYCL,MYCL1
MYCN	v-myc myelocytomatosis viral related oncogene, neuroblastoma derived (avian)	4613	2:15942065-15946097	2p24.1	neuroblastoma	oncogene			4613,ENSG00000134323,MODED,MYCN,N-myc,NMYC,ODED
MYD88	myeloid differentiation primary response gene (88)	4615	3:38138662-38141286	3p22	ABC-DLBCL	oncogene			4615,MYD88,MYD88D,Q99836
MYH11	myosin, heavy polypeptide 11, smooth muscle	4629	16:15708811-15838252	16p13.13-p13.12	AML		fusion	CBFB		4629,ENSG00000133392,MYH11
MYH9	myosin, heavy polypeptide 9, non-muscle	4627	22:36282668-36349236	22q13.1	ALCL		TSG, fusion	ALK	yes	4627,DFNA17,ENSG00000100345,MYH9,P35579
MYO5A	myosin VA (heavy chain 12, myoxin)	4644	15:52313696-52528806	15q21	Spitzoid tumour	fusion	ROS1	yes	4644,ENSG00000197535,GS1,MYH12,MYO5,MYO5A,MYR12,Q9Y4I1
MYOD1	myogenic differentiation 1	4654	11:17719783-17721508	11p15.4	embryonal rhabdomyosarcoma	oncogene			4654,ENSG00000129152,MYF3,MYOD,MYOD1,P15172,PUM
N4BP2	NEDD4 binding protein 2	55728	4:40097341-40154237	4p14	lung cancer	TSG			55728,B3BP,ENSG00000078177,FLJ10680,KIAA1413,N4BP2,Q86UW6
NAB2	NGFI-A binding protein 2	4665	12:57089272-57094721	Yes	12q13.3	solitary fibrous tumour, meningeal haemangiopericytoma	TSG, fusion	STAT6		4665,ENSG00000166886,MADER,MGC75085,NAB2,Q15742
NACA	nascent-polypeptide-associated complex alpha polypeptide	4666	12:56712538-56724521	12q23-q24.1	NHL		fusion	BCL6		4666,ENSG00000196531,FKSG17,HSD48,MGC117224,NACA,NACA1,NACAP1,Q13765
NBEA	neurobeachin	26960	13:34942821-35670991	13q13.3	large intestine carcinoma, multiple myeloma	PVT1		26960,BCL8B,ENSG00000172915,LYST2,NBEA,Q8NFP9
NBN	nibrin	4683	8:89935582-89984561	8q21		NHL, glioma, medulloblastoma, rhabdomyosarcoma	TSG			4683,AT-V1,AT-V2,ATV,ENSG00000104320,FLJ10155,MGC87362,NBN,NBS,NBS1
NCKIPSD	NCK interacting protein with SH3 domain	51517	3:48674544-48685807	3p21	ALL		fusion	KMT2A		51517,AF3P21,ENSG00000213672,NCKIPSD,ORF1,Q9NZQ3,SPIN90,WASLBP,WISH
NCOA1	nuclear receptor coactivator 1	8648	2:24658678-24768391	2p23	alveolar rhabdomyosarcoma	fusion	PAX3		8648,ENSG00000084676,F-SRC-1,MGC129719,MGC129720,NCOA1,NCoA-1,RIP160,SRC1
NCOA2	nuclear receptor coactivator 2 (TIF2)	10499	8:70113632-70216745	8q13.1	AML, chondrosarcoma, rhabdomyosarcoma	oncogene, fusion	KAT6A, HEY1, NCOA2	10499,ENSG00000140396,MGC138808,NCOA2,NCoA-2,TIF2
NCOA4	nuclear receptor coactivator 4 - PTC3 (ELE1)	8031	10:51579142-51586417	10q11.2	papillary thyroid	TSG, fusion	RET
NCOR1	nuclear receptor corepressor 1	9611	17:16032296-16194569	17p11.2	breast		TSG		yes	9611,ENSG00000141027,KIAA1047,MGC104216,N-CoR,NCOR1,O75376,TRAC1,hCIT529I10,hN-CoR
NCOR2	nuclear receptor corepressor 2	9612	12:124325402-124495251	Yes	12q24	prostate		TSG			9612,CTG26,ENSG00000196498,NCOR2,SMRT,SMRTE,SMRTE-tau,TNRC14,TRAC-1,TRAC1
NDRG1	N-myc downstream regulated 1	10397	8:133238878-133284311	Yes	8q24.3	prostate		TSG, fusion	ERG		10397,CAP43,CMT4D,ENSG00000104419,GC4,HMSNL,NDR1,NDRG1,NMSL,PROXY1,Q92597,RIT42,RTP,TARG1,TDD5
NF1	neurofibromatosis type 1 gene	4763	17:31095310-31374155	17q12	neurofibroma, glioma	neurofibroma, glioma	TSG, fusion		4763,ENSG00000196712,NF1,NFNS,P21359
NF2	neurofibromatosis type 2 gene	4771	22:29603999-29694802	22q12.2	meningioma, acoustic neuroma, renal	meningioma, acoustic neuroma	TSG			4771,ACN,BANF,ENSG00000186575,Merlin,NF2,P35240,SCH
NFATC2	nuclear factor of activated T-cells, cytoplasmic, calcineurin-dependent 2	4773	20:51391396-51542499	20q13.2	Ewing sarcoma	oncogene, fusion	EWSR1		4773,ENSG00000101096,KIAA0611,NFAT1,NFATC2,NFATP,Q13469
NFE2L2	nuclear factor (erythroid-derived 2)-like 2 (NRF2)	4780	2:177230785-177264576	Yes	2q31	NSCLC, HNSCC	oncogene, TSG		4780,ENSG00000116044,NFE2L2,NRF2,Q16236
NFIB	nuclear factor I/B	4781	9:14088309-14313511	9p24.1	adenoid cystic carcinoma, lipoma	fusion	MYB, HGMA2	4781,ENSG00000147862,NFI-RED,NFIB,NFIB2,NFIB3,RP11-280O24_2
NFKB2	nuclear factor of kappa light polypeptide gene enhancer in B-cells 2 (p49/p100)	4791	10:102395960-102402376	10q24	B-NHL		oncogene, TSG, fusion	IGH		4791,ENSG00000077150,LYT-10,LYT10,NFKB2
NFKBIE	nuclear factor of kappa light polypeptide gene enhancer in B-cells inhibitor, epsilon	4794	6:44259219-44265763	6p21.1	CLL, desmoplastic melanoma	TSG			4794,ENSG00000146232,IKBE,NFKBIE,O00221
NIN	ninein (GSK3B interacting protein)	51199	14:50725872-50822056	14q24	MPN		fusion	PDGFRB		51199,ENSG00000100503,KIAA1565,NIN
NKX2-1	NK2 homeobox 1	7080	14:36517278-36519357	14q13	NSCLC		oncogene, TSG		7080,BCH,BHC,ENSG00000136352,NK-2,NKX2-1,NKX2A,NKX2_1,P43699,TEBP,TITF1,TTF-1
NONO	non-POU domain containing, octamer-binding	4841	X:71290638-71300076	Yes	Xq13.1	papillary renal	fusion	TFE3		4841,ENSG00000147140,NMT55,NONO,NRB54,P54,P54NRB,Q15233
NOTCH1	Notch homolog 1, translocation-associated (Drosophila) (TAN1)	4851	9:136496071-136545786	9q34.3	T-ALL, breast, bladder, skin SCC, lung SCC, head and neck SCC	oncogene, TSG, fusion	TRB, SEC16A, GABBR2	4851,ENSG00000148400,NOTCH1,P46531,TAN1,hN1
NOTCH2	Notch homolog 2	4853	1:119915306-120069406	1p13-p11	marginal zone lymphoma, DLBCL, bladder	oncogene, TSG	yes	4853,AGS2,ENSG00000134250,NOTCH2,Q04721,hN2
NPM1	nucleophosmin (nucleolar phosphoprotein B23, numatrin)	4869	5:171387949-171410565	5q35	NHL, APL, AML	oncogene, fusion	ALK, RARA, MLF1	4869,B23,ENSG00000181163,MGC104254,NPM,NPM1,P06748
NR4A3	nuclear receptor subfamily 4, group A, member 3 (NOR1)	8013	9:99828041-99863867	9q22	extraskeletal myxoid chondrosarcoma	oncogene, fusion	EWSR1, TAF15, TCF12, TFG	8013,CHN,CSMF,ENSG00000119508,MINOR,NOR1,NR4A3,Q92570
NRAS	neuroblastoma RAS viral (v-ras) oncogene homolog	4893	1:114708535-114716160	Yes	1p13.2	melanoma, MM, AML, thyroid	oncogene			4893,ENSG00000213281,N-ras,NRAS,NRAS1,P01111
NRG1	neuregulin 1	3084	8:32548727-32764402	8p12	NSCLC		TSG, fusion	CD74		3084,ARIA,ENSG00000157168,GGF,GGF2,HGL,HRG1,HRGA,NDF,NRG1,SMDF
NSD1	nuclear receptor binding SET domain protein 1	64324	5:177135104-177295459	5q35	AML		fusion	NUP98	yes	64324,ARA267,DKFZp666C163,ENSG00000165671,FLJ22263,FLJ44628,NSD1,Q96L73,SOTOS,STO
NT5C2	5'-nucleotidase, cytosolic II	22978	10:103089672-103174958	10q24.32	relapse ALL	oncogene		yes	22978,ENSG00000076685,GMP,NT5B,NT5C2,P49902,PNT5,cN-II
NTHL1	nth like DNA glycosylase 1	4913	16:2093568-2097848	16p13.3	CRC		TSG
NTRK1	neurotrophic tyrosine kinase, receptor, type 1	4914	1:156860935-156881642	1q21-q22	papillary thyroid, Spitzoid tumour	oncogene, TSG, fusion	TPM3, TPR, TFG, TP53, LMNA	4914,DKFZp781I14186,ENSG00000198400,MTC,NTRK1,P04629,TRK,TRK1,TRKA,p140-TrkA
NTRK3	neurotrophic tyrosine kinase, receptor, type 3	4916	15:87876935-88256153	15q25	congenital fibrosarcoma, secretory breast	oncogene, fusion	ETV6		4916,ENSG00000140538,NTRK3,Q16288,TRKC,gp145(trkC)
NUMA1	nuclear mitotic apparatus protein 1	4926	11:72003527-72035943	11q13	APL		fusion	RARA		4926,ENSG00000137497,NUMA,NUMA1,Q14980
NUP214	nucleoporin 214kDa (CAN)	8021	9:131125705-131233487	9q34.1	AML, T-ALL	fusion	DEK, SET, ABL1	8021,CAIN,CAN,D9S46E,ENSG00000126883,MGC104525,N214,NUP214,P35658,RP11-544A12_7
NUP98	nucleoporin 98kDa	4928	11:3676159-3782117	11p15	AML		oncogene, fusion	HOXA9, NSD1, WHSC1L1, DDX10, TOP1, HOXD13, PRRX1, HOXA13, HOXD11, HOXA11, RAP1GDS1, HOXC11	4928,ADIR2,ENSG00000110713,NUP196,NUP98
NUTM1	NUT midline carcinoma, family member 1	256646	15:34346021-34357492	15q14	lethal midline carcinoma	oncogene, fusion	BRD3, BRD4	256646,ENSG00000184507,NUT,NUTM1
NUTM2A	NUT family member 2A	728118	10:87358266-87367372	10q23.2	endometrial stromal sarcoma	fusion	YWHAE		728118,ENSG00000184923,FAM22A,KIAA2020,NUTM2A,Q5VT03,Q8IVF1
NUTM2B	NUT family member 2B	729262	10:79703610-79712485	10q22.3	endometrial stromal sarcoma	fusion	YWHAE		729262,A6NNL0,FAM22B,NUTM2B
OLIG2	oligodendrocyte lineage transcription factor 2 (BHLHB1)	10215	21:33026863-33027834	21q22.11	T-ALL		oncogene, fusion	TRA		10215,BHLHB1,ENSG00000205927,OLIG2,OLIGO2,PRKCBP2,RACK17
OMD	osteomodulin	4958	9:92415152-92417558	9q22.31	aneurysmal bone cyst	fusion	USP6		4958,ENSG00000127083,OMD,Q99983,SLRR2C,osteoadherin
P2RY8	purinergic receptor P2Y, G-protein coupled, 8	286530	X,Y:1465479-1466558	Xp22.3; Yp11.3	B-ALL, Down syndrome associated ALL	oncogene, fusion	CRLF2		286530,ENSG00000182162,MGC50878,P2RY8,P2Y8,Q86VZ1,RP11-261P4_4
PABPC1	poly(A) binding protein cytoplasmic 1	26986	8:100704298-100721583	8q22.3	HNSCC, biliary tract carcinoma	oncogene, TSG		26986,ENSG00000070756,P11940,PAB1,PABP,PABP1,PABPC1,PABPC2,PABPL1
PAFAH1B2	platelet-activating factor acetylhydrolase, isoform Ib, beta subunit 30kDa	5049	11:117152449-117167700	Yes	11q23	MLCLS		fusion	IGH		5049,ENSG00000168092,P68402,PAFAH1B2
PALB2	partner and localizer of BRCA2	79728	16:23603459-23641157	16p12.1		Wilms tumour, medulloblastoma, AML ,breast	TSG			79728,ENSG00000083093,PALB2
PAX3	paired box gene 3	5077	2:222201174-222298615	2q35	alveolar rhabdomyosarcoma	oncogene, fusion	FOXO1, NCOA1, NCOA2	yes	5077,CDHS,ENSG00000135903,HUP2,MGC120381,MGC120382,MGC120383,MGC120384,MGC134778,P23760,PAX3,WS1
PAX5	paired box gene 5 (B-cell lineage specific activator protein)	5079	9:36840560-37034031	Yes	9p13	NHL, ALL, B-ALL	oncogene, TSG, fusion	IGH, ETV6, PML, FOXP1, ZNF521, ELN	5079,BSAP,ENSG00000196092,PAX5,Q02548
PAX7	paired box gene 7	5081	1:18631604-18736039	Yes	1p36.2-p36.12	alveolar rhabdomyosarcoma	fusion	FOXO1		5081,ENSG00000009709,HUP1,P23759,PAX7,PAX7B
PAX8	paired box gene 8	7849	2:113218533-113278394	Yes	2q12-q14	follicular thyroid	fusion	PPARG	yes	7849,ENSG00000125618,PAX8
PBRM1	polybromo 1	55193	3:52548063-52679711	3p21	clear cell renal carcinoma, breast	TSG			55193,BAF180,MGC156155,MGC156156,PB1,PBRM1
PBX1	pre-B-cell leukemia transcription factor 1	5087	1:164559824-164846677	Yes	1q23	pre B-ALL, myoepithelioma	oncogene, fusion	TCF3, EWSR1	5087,P40424,PBX1
PCBP1	poly(rC) binding protein 1	5093	2:70087744-70088814	2p13.3	CRC					5093,ENSG00000169564,HNRPE1,HNRPX,PCBP1,Q15365,hnRNP-E1,hnRNP-X
PCM1	pericentriolar material 1 (PTC4)	5108	8:17935611-18027662	8p22-p21.3	papillary thyroid, CML, MPN	fusion	RET, JAK2		5108,ENSG00000078674,PCM1,PTC4,Q15154
PDCD1LG2	programmed cell death 1 ligand 2	80380	9:5522547-5569959	Yes	9p24.2	PMBL, Hodgkin lymphoma	oncogene, fusion	CIITA		80380,B7DC,Btdc,CD273,ENSG00000197646,MGC142238,MGC142240,PD-L2,PDCD1L2,PDCD1LG2,PDL2,Q9BQ51,bA574F11_2
PDE4DIP	phosphodiesterase 4D interacting protein (myomegalin)	9659	1:148889754-149031985	1q12	MPN		fusion	PDGFRB		9659,ENSG00000178104,PDE4DIP
PDGFB	platelet-derived growth factor beta polypeptide (simian sarcoma viral (v-sis) oncogene homolog)	5155	22:39225723-39243963	22q12.3-q13.1	DFSP		oncogene, fusion	COL1A1		5155,ENSG00000100311,FLJ12858,P01127,PDGF2,PDGFB,SIS,SSV,c-sis
PDGFRA	platelet-derived growth factor, alpha-receptor	5156	4:54258769-54295272	4q11-q13	GIST, idiopathic hypereosinophilic syndrome, paediatric glioblastoma	GIST	oncogene, fusion	FIP1L1		5156,CD140A,CD140a,ENSG00000134853,MGC74795,P16234,PDGFR2,PDGFRA,Rhe-PDGFRA
PDGFRB	platelet-derived growth factor receptor, beta polypeptide	5159	5:150115763-150137047	5q31-q32	MPN, AML, CMML, CML	oncogene, fusion	ETV6, TRIP11, HIP1, RABEP1, H4, NIN, SPECC1, PDE4DIP	5159,CD140B,CD140b,ENSG00000113721,JTK12,P09619,PDGF-R-beta,PDGFR,PDGFR1,PDGFRB
PER1	period homolog 1 (Drosophila)	5187	17:8141068-8150706	Yes	17p13.1-17p12	AML, CMML	TSG, fusion	ETV6		5187,ENSG00000179094,O15534,PER,PER1,RIGUI
PHF6	PHD finger protein 6	84295	X:134377618-134425330	Xq26.3	ETP ALL		TSG		yes	84295,BORJ,ENSG00000156531,MGC14797,PHF6
PHOX2B	paired-like homeobox 2b	8929	4:41745807-41748610	Yes	4p12	neuroblastoma	neuroblastoma	TSG		yes	8929,PHOX2B
PICALM	phosphatidylinositol binding clathrin assembly protein (CALM)	8301	11:85959046-86068780	Yes	11q14	T-ALL, AML	fusion	MLLT10, KMT2A	8301,CALM,CLTH,ENSG00000073921,PICALM,Q13492
PIK3CA	phosphoinositide-3-kinase, catalytic, alpha polypeptide	5290	3:179198826-179234364	Yes	3q26.3	colorectal, gastric, glioblastoma, breast	oncogene			5290,ENSG00000121879,MGC142161,MGC142163,P42336,PI3K,PIK3CA,p110-alpha
PIK3CB	phosphatidylinositol-4,5-bisphosphate 3-kinase catalytic subunit beta	5291	3:138655389-138759343	3q22.3	SCC, NSCLC	oncogene			5291,DKFZp779K1237,ENSG00000051382,MGC133043,P42338,PI3K,PI3Kbeta,PIK3C1,PIK3CB,p110-BETA
PIK3R1	phosphoinositide-3-kinase, regulatory subunit 1 (alpha)	5295	5:68226676-68297601	5q13.1	glioblastoma, ovarian, colorectal	TSG			5295,ENSG00000145675,GRB1,P27986,PIK3R1,p85-ALPHA
PIM1	pim-1 oncogene	5292	6:37170576-37174091	Yes	6p21.2	NHL		oncogene, fusion	BCL6		5292,ENSG00000137193,P11309,PIM,PIM1
PLAG1	pleiomorphic adenoma gene 1	5324	8:56166243-56168269	8q12	salivary adenoma, lipoblastoma	oncogene, fusion	TCEA1, LIFR, CTNNB1, CHCHD7, COL1A2, HAS2	5324,ENSG00000181690,PLAG1
PLCG1	phospholipase C, gamma 1	5335	20:41137642-41174509	20q12-q13.1	angiosarcoma	oncogene, fusion		5335,ENSG00000124181,PLC-II,PLC1,PLC148,PLCG1,PLCgamma1,Plcg1
PML	promyelocytic leukemia	5371	15:73994813-74045008	15q22	APL, ALL		TSG, fusion	RARA, PAX5	5371,ENSG00000140464,MYL,PML,PP8675,RNF71,TRIM19
PMS1	PMS1 postmeiotic segregation increased 1 (S. cerevisiae)	5378	2:189791810-189877436	2q31-q33		colorectal, endometrial, ovarian	5378,DKFZp781M0253,ENSG00000064933,HNPCC3,PMS1,PMSL1,hPMS1
PMS2	PMS2 postmeiotic segregation increased 2 (S. cerevisiae)	5395	7:5973399-6009019	Yes	7p22		colorectal, endometrial, ovarian, medulloblastoma, glioma	TSG			5395,ENSG00000122512,HNPCC4,H_DJ0042M02_9,PMS2,PMS2CL,PMSL2
POLD1	DNA polymerase delta 1, catalytic subunit	5424	19:50398852-50417947	19q13.3	CRC	CRC	TSG			5424,ENSG00000062822,P28340,POLD,POLD1
POLE	polymerase (DNA directed), epsilon, catalytic subunit	5426	12:132624697-132687315	12q24.3	colorectal carcinoma, endometrioid carcinoma, stomach carcinoma, skin cancer	colorectal cancer susceptibility	TSG		yes	5426,DKFZp434F222,ENSG00000177084,FLJ21434,POLE,POLE1
POLG	DNA polymerase gamma, catalytic subunit	5428	15:89316751-89333754	15q26.1	CRC		TSG		yes	5428,ENSG00000140521,FLJ27114,P54098,PEO,POLG,POLG1,POLGA,SANDO,SCAE
POLQ	DNA polymerase theta	10721	3:121432304-121546641	3q13.33	oral SCC	breast cancer	oncogene, TSG		10721,ENSG00000051341,POLQ
POT1	protection of telomeres 1	25913	7:124823962-124897173	7q31.33	CLL		TSG			25913,DKFZP586D211,DKFZp586D211,ENSG00000128513,POT1,hPot1
POU2AF1	POU domain, class 2, associating factor 1 (OBF1)	5450	11:111354261-111379177	Yes	11q23.1	NHL		oncogene, fusion	BCL6		5450,BOB1,ENSG00000110777,OBF-1,OBF1,OCAB,POU2AF1,Q16633
POU5F1	POU domain, class 5, transcription factor 1	5460	6:31164601-31170620	Yes	6p21.31	sarcoma		oncogene, fusion	EWSR1		5460,ENSG00000230336,MGC22487,OCT3,OCT4,OTF3,OTF3C,OTF3P1,OTF4,Oct4,POU5F1,POU5F1P1
PPARG	peroxisome proliferative activated receptor, gamma	5468	3:12351593-12434145	Yes	3p25	follicular thyroid	TSG, fusion	PAX8	yes	5468,ENSG00000132170,HUMPPARG,NR1C3,PPARG,PPARG1,PPARG2
PPFIBP1	PTPRF interacting protein, binding protein 1 (liprin beta 1)	8496	12:27633397-27692882	12p12.1	Spitzoid tumour, inflammatory myofibroblastic tumour	fusion	ROS1, ALK	8496,ENSG00000110841,L2,PPFIBP1,hSGT2,hSgt2p
PPM1D	protein phosphatase, Mg2+/Mn2+ dependent 1D	8493	17:60600415-60663552	Yes	17q23.3	glioma, ovarian cancer, breast cancer	oncogene			8493,ENSG00000170836,O15297,PP2C-DELTA,PPM1D,WIP1,Wip1
PPP2R1A	protein phosphatase 2, regulatory subunit A, alpha	5518	19:52190097-52225981	19q13.41	clear cell ovarian carcinoma	TSG			5518,ENSG00000105568,MGC786,P30153,PPP2R1A,PR65A
PPP6C	protein phosphatase 6, catalytic subunit	5537	9:125149673-125189718	Yes	9q33.3	melanoma	TSG			5537,ENSG00000119414,O00743,PPP6C
PRCC	papillary renal cell carcinoma (translocation-associated)	5546	1:156767772-156800460	1q21.1	papillary renal	fusion	TFE3		5546,ENSG00000143294,MGC17178,MGC4723,PRCC,Q92733,RCCP1,TPRC
PRDM1	PR domain containing 1, with ZNF domain	639	6:106088267-106107486	6q21	DLBCL		TSG			639,BLIMP1,ENSG00000057657,MGC118922,MGC118923,MGC118924,MGC118925,O75626,PRDI-BF1,PRDM1,RP1-134E15_1
PRDM16	PR domain containing 16	63976	1:3069260-3433811	Yes	1p36.23-p33	MDS, AML	oncogene, fusion	MECOM		63976,ENSG00000142611,KIAA1675,MEL1,PFM13,PRDM16,Q9HAZ2
PRDM2	PR/SET domain 2	7799	1:13715606-13816547	1p36.21	glioma, colon adenocarcinoma, gastric carcinoma, ovarian carcinoma, HNSCC	TSG			7799,ENSG00000116731,HUMHOXY1,MTB-ZF,PRDM2,Q13029,RIZ,RIZ1,RIZ2
PREX2	phosphatidylinositol-3,4,5-trisphosphate dependent Rac exchange factor 2	80243	8:67952395-68231378	Yes	8q13.2	melanoma, pancreatic ductal adenocarcinoma	oncogene			6230420N16Rik,80243,DEPDC2,DEP_2,ENSG00000046889,FLJ12987,P-REX2,PREX2
PRF1	perforin 1 (pore forming protein)	5551	10:70598053-70600902	10q22		various leukaemia, lymphoma	TSG		yes	5551,ENSG00000180644,FLH2,HPLH2,MGC65093,P1,P14222,PFP,PRF1
PRKACA	protein kinase cAMP-activated catalytic subunit alpha	5566	19:14093112-14117547	Yes	19p13.1	fibrolamellar hepatocellular carcinoma, cortisol secreting adrenal adenoma	oncogene	DNAJB1		5566,ENSG00000072062,MGC102831,MGC48865,P17612,PKACA,PRKACA
PRKAR1A	protein kinase, cAMP-dependent, regulatory, type I, alpha (tissue specific extinguisher 1)	5573	17:68515400-68530449	Yes	17q23-q24	papillary thyroid	myxoma, endocrine, papillary thyroid	oncogene, TSG, fusion	RET		5573,CAR,CNC,CNC1,DKFZp779L0468,ENSG00000108946,MGC17251,P10644,PKR1,PPNAD1,PRKAR1,PRKAR1A,TSE1
PRKCB	protein kinase C beta	5579	16:23836176-24214816	16p12.2-p12.1	adult T-cell lymphoma-leukaemia		5579,ENSG00000166501,MGC41878,P05771,PKC-beta,PKCB,PRKCB,PRKCB1,PRKCB2
PRPF40B	pre-mRNA processing factor 40 homolog B	25766	12:49630608-49644192	12q13.12	melanoma, colon carcinoma, MDS		25766,ENSG00000110844,HYPC,PRPF40B
PRRX1	paired related homeobox 1	5396	1:170664220-170730332	1q24	AML		fusion	NUP98		5396,ENSG00000116132,PRRX1
PSIP1	PC4 and SFRS1 interacting protein 1 (LEDGF)	11168	9:15471207-15510188	Yes	9p22.3	AML		oncogene, fusion	NUP98		11168,ENSG00000164985,PSIP1,PSIP2
PTCH1	Homolog of Drosophila Patched gene	5727	9:95446912-95508361	9q22.3	skin basal cell, medulloblastoma	skin basal cell, medulloblastoma	TSG			5727,BCNS,ENSG00000185920,FLJ26746,FLJ42602,HPE7,NBCCS,PTC,PTC1,PTCH,PTCH1,Q13635,RP11-435O5_3
PTEN	phosphatase and tensin homolog gene	5728	10:87864470-87965472	Yes	10q23.3	glioma, prostate, endometrial	harmartoma, glioma, prostate, endometrial	TSG			5728,BZS,ENSG00000171862,MGC11227,MHAM,MMAC1,P60484,PTEN,PTEN1
PTK6	protein tyrosine kinase 6	5753	20:63529536-63537314	Yes	20q13.3	renal, gastric, head and neck, ovarian, others	oncogene, TSG		5753,BRK,ENSG00000101213,FLJ42088,PTK6,Q13882
PTPN11	protein tyrosine phosphatase, non-receptor type 11	5781	12:112419112-112504764	12q24.1	JMML, AML, MDS	oncogene		yes	5781,BPTP3,CFC,ENSG00000179295,MGC14433,NS1,PTP-1D,PTP2C,PTPN11,Q06124,SH-PTP2,SH-PTP3,SHP-2,SHP2
PTPN13	protein tyrosine phosphatase, non-receptor type 13	5783	4:86635257-86814551	Yes	4q21.3	lung, NSCLC, gastric, peritoneal carcinomatosis	hepatocellular	TSG			5783,DKFZp686J1497,ENSG00000163629,FAP-1,PNP1,PTP-BAS,PTP-BL,PTP1E,PTPL1,PTPLE,PTPN13,Q12923
PTPN6	protein tyrosine phosphatase, non-receptor type 6	5777	12:6951513-6960864	12p13.31	DLBCL		TSG			5777,ENSG00000111679,HCP,HCPH,PTP-1C,PTPN6,SHP-1,SHP1
PTPRB	protein tyrosine phosphatase, receptor type, B	5787	12:70521489-70609814	12q15-q21	angiosarcoma	TSG			5787,DKFZp686E2262,DKFZp686H15164,ENSG00000127329,FLJ44133,HPTP-BETA,HPTPB,MGC142023,MGC59935,P23467,PTPB,PTPRB,R-PTP-BETA
PTPRC	protein tyrosine phosphatase, receptor type, C	5788	1:198639275-198756181	1q31-q32	T-ALL		TSG			5788,B220,CD45,ENSG00000081237,GP180,LCA,LY5,PTPRC,T200
PTPRD	protein tyrosine phosphatase, receptor type D	5789	9:8317874-8733843	9p24.1-p23	lung cancer, kidney cancer, HNSCC, glioblastoma	TSG			5789,ENSG00000153707,HPTP,HPTP-DELTA,HPTPD,MGC119750,MGC119751,MGC119752,MGC119753,PTPD,PTPRD,R-PTP-DELTA
PTPRK	protein tyrosine phosphatase, receptor type, K	5796	6:127970227-128520358	6q22.2-q22.3	colorectal	TSG, fusion	RSPO3		5796,DKFZp686C2268,DKFZp779N1045,ENSG00000152894,PTPRK,R-PTP-kappa,RP3-480J14_1
PTPRT	protein tyrosine phosphatase, receptor type T	11122	20:42080879-43189733	Yes	20q12-q13	HNSCC, colorectal cancer, gastric cancer, lung cancer, melanoma	TSG			11122,ENSG00000196090,KIAA0283,O14522,PTPRT,RP5-1121H13_2,RPTPrho
PWWP2A	PWWP domain containing 2A	114825	5:160078155-160119388	5q33.3	Spitzoid tumour	fusion	ROS1		114825,ENSG00000170234,KIAA1935,MGC132770,MST101,PWWP2A,Q8IYR3_HUMAN,Q96N64
QKI	QKI, KH domain containing, RNA binding	9444	6:163415194-163570710	Yes	6q26	angiocentric glioma, colorectal cancer	oncogene, TSG	MYB		9444,DKFZp586I0923,ENSG00000112531,Hqk,Q96PU8,QK,QK3,QKI
RABEP1	rabaptin, RAB GTPase binding effector protein 1	9135	17:5282488-5383224	Yes	17p13.2	CMML		fusion	PDGFRB		9135,ENSG00000029725,Q15276,RAB5EP,RABEP1,RABPT5,neurocrescin,rabaptin-5
RAC1	ras-related C3 botulinum toxin substrate 1 (rho family, small GTP binding protein Rac1)	5879	7:6374736-6402446	Yes	7p22	melanoma, carcinoma	oncogene			5879,ENSG00000136238,MGC111543,MIG5,P63000,RAC1,TC-25,p21-Rac1
RAD17	RAD17 checkpoint clamp loader component	5884	5:68677728-68677884	5q13.2	lymphoma, colon cancer	TSG
RAD21	RAD21 homolog (S. pombe)	5885	8:116847500-116866729	Yes	8q24.11	AML, endometrium, colorectal, lung	oncogene, TSG	yes	5885,ENSG00000164754,FLJ25655,FLJ40596,HR21,HRAD21,KIAA0078,MCD1,NXP1,O60216,RAD21,SCC1,hHR21
RAD51B	RAD51 paralog B	5890	14:67823544-68594603	14q23-q24.2	lipoma, uterine leiomyoma	TSG, fusion	HMGA2		5890,ENSG00000182185,MGC34245,O15315,R51H2,RAD51B,RAD51L1,REC2,hREC2
RAF1	v-raf-1 murine leukemia viral oncogene homolog 1	5894	3:12584514-12618721	Yes	3p25	pilocytic astrocytoma, prostate	oncogene, fusion	SRGAP3, ESRP1	5894,CRAF,ENSG00000132155,P04049,RAF1,Raf-1,c-Raf
RALGDS	ral guanine nucleotide dissociation stimulator	5900	9:133098587-133121154	9q34.3	PMBL, Hodgkin lymphoma,	fusion	CIITA		5900,ENSG00000160271,FLJ20922,Q12967,RALGDS,RGF,RalGEF
RANBP2	RAN binding protein 2	5903	2:108719607-108783901	Yes	2q12.3	inflammatory myofibroblastic tumour	TSG, fusion	ALK		5903,ENSG00000153201,NUP358,P49792,RANBP2,TRP1,TRP2
RAP1GDS1	RAP1, GTP-GDP dissociation stimulator 1	5910	4:98261566-98442117	Yes	4q21-q25	T-ALL		oncogene, fusion	NUP98		5910,ENSG00000138698,GDS1,MGC118859,MGC118861,P52306,RAP1GDS1
RARA	retinoic acid receptor, alpha	5914	17:40331219-40356226	17q12	APL		oncogene, fusion	PML, ZBTB16, TRIM24, NUMA1, NPM1	5914,ENSG00000131759,NR1B1,RAR,RARA
RB1	retinoblastoma gene	5925	13:48303913-48480071	Yes	13q14	retinoblastoma, sarcoma, breast, small cell lung carcinoma	retinoblastoma, sarcoma, breast, small cell lung carcinoma	TSG			5925,ENSG00000139687,OSRC,P06400,RB,RB1
RBM10	RNA binding motif protein 10	8241	X:47147482-47186599	Yes	Xp11.3	lung adenocarcinoma	TSG		yes	8241,CTD-2522E6_5,DXS8237E,ENSG00000182872,GPATC9,GPATCH9,KIAA0122,MGC1132,MGC997,P98175,RBM10,ZRANB5
RBM15	RNA binding motif protein 15	64783	1:110339407-110345610	Yes	1p13	acute megakaryocytic leukaemia	fusion	MKL1		64783,ENSG00000162775,OTT,OTT1,Q96T37,RBM15
RECQL4	RecQ protein-like 4	9401	8:144511431-144517784	8q24.3		osteosarcoma, skin basal cell, skin sqamous cell	oncogene, TSG		9401,ENSG00000160957,RECQ4,RECQL4,RTS,RecQ4
REL	v-rel reticuloendotheliosis viral oncogene homolog (avian)	5966	2:60881841-60922535	2p13-p12	Hodgkin lymphoma	oncogene			5966,C-Rel,ENSG00000162924,I-Rel,REL
RET	ret proto-oncogene	5979	10:43077259-43128269	10q11.2	medullary thyroid, papillary thyroid, pheochromocytoma, NSCLC, Spitzoid tumour	medullary thyroid, papillary thyroid, pheochromocytoma	oncogene, fusion	H4, PRKAR1A, NCOA4, PCM1, GOLGA5, TRIM33, KTN1, TRIM27, HOOK3, KIF5B, CCDC6	yes	5979,CDHF12,ENSG00000165731,HSCR1,MEN2A,MEN2B,MTC1,P07949,PTC,RET,RET-ELE1,RET51
RFWD3	ring finger and WD repeat domain 3	55159	16:74623928-74661449	16q23.1	lung cancer	TSG			55159,ENSG00000168411,FLJ10520,Q6PCD5,RFWD3,RNF201
RGPD3	RANBP2-like and GRIP domain containing 3	653489	2:106405219-106468288	2q12.2	endometrioid adenocarcinoma			A6NKT7,RGPD3
RGS7	regulator of G protein signaling 7	6000	1:240776163-241355776	1q43	melanoma				6000,ENSG00000182901,RGS7
RHOA	ras homolog family member A	387	3:49360209-49375589	Yes	3p21.3	diffuse gastric, T cell lymphomas, paediatric Burkitt lymphoma	oncogene, TSG		387,ARH12,ARHA,ENSG00000067560,RHO12,RHOA,RHOH12,Rho12,RhoA
RHOH	ras homolog family member H	399	4:40243387-40243962	Yes	4p13	NHL		TSG, fusion	BCL6		399,ARHH,ENSG00000168421,RHOH,RhoH,TTF
RMI2	RecQ mediated genome instability 2	116028	16:11345472-11350790	16p13.13	PMBL, Hodgkin lymphoma	TSG, fusion	CIITA		116028,C16orf75,ENSG00000175643,MGC24665,RMI2
RNF213	ring finger protein 213	57674	17:80340149-80393498	Yes	17q25.3	ALCL		fusion	ALK		57674,C17orf27,ENSG00000173821,KIAA1554,Q63HN8,RNF213
RNF43	ring finger protein 43	54894	17:58354943-58415577	Yes	17q23.2	cholangiocarcinoma, ovary, pancreas	TSG			54894,DKFZp781H02126,DKFZp781H0392,FLJ20315,MGC125630,Q68DV7,RNF124,RNF43,URCC
ROBO2	roundabout guidance receptor 2	6092	3:77040786-77646055	3p12.3	colorectal adenocarcinoma, melanoma	TSG			6092,ENSG00000185008,KIAA1568,Q9HCK4,ROBO2,SAX3
ROS1	v-ros UR2 sarcoma virus oncogene homolog 1 (avian)	6098	6:117288492-117425656	Yes	6q22	glioblastoma, NSCLC, Spitzoid tumour, cholangiocarcinoma, borderline ovarian	oncogene, fusion	GOPC, SDC4, SLC34A2, EZR, LRIG3, HLA-A, MYO5A, PPFIBP1, ERC1, CLIP1, TPM3, ZCCHHC8, KIAA1598, PWWP2A	6098,ENSG00000047936,MCF3,P08922,ROS,ROS1,RP1-179P9_1
RPL10	ribosomal protein L10	6134	X:154398520-154400854	Xq28	T-ALL		TSG			6134,DKFZp686J1851,DXS648,DXS648E,ENSG00000147403,FLJ23544,FLJ27072,P27635,QM,RPL10,XX-FW83563B9_1
RPL22	ribosomal protein L22 (EAP)	6146	1:6186672-6199573	1p36.31	AML, CML	TSG, fusion	RUNX1		6146,EAP,RPL22
RPL5	ribososomal protein L5	6125	1:92832115-92841865	1p22.1	T-ALL		TSG		yes	6125,ENSG00000122406,MGC117339,MSTP030,P46777,RPL5
RPN1	ribophorin I	6184	3:128620411-128650800	3q21.3-q25.2	AML		fusion	MECOM		6184,ENSG00000163902,OST1,P04843,RPN1
RSPO2	R-spondin 2	340419	8:107901075-108082638	8q23.1	colorectal	TSG, fusion	EIF3E		340419,ENSG00000147655,MGC35555,MGC43342,Q6UXX9,RSPO2
RSPO3	R-spondin 3	84870	6:127119193-127196007	6q22.33	colorectal	oncogene, fusion	PTPRK		84870,CRISTIN1,ENSG00000146374,FLJ14440,PWTSR,Q9BXY4,RSPO3,THSD2
RUNDC2A	RUN domain containing 2A	92017	16:11976807-12052226	16p13.13	PMBL, Hodgkin lymphoma	fusion	CIITA		84127,ENSG00000140660,FLJ12363,Q9HA26,RUNDC2A
RUNX1	runt-related transcription factor 1 (AML1)	861	21:34792135-35048899	21q22.3	AML, pre B-ALL, T-ALL	oncogene, TSG, fusion	RPL22, MECOM, CBFA2T3, RUNX1T1, ETV6, AFF3	861,AML1,AMLCR1,CBFA2,ENSG00000159216,PEBP2A2,Q01196,RUNX1
RUNX1T1	runt-related transcription factor 1; translocated to, 1 (cyclin D-related)	862	8:91960242-92017340	8q22	AML		oncogene, TSG, fusion	KMT2A, RUNX1	862,ENSG00000079102,RUNX1T1
S100A7	S100 calcium binding protein A7	6278	1:153457806-153459013	1q21.3	melanoma, T-cell lymphoma	fusion	VAV1		6278,ENSG00000143556,P31151,PSOR1,S100A7,S100A7c
SALL4	spalt like transcription factor 4	57167	20:51784265-51802408	20q13.2	colorectal cancer, breast cancer, prostate cancer, glioblastoma, melanoma	oncogene			57167,DRRS,ENSG00000101115,HSAL4,MGC133050,Q9UJQ4,SALL4,ZNF797,dJ1112F19_1
SBDS	Shwachman-Bodian-Diamond syndrome protein	51119	7:66988371-66995417	7q11		AML, MDS	TSG			51119,CGI-97,ENSG00000126524,FLJ10917,Q9Y3A5,SBDS,SWDS
SDC4	syndecan 4	6385	20:45327264-45348384	20q12	NSCLC		fusion	ROS1		6385,ENSG00000124145,MGC22217,P31431,SDC4,SYND4
SDHA	succinate dehydrogenase complex, subunit A, flavoprotein (Fp)	6389	5:218356-256420	Yes	5p15	GIST, paraganglioma	paraganglioma	TSG			6389,ENSG00000073578,FP,P31040,SDH2,SDHA,SDHF
SDHAF2	succinate dehydrogenase complex assembly factor 2	54949	11:61430147-61446071	11q12.2		paraganglioma	TSG			54949,C11orf79,ENSG00000167985,FLJ20487,SDHAF2
SDHB	succinate dehydrogenase complex, subunit B, iron sulfur (Ip)	6390	1:17018881-17054019	1p36.1-p35	paraganglioma, pheochromocytoma	TSG			6390,ENSG00000117118,IP,PGL4,SDH,SDH1,SDHB,SDHIP
SDHC	succinate dehydrogenase complex, subunit C, integral membrane protein, 15kDa	6391	1:161314406-161362433	1q21		paraganglioma, pheochromocytoma	TSG			6391,CYB560,CYBL,ENSG00000143252,PGL3,QPS1,SDH3,SDHC
SDHD	succinate dehydrogenase complex, subunit D, integral membrane protein	6392	11:112086908-112094970	11q23		paraganglioma, pheochromocytoma	TSG			6392,CBT1,ENSG00000204370,O14521,PGL,PGL1,SDH4,SDHD
2005-09-01	septin 5	5413	22:19714590-19722485	22q11.21	AML		fusion	KMT2A		5413,ENSG00000184702,H5,HCDCREL-1,PNUTL1,Q99719,SEPT5
2006-09-01	septin 6	23157	X:119618762-119693105	Xq24	AML		fusion	KMT2A		23157,ENSG00000125354,KIAA0128,MGC16619,MGC20339,Q14141,RP5-876A24_2,SEP2,SEPT6
2009-09-01	septin 9	10801	17:77320327-77498658	17q25	AML*		fusion	KMT2A		10801,AF17q25,ENSG00000184640,KIAA0991,MSF,MSF1,PNUTL4,SEPT9,SINT1,SeptD1
SET	SET translocation	6418	9:128689583-128694664	9q34	T-ALL		oncogene, fusion	NUP214		2PP2A,6418,ENSG00000119335,I2PP2A,IGAAD,PHAPII,SET,TAF-IBETA
SETBP1	SET binding protein 1	26040	18:44701347-45063698	18q21.1	aCML, sAML, MDS/MPN-U, CMML, JMML	neuroepithelial tumours	oncogene, fusion	NUP98		26040,A6H8W5,ENSG00000152217,KIAA0437,Q6P6C3,Q9UEF3,Q9Y6X0,SEB,SETBP1
SETD1B	SET domain containing 1B	23067	12:121819473-121830240	12q24.31	CRC, endometrium	TSG			23067,ENSG00000139718,SETD1B
SETD2	SET domain containing 2	29072	3:47017093-47123126	3p21.31	clear cell renal carcinoma	TSG			29072,ENSG00000181555,SETD2
SF3B1	splicing factor 3b, subunit 1, 155kDa	23451	2:197392303-197434999	2q33.1	myelodysplastic syndrome	oncogene			23451,ENSG00000115524,O75533,PRP10,PRPF10,SAP155,SF3B1,SF3b155
SFPQ	splicing factor proline/glutamine rich(polypyrimidine tract binding protein associated)	6421	1:35184456-35193049	Yes	1p34.3	papillary renal	TSG, fusion	TFE3		6421,ENSG00000116560,P23246,PSF,SFPQ
SFRP4	secreted frizzled related protein 4	6424	7:37907479-37916537	7p14.1	colorectal cancer, melanoma, SCC, gastric cancer, oesophageal SCC	TSG		yes	6424,ENSG00000106483,FRP-4,FRPHE,MGC26498,Q6FHJ7,SFRP4,frpHE
SGK1	serum/glucocorticoid regulated kinase 1	6446	6:134170268-134174807	6q23.2	Nodular lymphocyte predominant Hodgkin lymphoma	oncogene			6446,ENSG00000118515,O00141,SGK,SGK1
SH2B3	SH2B adaptor protein 3	10019	12:111418146-111448302	12q24.12	MPN, sAML, erythrocytosis, B-ALL	TSG		yes	10019,ENSG00000111252,LNK,Q9UQQ2,SH2B3
SH3GL1	SH3-domain GRB2-like 1 (EEN)	6455	19:4361600-4400368	19p13.3	AL		oncogene, fusion	KMT2A		6455,CNSA1,EEN,ENSG00000141985,Q99961,SH3D2B,SH3GL1,SH3P8
SIRPA	signal regulatory protein alpha	140885	20:1895448-1937568	20p13	HNSCC, colorectal cancer, Lung SCC	TSG			140885,BIT,CD172A,CD172a,ENSG00000198053,MFR,MYD-1,P84,PTPNS1,SHPS-1,SHPS1,SIRP,SIRP-ALPHA-1,SIRPA,SIRPalpha,SIRPalpha2
SIX1	SIX homeobox 1	6495	14:60646283-60649189	14q23.1	Wilms tumour	oncogene			6495,BOS3,DFNA23,ENSG00000126778,Q15475,SIX1,TIP39
SIX2	SIX homeobox 2	10736	2:45006170-45009110	2p21	Wilms tumour	oncogene			10736,ENSG00000170577,Q9NPC8,SIX2
SKI	SKI proto-oncogene	6497	1:2228767-2306765	1p36.33-p36.32	melanoma	oncogene			6497,ENSG00000157933,P12755,SKI,SKV
SLC34A2	solute carrier family 34 (sodium phosphate), member 2	10568	4:25662501-25676749	Yes	4p15.2	NSCLC		TSG, fusion	ROS1		10568,ENSG00000157765,FLJ90534,NAPI-3B,NAPI-IIb,NPTIIb,O95436,SLC34A2
SLC45A3	solute carrier family 45, member 3	85414	1:205659234-205664656	Yes	1q32	prostate		fusion	ETV1, ETV5, ELK4, ERG, BRAF	85414,ENSG00000158715,IPCA-6,IPCA6,PCANAP6,PRST,Q96JT2,SLC45A3
SMAD2	SMAD family member 2	4087	18:47841827-47896756	Yes	18q21	colorectal carcinoma, hepatocellular carcinoma	TSG			4087,ENSG00000175387,JV18,JV18-1,MADH2,MADR2,MGC22139,MGC34440,SMAD2,hMAD-2,hSMAD2
SMAD3	SMAD family member 3	4088	15:67066155-67190536	Yes	15q21-q22	colorectal carcinoma, oral squamous cell carcinoma	TSG			4088,DKFZP586N0721,DKFZp686J10186,ENSG00000166949,HSPC193,HsT17436,JV15-2,MADH3,MGC60396,P84022,SMAD3,Smad 3,Smad3
SMAD4	SMAD family member 4	4089	18:51047047-51078467	18q21.1	colorectal, pancreatic, small intestine	gastrointestinal polyp	TSG			4089,DPC4,ENSG00000141646,JIP,MADH4,Q13485,SMAD4
SMARCA4	SWI/SNF related, matrix associated, actin dependent regulator of chromatin, subfamily a, member 4	6597	19:10984152-11061816	19p13.2	NSCLC, SCCOHT	TSG			6597,BAF190,BRG1,ENSG00000127616,FLJ39786,P51532,SMARCA4,SNF2,SNF2-BETA,SNF2L4,SNF2LB,SWI2,hSNF2b
SMARCB1	SWI/SNF related, matrix associated, actin dependent regulator of chromatin, subfamily b, member 1	6598	22:23787170-23834180	22q11	malignant rhabdoid	malignant rhabdoid	TSG			6598,BAF47,ENSG00000099956,INI1,Ini1,Q12824,RDT,SMARCB1,SNF5,SNF5L1,Sfh1p,Snr1,hSNFS
SMARCD1	SWI/SNF related, matrix associated, actin dependent regulator of chromatin, subfamily d, member 1	6602	12:50085487-50099000	12q13-q14	breast		TSG			6602,BAF60A,CRACD1,ENSG00000066117,Q96GM5,Rsc6p,SMARCD1
SMARCE1	SWI/SNF related, matrix associated, actin dependent regulator of chromatin, subfamily e, member 1	6605	17:40628785-40645626	17q21.2		meningioma	TSG			6605,BAF57,ENSG00000073584,Q969G3,SMARCE1
SMC1A	structural maintenance of chromosomes 1A	8243	X:53380103-53422600	Xp11.22	AML		TSG		yes	8243,CDLS2,DKFZp686L19178,DXS423E,ENSG00000072501,KIAA0178,MGC138332,Q14683,RP6-29D12_1,SB1_8,SMC1,SMC1A,SMC1L1,SMC1alpha,SMCB,Smcb
SMO	smoothened homolog (Drosophila)	6608	7:129189152-129212451	7q31-q32	skin basal cell	oncogene			6608,ENSG00000128602,Gx,Q99835,SMO,SMOH
SND1	staphylococcal nuclease and tudor domain containing 1	27044	7:127652374-128092058	7q31.3	pancreas acinar carcinoma	oncogene, fusion	BRAF		27044,ENSG00000197157,Q7KZF4,SND1,TDRD11,p100
SOCS1	suppressor of cytokine signaling 1	8651	16:11254843-11255478	16p13.13	Hodgkin lymphoma, PMBL	TSG			8651,CIS1,CISH1,Cish1,ENSG00000185338,JAB,O15524,SOCS-1,SOCS1,SSI-1,SSI1,TIP3
SOX2	SRY (sex determining region Y)-box 2	6657	3:181712361-181713314	3q26.3-q27	NSCLC, oesophageal squamous carcinoma	oncogene		yes	6657,ANOP3,ENSG00000181449,MCOPS3,MGC2413,P48431,SOX2
SOX21	SRY-box 21	11166	13:94711219-94712049	13q32.1	multiple myeloma	TSG			11166,ENSG00000125285,Q9Y651,SOX21,SOX25
SPECC1	sperm antigen with calponin homology and coiled-coil domains 1	92521	17:20096653-20314066	17p11.2	JMML		fusion	PDGFRB		92521,CYTSB,ENSG00000128487,FLJ36955,HCMOGT-1,NSP,Q5M775,SPECC1
SPEN	spen family transcriptional repressor	23013	1:15848068-15939427	1p36	SMZL, adenoid cystic carcinoma, DLBCL	TSG			23013,ENSG00000065526,KIAA0929,MINT,Q96T58,RP1-134O19_1,SHARP,SPEN
SPOP	speckle type POZ protein	8405	17:49600378-49622810	Yes	17q21.33	prostate, endometrial	prostate cancer	TSG			8405,ENSG00000121067,O43791,SPOP,TEF2
SRC	SRC proto-oncogene, non-receptor tyrosine kinase	6714	20:37384154-37403379	20q11.23	colorectal cancer, endometrial carcinoma	oncogene			6714,ASV,ENSG00000197122,P12931,SRC,SRC1,c-SRC,c-src,p60-Src
SRGAP3	SLIT-ROBO Rho GTPase activating protein 3	9901	3:8985519-9248951	3p25.3	pilocytic astrocytoma	fusion	RAF1		9901,ARHGAP14,ENSG00000196220,KIAA0411,MEGAP,SRGAP3,WRP
SRSF2	serine/arginine-rich splicing factor 2	6427	17:76736161-76737160	17q25	MDS, CLL		oncogene			6427,Q01130,SFRS2,SRSF2
SRSF3	serine/arginine-rich splicing factor 3	6428	6:36596763-36601989	6p21	follicular lymphoma	oncogene, fusion	BCL6		6428,ENSG00000112081,P84103,SFRS3,SRSF3,SRp20
SS18	synovial sarcoma translocation, chromosome 18	6760	18:26018354-26090569	18q11.2	synovial sarcoma	fusion	SSX1, SSX2, SSX4	6760,ENSG00000141380,Q15532,SS18,SSXT,SYT
SS18L1	synovial sarcoma translocation gene on chromosome 18-like 1	26039	20:62143822-62179209	20q13.3	synovial sarcoma	fusion	SSX1		26039,ENSG00000184402,KIAA0693,O75177,SS18L1
SSX1	synovial sarcoma, X breakpoint 1	6756	X:48257242-48266387	Xp11.23-p11.22	synovial sarcoma	oncogene, fusion	SS18		6756,ENSG00000126752,MGC150425,MGC5162,Q16384,RP11-552E4_1,SSRC,SSX1
SSX2	synovial sarcoma, X breakpoint 2	6757	X:52752681-52789480	Xp11.23-p11.22	synovial sarcoma	oncogene, fusion	SS18		6757,ENSG00000157950,HD21,HOM-MEL-40,MGC119055,MGC15364,MGC3884,RP11-552J9_2,SSX,SSX2
SSX4	synovial sarcoma, X breakpoint 4	6759	X:48391869-48411372	Xp11.23	synovial sarcoma	oncogene, fusion	SS18		6759,ENSG00000204645,MGC119056,MGC12411,O60224,SSX4
STAG1	stromal antigen 1	10274	3:136338254-136630898	3q22.3	colorectal cancer, AML	TSG			10274,DKFZp781D1416,ENSG00000118007,SA-1,SA1,STAG1
STAG2	stromal antigen 2	10735	X:124022628-124100597	Xq25	bladder carcinoma, glioblastoma, melanoma, Ewing's sarcoma, myeloid neoplasms	TSG			10735,DKFZp686P168,DKFZp781H1753,ENSG00000101972,FLJ25871,RP11-517O1_1,SA-2,SA2,STAG2,bA517O1_1
STAT3	signal transducer and activator of transcription 3 (acute-phase response factor)	6774	17:42315745-42348516	17q21.31	T-cell large granular lymphocytic leukaemia	paediatric large granular lymphocytic leukaemia	oncogene		yes	6774,APRF,ENSG00000168610,FLJ20882,MGC16063,P40763,STAT3
STAT5B	signal transducer and activator of transcription 5B	6777	17:42201738-42232127	17q11.2	large granular lymphocytic leukaemia, skin basal cell, APL	oncogene, TSG, fusion	RARA	yes	6777,ENSG00000173757,P51692,STAT5,STAT5B
STAT6	signal transducer and activator of transcription 6, interleukin-4 induced	6778	12:57096572-57108278	12q13	solitary fibrous tumour, meningeal haemangiopericytoma	oncogene, fusion	NAB2		6778,D12S1644,ENSG00000166888,IL-4-STAT,P42226,STAT6,STAT6B,STAT6C
STIL	SCL/TAL1 interrupting locus	6491	1:47251136-47310319	1p32	T-ALL		oncogene, fusion	TAL1		6491,ENSG00000123473,Q15468,SIL,STIL
STK11	serine/threonine kinase 11 gene (LKB1)	6794	19:1206914-1226647	19p13.3	NSCLC, pancreatic	jejunal hamartoma, ovarian, testicular, pancreatic	TSG			6794,ENSG00000118046,LKB1,PJS,Q15831,STK11
STRN	striatin, calmodulin binding protein	6801	2:36849456-36966463	2p22.2	anaplastic thyroid, papillary thyroid, lung	fusion	ALK		6801,ENSG00000115808,MGC125642,O43815,SG2NA,STRN
SUFU	suppressor of fused homolog (Drosophila)	51684	10:102504153-102630155	10q24.32	medulloblastoma	medulloblastoma	TSG			51684,ENSG00000121410,PRO1280,Q9UMX1,RP11-47A8_1,SUFU,SUFUH,SUFUXL
SUZ12	suppressor of zeste 12 homolog (Drosophila)	23512	17:31937247-31999003	Yes	17q11.2	endometrial stromal tumour	oncogene, TSG, fusion	JAZF1		23512,CHET9,ENSG00000178691,JJAZ1,KIAA0160,Q15022,SUZ12
SYK	spleen tyrosine kinase	6850	9:90843899-90895600	9q22	MDS, peripheral T-cell lymphoma	oncogene, fusion	ETV6, ITK		6850,ENSG00000165025,P43405,SYK
TAF15	TAF15 RNA polymerase II, TATA box binding protein (TBP)-associated factor, 68kDa	8148	17:35809571-35846946	17q11.1-q11.2	extraskeletal myxoid chondrosarcoma, ALL	oncogene, fusion	NR4A3, CHN1, ZNF384	8148,ENSG00000172660,Npl3,Q92804,RBP56,TAF15,TAF2N,hTAFII68
TAL1	T-cell acute lymphocytic leukemia 1 (SCL)	6886	1:47219720-47225888	1p32	lymphoblastic leukaemia/biphasic	oncogene, fusion	TRD, STIL		6886,ENSG00000162367,P17542,SCL,TAL1,TCL5,tal-1
TAL2	T-cell acute lymphocytic leukemia 2	6887	9:108424779-108425393	9q31	T-ALL		oncogene, fusion	TRB
TBL1XR1	transducin (beta)-like 1 X-linked receptor 1	79718	3:177025498-177064977	Yes	3q26.32	splenic marginal zone lymphoma, primary central nervous system lymphoma, colorectal carcinoma, gallbladder carcinoma	oncogene, TSG, fusion	79718,C21,DC42,FLJ12894,IRA1,TBL1XR1,TBLR1
TBX3	T-box 3	6926	12:114671841-114683200	12q24.21	breast, large intestine, skin	oncogene, TSG	yes	6926,ENSG00000135111,O15119,TBX3,TBX3-ISO,UMS,XHL
TCEA1	transcription elongation factor A (SII), 1	6917	8:53970288-53984488	8q11.2	salivary adenoma	fusion	PLAG1		6917,ENSG00000187735,TCEA1
TCF12	transcription factor 12 (HTF4, helix-loop-helix transcription factors 4)	6938	15:56919914-57288514	15q21	extraskeletal myxoid chondrosarcoma	fusion	NR4A3		6938,ENSG00000140262,HEB,HTF4,HsT17266,TCF12
TCF3	transcription factor 3 (E2A immunoglobulin enhancer binding factors E12/E47)	6929	19:1611707-1650248	19p13.3	pre B-ALL		oncogene, TSG, fusion	PBX1, HLF, TFPT	6929,E2A,ENSG00000071564,ITF1,MGC129647,MGC129648,P15923,TCF3
TCF7L2	transcription factor 7-like 2	6934	10:112950757-113165972	Yes	10q25.3	colorectal	oncogene, fusion	VTI1A		6934,ENSG00000148737,TCF-4,TCF7L2
TCL1A	T-cell leukemia/lymphoma 1A	8115	14:95711755-95714066	Yes	14q32.1	T-CLL		oncogene, fusion	TRA		8115,ENSG00000100721,P56279,TCL1,TCL1A
TEC	tec protein tyrosine kinase	7006	4:48137416-48228614	4p12-p11	myxoid chondrosarcoma	oncogene, fusion		7006,ENSG00000135605,MGC126760,MGC126762,P42680,PSCTK4,TEC
TERT	telomerase reverse transcriptase	7015	5:1253728-1294989	Yes	5p15.33	melanoma, glioblastoma, hepatocellular carcinoma, bladder, skin basal cell, skin squamous cell, mesothelioma, medulloblastoma, other tumour types	melanoma	oncogene, TSG	yes	7015,EST2,O14746,O14783,Q2XS35,Q8N6C3,Q8NG46,TCS1,TERT,TP2,TRT,hEST2
TET1	tet methylcytosine dioxygenase 1	80312	10:68572340-68691815	Yes	10q21	AML		oncogene, TSG, fusion	KMT2A		80312,CXXC6,ENSG00000138336,KIAA1676,LCX,Q8NFU7,TET1,bA119F7_1
TET2	tet oncogene family member 2	54790	4:105233943-105276519	4q24	MDS		TSG			54790,ENSG00000168769,FLJ20032,KIAA1546,MGC125715,Q6N021,TET2
TFE3	transcription factor binding to IGHM enhancer 3	7030	X:49030158-49043226	Yes	Xp11.22	papillary renal, alveolar soft part sarcoma, renal	oncogene, fusion	SFPQ, ASPSCR1, PRCC, NONO, CLTC	7030,ENSG00000068323,RCCP2,TFE3,TFEA
TFEB	transcription factor EB	7942	6:41684599-41691213	6p21	renal cell carcinoma (childhood epithelioid)	oncogene, fusion	ALPHA		7942,AlphaTFEB,ENSG00000112561,P19484,TCFEB,TFEB
TFG	TRK-fused gene	10342	3:100713687-100748532	3q11-q12	papillary thyroid, ALCL, NSCLC, extraskeletal myxoid chondrosarcoma	fusion	NTRK1, ALK, NR4A3	10342,ENSG00000114354,Q92734,TF6,TFG
TFPT	TCF3 (E2A) fusion partner (in childhood leukaemia)	29844	19:54107050-54115269	19q13	pre-B ALL		fusion	TCF3		29844,ENSG00000105619,P0C1Z6,TFPT
TFRC	transferrin receptor (p90, CD71)	7037	3:196051942-196077099	3q29	NHL		fusion	BCL6		7037,CD71,ENSG00000072274,P02786,TFR1,TFRC
TGFBR2	transforming growth factor beta receptor II	7048	3:30606884-30691599	Yes	3p22	head and neck, colorectal	colorectal	TSG		yes	7048,AAT3,ENSG00000163513,FAA3,HNPCC6,MFS2,P37173,RIIC,TAAD2,TGFBR2,TGFR-2,TGFbeta-RII
THRAP3	thyroid hormone receptor associated protein 3 (TRAP150)	9967	1:36282564-36304017	1p34.3	aneurysmal bone cyst	fusion	USP6		9967,ENSG00000054118,FLJ22082,MGC133082,MGC133083,Q9Y2W1,THRAP3,TRAP150
TLX1	T-cell leukemia, homeobox 1 (HOX11)	3195	10:101131543-101136914	10q24	T-ALL		oncogene, fusion	TRB, TRD		3195,ENSG00000107807,HOX11,P31314,TCL3,TLX1
TLX3	T-cell leukemia, homeobox 3 (HOX11L2)	30012	5:171309367-171311600	5q35.1	T-ALL		oncogene, fusion	BCL11B		30012,ENSG00000164438,HOX11L2,O43711,RNX,TLX3
TMEM127	transmembrane protein 127	55654	2:96253808-96265381	2q11.2		pheochromocytoma, renal cell carcinoma	TSG			55654,ENSG00000135956,FLJ20507,FLJ22257,O75204,TMEM127
TMPRSS2	transmembrane protease, serine 2	7113	21:41466142-41498133	Yes	21q22.3	prostate		fusion	ERG, ETV1, ETV4, ETV5	7113,ENSG00000184012,O15393,PRSS10,TMPRSS2
TNC	tenascin C	3371	9:115021157-115091018	9q33.1	SCC, melanoma	oncogene			3371,ENSG00000041982,HXB,P24821,TN,TNC
TNFAIP3	tumor necrosis factor, alpha-induced protein 3	7128	6:137871228-137881319	Yes	6q23	marginal zone B-cell lymphomas, Hodgkin lymphoma, PMBL	TSG			7128,A20,ENSG00000118503,MGC104522,MGC138687,MGC138688,OTUD7C,P21580,TNFA1P2,TNFAIP3
TNFRSF14	tumor necrosis factor receptor superfamily, member 14 (herpesvirus entry mediator)	8764	1:2556665-2563273	1p36.32	follicular lymphoma	TSG			8764,ATAR,ENSG00000157873,HVEA,HVEM,LIGHTR,Q92956,TNFRSF14,TR2
TNFRSF17	tumor necrosis factor receptor superfamily, member 17	608	16:11965325-11967847	16p13.1	intestinal T-cell lymphoma	oncogene, fusion	IL2		608,BCM,BCMA,CD269,ENSG00000048462,Q02223,TNFRSF17
TOP1	topoisomerase (DNA) I	7150	20:41029068-41123297	20q12-q13.1	AML*		fusion	NUP98		7150,ENSG00000198900,P11387,RP3-511B24_2,TOP1,TOPI
TP53	tumor protein p53	7157	17:7669609-7676594	Yes	17p13	breast, colorectal, lung, sarcoma, adrenocortical, glioma, Spitzoid tumour, multiple other tumour types	breast, sarcoma, adrenocortical carcinoma, glioma, multiple other tumour types	oncogene, TSG, fusion	NTRK1		7157,ENSG00000141510,LFS1,P04637,P53,TP53,TRP53,p53
TP63	tumor protein p63	8626	3:189631516-189894502	Yes	3q28	HNSCC, DLBCL	NSCLC	oncogene, TSG	TBL1XR1	yes	8626,B(p51A),B(p51B),EEC3,ENSG00000073282,KET,LMS,OFC8,Q9H3D4,RHS,SHFM4,TP63,TP73L,p51,p63,p73H,p73L
TPM3	tropomyosin 3	7170	1:154157639-154183119	1q22-q23	papillary thyroid, ALCL, NSCLC, Spitzoid tumour	TSG, fusion	NTRK1, ALK, ROS1	7170,ENSG00000143549,TPM3
TPM4	tropomyosin 4	7171	19:16076567-16101347	19p13.1	ALCL		fusion	ALK		7171,ENSG00000167460,P67936,TPM4
TPR	translocated promoter region	7175	1:186313971-186375028	1q25	papillary thyroid, NSCLC	fusion	NTRK1, ALK	7175,P12270,TPR
TRA	T cell receptor alpha locus	6955	14:-		14q11.2	T-ALL		fusion	ATL,OLIG2, MYC, TCL1A, TCL6, MTCP1, TCL6
TRAF7	tumour necrosis factor receptor-associated factor 7	84231	16:2163921-2176574	16p13.3	meningioma	TSG			84231,DKFZp586I021,ENSG00000131653,MGC7807,Q6Q0C0,RFWD1,RNF119,TRAF7
TRB	T cell receptor beta locus	6957	7:-		7q34	T-ALL		fusion	HOX11, LCK, NOTCH1, TAL2, LYL1
TRD	T cell receptor delta locus	6964	14:-		14q11.2	T-cell leukaemia	fusion	TAL1, HOX11, TLX1, LMO1, LMO2, RANBP17
TRIM24	tripartite motif containing 24	8805	7:138460549-138584951	7q32-q34	APL		oncogene, TSG, fusion	RARA		8805,ENSG00000122779,O15164,PTC6,RNF82,TF1A,TIF1,TIF1A,TIF1ALPHA,TRIM24,Tif1a,hTIF1
TRIM27	tripartite motif-containing 27	5987	6:28904070-28923632	6p22	papillary thyroid	oncogene, fusion	RET		5987,DASS-46L4_6,ENSG00000234495,RFP,RNF76,TRIM27
TRIM33	tripartite motif-containing 33 (PTC7,TIF1G)	51592	1:114397648-114511076	1p13	papillary thyroid	TSG, fusion	RET		51592,ENSG00000197323,FLJ32925,PTC7,Q9UPN9,RFG7,TF1G,TIF1G,TIF1GAMMA,TIFGAMMA,TRIM33
TRIP11	thyroid hormone receptor interactor 11	9321	14:91969673-92039685	14q31-q32	AML		fusion	PDGFRB		9321,CEV14,ENSG00000100815,Q15643,TRIP11,Trip230
TRRAP	transformation/transcription domain-associated protein	8295	7:98881151-99012355	7q21.2-q22.1	melanoma	oncogene			8295,ENSG00000196367,FLJ10671,PAF350/400,PAF400,Q9Y4A5,STAF40,TR-AP,TRRAP,Tra1
TSC1	tuberous sclerosis 1 gene	7248	9:132896235-132928872	9q34	renal cell carcinoma, bladder carcinoma	hamartoma, renal cell carcinoma, tuberous sclerosis tuber	TSG			7248,ENSG00000165699,KIAA0243,LAM,MGC86987,TSC,TSC1,hamartin
TSC2	tuberous sclerosis 2 gene	7249	16:2048616-2088610	16p13.3	pulmonary lymphangioleiomyomatosis (LAM), renal angiomyolipoma, HNSCC	hamartoma, renal cell carcinoma, tuberous sclerosis tuber	TSG			7249,ENSG00000103197,FLJ43106,LAM,TSC2,TSC4,tuberin
TSHR	thyroid stimulating hormone receptor	7253	14:80955681-81144353	14q31	toxic thyroid adenoma	thyroid adenoma	oncogene		yes	7253,ENSG00000165409,LGR3,MGC75129,TSHR,hTSHR-I
U2AF1	U2 small nuclear RNA auxiliary factor 1	7307	21:43093102-43107494	21q22.3	CLL, MDS		oncogene			7307,DKFZp313J1712,ENSG00000160201,FP793,Q01081,RN,RNU2AF1,U2AF1,U2AF35,U2AFBP
UBR5	ubiquitin protein ligase E3 component n-recognin 5	51366	8:102254302-102412234	8q22	mantle cell lymphoma, gastric, colorectal	TSG			51366,DD5,EDD,EDD1,ENSG00000104517,FLJ11310,HYD,KIAA0896,MGC57263,O95071,UBR5
USP44	ubiquitin specific peptidase 44	84101	12:95518154-95534256	12q21.33	lung cancer, colon cancer	TSG			84101,DKFZP434D0127,ENSG00000136014,FLJ14528,USP44
USP6	ubiquitin specific peptidase 6 (Tre-2 oncogene)	9098	17:5130368-5148597	17p13	aneurysmal bone cyst	oncogene, fusion	COL1A1, CDH11, CNBP, OMD, THRAP3	9098,ENSG00000129204,HRP1,TRE17,TRE2,Tre-2,USP6
USP8	ubiquitin specific peptidase 8	9101	15:50439074-50499088	Yes	15q21.1	corticotroph adenoma	oncogene			9101,ENSG00000138592,FLJ34456,HumORF8,KIAA0055,MGC129718,P40818,UBPY,USP8
VAV1	vav guanine nucleotide exchange factor 1	7409	19:6772808-6857107	19p13.3	T-cell lymphoma	fusion	THAP4, MYO1F, S100A7	7409,ENSG00000141968,P15498,VAV,VAV1
VHL	von Hippel-Lindau syndrome gene	7428	3:10141848-10149965	Yes	3p25	renal, haemangioma, pheochromocytoma	renal, haemangioma, pheochromocytoma	TSG			7428,ENSG00000134086,HRCA1,P40337,RCA1,VHL,VHL1
VTI1A	vesicle transport through interaction with t-SNAREs homolog 1A	143187	10:112447374-112815383	10q25.2	colorectal	fusion	TCF7L2		143187,ENSG00000151532,MVti1,VTI1A,Vti1-rp2
WAS	Wiskott-Aldrich syndrome	7454	X:48683854-48691162	Yes	Xp11.23-p11.22	lymphoma	oncogene			7454,ENSG00000015285,IMD2,P42768,THC,WAS,WASP
WHSC1	Wolf-Hirschhorn syndrome candidate 1(MMSET)	7468	4:1900655-1978909	4p16.3	MM		oncogene, fusion	IGH		7468,FLJ23286,KIAA1090,MGC176638,MMSET,NSD2,O96028,REIIBP,TRX5,WHS,WHSC1
WHSC1L1	Wolf-Hirschhorn syndrome candidate 1-like 1 (NSD3)	54904	8:38317956-38348171	8p12	AML		oncogene, fusion	NUP98		54904,ENSG00000147548,WHSC1L1
WIF1	WNT inhibitory factor 1	11197	12:65051349-65121191	Yes	12q14.3	pleomorphic salivary gland adenoma	TSG, fusion	HMGA2		11197,ENSG00000156076,WIF-1,WIF1
WNK2	WNK lysine deficient protein kinase 2	65268	9:93184972-93318027	9q22.31	gastric cancer	TSG			65268,ENSG00000165238,PRKWNK2,Q9Y3S1,WNK2
WRN	Werner syndrome (RECQL2)	7486	8:31058448-31173102	8p12-p11.2	osteosarcoma, meningioma, other tumour types	TSG			7486,ENSG00000165392,Q14191,RECQ3,RECQL2,WRN
WT1	Wilms tumour 1 gene	7490	11:32389058-32435141	11p13	Wilms tumour, desmoplastic small round cell tumour	Wilms tumour	oncogene, TSG, fusion	EWSR1		7490,ENSG00000184937,GUD,WAGR,WIT-2,WT1,WT33
WWTR1	WW domain containing transcription regulator 1	25937	3:149520805-149657306	3q23-q24	epithelioid haemangioendothelioma	oncogene, fusion	CAMTA1		25937,DKFZP586I1419,ENSG00000018408,Q9GZV5,WWTR1
XPA	xeroderma pigmentosum, complementation group A	7507	9:97675439-97697292	9q22.3		skin basal cell, skin squamous cell, melanoma	TSG			7507,ENSG00000136936,P23025,XP1,XPA,XPAC
XPC	xeroderma pigmentosum, complementation group C	7508	3:14145941-14178568	3p25		skin basal cell, skin squamous cell, melanoma	TSG			7508,ENSG00000154767,XP3,XPC,XPCC
XPO1	exportin 1 (CRM1 homolog, yeast)	7514	2:61478820-61533897	Yes	2p15	CLL		oncogene			7514,CRM1,DKFZp686B1823,ENSG00000082898,O14980,XPO1
YWHAE	tyrosine 3-monooxygenase/tryptophan 5-monooxygenase activation protein, epsilon polypeptide (14-3-3 epsilon)	7531	17:1345447-1400110	17p13.3	endometrial stromal sarcoma	TSG, fusion	NUTM2A, NUTM2B	yes	14-3-3 epsilon,14-3-3E,7531,ENSG00000108953,FLJ45465,KCIP-1,MDCR,MDS,P62258,YWHAE
ZBTB16	zinc finger and BTB domain containing 16	7704	11:114063302-114250556	Yes	11q23.1	APL		TSG, fusion	RARA		7704,ENSG00000109906,PLZF,Q05516,ZBTB16,ZNF145
ZCCHC8	zinc finger, CCHC domain containing 8	55596	12:122473497-122500840	12q24.31	Spitzoid tumour	fusion	ROS1		55596,DKFZp434E2220,ENSG00000033030,Q6NZY4,ZCCHC8
ZEB1	zinc finger E-box binding homeobox 1	6935	10:31319235-31527264	10p11.22	CCRCC, melanoma	oncogene			6935,AREB6,BZP,ENSG00000148516,MGC133261,NIL-2-A,NIL-2A,P37275,TCF8,ZEB,ZEB1,ZFHEP,ZFHX1A
ZFHX3	zinc finger homeobox 3	463	16:72787164-72960145	Yes	16q22.3	endometrial, gastric, prostate	TSG			463,ATBT,ENSG00000140836,Q15911,ZFHX3
ZMYM3	zinc finger MYM-type containing 3	9203	X:71240916-71253255	Xq13.1	CRC, breast cancer	TSG			9203,DXS6673E,ENSG00000147130,KIAA0385,MYM,Q14202,XFIM,ZMYM3,ZNF198L2,ZNF261
ZNF198	zinc finger protein 198	7750	13:19993073-20086014	13q11-q12	MPN, NHL	fusion	FGFR1		7750,FIM,MYM,Q9UBW7,RAMP,SCLL,ZNF198
ZNF278	zinc finger protein 278 (ZSG)	23598	22:31326891-31345602	22q12-q14	Ewing sarcoma	TSG, fusion	EWSR1		23598,ENSG00000100105,MAZR,PATZ,Q9HBE1,RIAZ,ZBTB19,ZNF278,ZSG,dJ400N23
ZNF331	zinc finger protein 331	55422	19:53569378-53577953	19q13.3-q13.4	follicular thyroid adenoma	TSG, fusion	?		55422,ENSG00000130844,Q9NQX6,RITA,ZNF331,ZNF361,ZNF463
ZNF384	zinc finger protein 384 (CIZ/NMP4)	171017	12:6667714-6679520	12p13	ALL		fusion	EWSR1, TAF15	171017,ENSG00000126746,ZNF384
ZNF429	zinc finger protein 429	353088	19:21505772-21538078	19p12	GBM					353088,ENSG00000197013,ZNF429
ZNF479	zinc finger protein 479	90827	7:57119840-57132324	7p11.2	lung cancer, bladder carcinoma, prostate carcinoma	90827,ENSG00000185177,KR19,Q96JC4,ZNF479
ZNF521	zinc finger protein 521	25925	18:25062712-25350946	18q11.2	ALL		oncogene, fusion	PAX5		25925,DKFZp564D0764,EHZF,ENSG00000198795,Evi3,MGC142182,MGC142208,ZNF521
ZNRF3	zinc and ring finger 3	84133	22:28987076-29053622	22q12.1	colorectal cancer, adrenocortical carcinoma, gastric cancer	TSG			84133,BK747E2_3,ENSG00000183579,Q9ULT6,RNF203,ZNRF3
ZRSR2	zinc finger (CCCH type), RNA-binding motif and serine/arginine rich 2	8233	X:15790496-15823242	Xp22.1	MDS, CLL		TSG			8233,ENSG00000169249,MGC142014,MGC142040,U2AF1-RS2,U2AF1L2,U2AF1RS2,URP,ZRSR2

## Sheet: Bailey et al
Pancancer-official	Pancancer-rescued
ACVR1B	ABL1
ACVR2A	ALK
AJUBA	AR
AKT1	ARAF
AMER1	AXIN2
APC	BCL2
ARHGAP35	CDKN2C
ARID1A	EGR3
ARID2	EPHA3
ASXL1	ESR1
ASXL2	FGFR1
ATF7IP	HGF
ATM	HIST1H1C
ATR	IL7R
ATRX	JAK2
ATXN3	JAK3
AXIN1	MACF1
B2M	MGMT
BAP1	MLH1
BCOR	MSH2
BRAF	MSH3
BRCA1	NOTCH2
BRCA2	PAX5
BRD7	PIK3CB
CACNA1A	PIK3CG
CASP8	PMS1
CBFB	PMS2
CBWD3	POLE
CCND1	PTPRC
CDH1	RAF1
CDK12	RARA
CDK4	RHEB
CDKN1A	SETBP1
CDKN1B	TBL1XR1
CDKN2A	TLR4
CHD3
CHD4
CHD8
CHEK2
CIC
CREBBP
CTCF
CTNNB1
CTNND1
CUL1
CUL3
DAZAP1
DDX3X
DNMT3A
EEF1A1
EGFR
EIF1AX
ELF3
EP300
EPHA2
ERBB2
ERBB3
ERCC2
FAT1
FBXW7
FGFR2
FGFR3
FOXA1
FOXA2
FUBP1
GATA3
GNA11
GNAQ
GPS2
GRIN2D
GTF2I
H3F3A
H3F3C
HLA-A
HLA-B
HRAS
IDH1
IDH2
INPPL1
IRF2
IRF6
JAK1
KANSL1
KDM5C
KDM6A
KEAP1
KIT
KLF5
KMT2A
KMT2B
KMT2C
KMT2D
KRAS
KRT222
LEMD2
MAP2K1
MAP2K4
MAP3K1
MAPK1
MGA
MTOR
MYC
NCOR1
NF1
NF2
NFE2L2
NIPBL
NOTCH1
NRAS
NSD1
PBRM1
PCBP1
PGR
PIK3CA
PIK3R1
PIK3R2
PLXNB2
POLQ
PPP2R1A
PSIP1
PTCH1
PTEN
PTMA
PTPN11
RAC1
RASA1
RB1
RBM10
RHOA
RNF111
RNF43
RPL22
RPL5
RQCD1
RUNX1
SCAF4
SETD2
SF1
SF3B1
SIN3A
SMAD2
SMAD4
SMARCA1
SMARCA4
SOS1
SOX17
SOX9
SPOP
STAG2
STK11
TBX3
TCF12
TGFBR2
THRAP3
TP53
TRAF3
TSC1
U2AF1
UNCX
USP9X
VHL
WT1
ZC3H12A
ZFP36L2
ZNF750

## Sheet: Comparison
TUSON					20/20+					DriverNet					cTaG-predicted
Gene symbol	CGC	Pancancer-official	Pancancer-rescued		Gene symbol	CGC	Pancancer-official	Pancancer-rescued		Gene symbol	CGC	Pancancer-official	Pancancer-rescued		Gene symbol	CGC	Pancancer-official	Pancancer-rescued	TUSON	20/20+	DriverNet
TP53	1	1	0		SETD2	1	0	0		TP53	1	1	0		ARID1A	1	1	0	1	1	0
PTEN	1	0	0		IDH1	1	0	0		KRAS	1	0	0		STAG2	1	1	0	1	1	1
CDKN2A	1	0	0		PBRM1	1	0	0		UGT2B28	0	0	0		PTCH1	1	1	0	1	0	0
ARID1A	1	1	0		KANSL1	0	1	0		BCAT1	0	0	0		KDM6A	1	1	0	1	1	0
APC	1	0	0		PTEN	1	0	0		LCT	0	0	0		ATRX	1	1	0	1	1	0
PBRM1	1	0	0		MAP3K1	1	1	0		PTEN	1	0	0		KMT2D	1	1	0	1	1	0
RB1	1	0	0		SMAD4	1	0	0		PLCB1	0	0	0		ASXL2	1	1	0	1	0	0
VHL	1	0	0		NF1	1	1	0		RB1	1	0	0		SIN3A	0	1	0	1	0	0
NF1	1	1	0		BRAF	1	1	0		ALG8	0	0	0		NF1	1	1	0	1	1	1
MAP3K1	1	1	0		CTNNB1	1	1	0		DGKB	0	0	0		PBRM1	1	1	0	1	1	0
SMAD4	1	0	0		CDH1	1	0	0		PLCD4	0	0	0		CDKN2A	1	1	0	1	1	1
KDM6A	1	1	0		NOTCH1	1	1	0		TTN	0	0	0		KMT2D	1	1	0	1	1	0
GATA3	1	1	0		PIK3CA	1	0	0		SI	0	0	0		FAT1	1	1	0	1	1	0
ARID2	1	0	0		RAC1	1	0	0		PRKCB	1	0	0		SETD2	1	1	0	1	1	0
SETD2	1	0	0		BAP1	1	0	0		AKT2	1	0	0		ZNF750	0	1	0	0	0	0
KMT2D	1	1	0		ARID1A	1	1	0		EHHADH	0	0	0		KMT2C	1	1	0	1	1	0
NPM1	1	0	0		KDM5C	1	0	0		TUSC3	0	0	0		IWS1	0	0	0	1	1	0
ATRX	1	0	0		APC	1	0	0		PAK1	0	0	0		KIAA1267	0	0	0	0	0	0
FBXW7	1	0	0		RUNX1	1	1	0		RHOA	1	1	0		GRLF1	0	0	0	0	0	0
KMT2C	1	0	0		ATRX	1	0	0		CYP8B1	0	0	0		MLLT4	1	0	0	1	0	0
PIK3R1	1	0	0		FUBP1	1	0	0		PPT1	0	0	0		MGA	0	1	0	1	1	0
CASP8	1	0	0		SF3B1	1	0	0		XYLT1	0	0	0		TNRC6B	0	0	0	1	1	0
CDH1	1	0	0		TGFBR2	1	0	0		MGAT5B	0	0	0		TET2	1	0	0	1	0	0
CTCF	1	0	0		STAG2	1	0	0		GSTT1	0	0	0		LARP4B	1	0	0	1	0	0
ATM	1	0	0		KMT2C	1	0	0		POLD3	0	0	0		PDS5B	0	0	0	0	0	0
CIC	1	1	0		VHL	1	0	0		CAD	0	0	0		RB1	1	1	0	1	1	1
RUNX1	1	1	0		GIGYF2	0	0	0		CYP2C19	0	0	0		ARID1B	1	0	0	1	1	0
RPL22	1	1	0		RB1	1	0	0		PRKCG	0	0	0		MAP2K4	1	1	0	1	1	1
STAG2	1	0	0		EP300	1	1	0		F2	0	0	0		USP43	0	0	0	0	0	0
FAT1	1	0	0		MYD88	1	0	0		AOX1	0	0	0		NCOR1	1	1	0	1	1	1
NOTCH1	1	1	0		TP53	1	1	0		ACACB	0	0	0		CTNND1	1	1	0	1	0	0
MAP2K4	1	1	0		KDM6A	1	1	0		ST6GALNAC3	0	0	0		KMT2B	0	1	0	1	1	0
BAP1	1	0	0		RBM10	1	0	0		KIT	1	0	0		RPS6KA3	0	0	0	0	0	0
RNF43	1	0	0		DNMT3A	1	0	0		GALNT13	0	0	0		MAP3K1	1	1	0	1	1	1
ARHGAP35	0	1	0		ATM	1	0	0		PTK2	0	0	0		RNF111	0	1	0	0	1	0
ZC3H13	0	0	0		CTCF	1	0	0		ST3GAL3	0	0	0		ZC3H13	0	0	0	1	1	0
RASA1	0	1	0		FGFR2	1	1	0		DHFR	0	0	0		FBXW7	1	1	0	1	1	0
STK11	1	0	0		KMT2D	1	1	0		ADCY8	0	0	0		BCORL1	1	0	0	0	0	0
CDKN1A	1	1	0		NFE2L2	1	1	0		MTHFD2L	0	0	0		USP28	0	0	0	1	1	0
EP300	1	1	0		HLA-A	1	1	0		LAMA3	0	0	0		MBD6	0	0	0	1	0	0
CDKN1B	1	0	0		FAT1	1	0	0		NRAS	1	0	0		LARP1	0	0	0	0	0	0
ARID1B	1	0	0		MGA	0	1	0		ATP6AP1	0	0	0		FAM123B	0	0	0	0	0	0
B2M	1	0	0		NF2	1	0	0		ITPR2	0	0	0		ZNF292	0	0	0	1	0	0
KDM5C	1	0	0		NSD1	1	1	0		UXS1	0	0	0		RASA1	0	1	0	1	1	0
IL32	0	0	0		U2AF1	1	0	0		HEXA	0	0	0		BRCA2	1	1	0	1	1	1
FUBP1	1	0	0		RHOA	1	1	0		GRIN2A	1	0	0		BCL9L	1	0	0	0	0	0
TGFBR2	1	0	0		DHX15	0	0	0		HAO2	0	0	0		WT1	1	1	0	1	0	0
KANSL1	0	1	0		AKT1	1	0	0		RPN1	1	0	0		SCAF4	0	1	0	0	0	0
BCOR	1	1	0		BRE	0	0	0		ITGA4	0	0	0		MED23	0	0	0	1	0	0
GPS2	0	1	0		EGFR	1	0	0		ALPL	0	0	0		FAM111B	0	0	0	0	0	0
SMARCA4	1	0	0		CDK4	1	0	0		POLE	1	0	1		MIS18BP1	0	0	0	0	0	0
LARP4B	1	0	0		EPHA2	0	1	0		NF1	1	1	0		SRGAP3	1	0	0	0	0	0
NSD1	1	1	0		KRAS	1	0	0		CHSY3	0	0	0		TCF7L2	1	0	0	1	0	0
HLA-A	1	1	0		MAP2K4	1	1	0		CPS1	0	0	0		KDM5C	1	1	0	1	1	0
CRIPAK	0	0	0		TARDBP	0	0	0		PRPS1L1	0	0	0		BMPR2	0	0	0	0	0	0
AOAH	0	0	0		CDKN2A	1	0	0		PIK3CA	1	0	0		ZC3H18	0	0	0	1	0	0
CREBBP	1	1	0		HSP90AB1	1	0	0		FLAD1	0	0	0		WAC	0	0	0	0	1	0
TNRC6B	0	0	0		STK11	1	0	0		ST8SIA1	0	0	0		CRSP3	0	0	0	0	0	0
ACVR1B	0	1	0		CASP8	1	0	0		NDUFV3	0	0	0		PKD1L2	0	0	0	0	0	0
DNMT3A	1	0	0		PIK3R1	1	0	0		ASNS	0	0	0		TTK	0	0	0	0	0	0
ACVR2A	1	0	0		CREBBP	1	1	0		HLA-G	0	0	0		EIF2AK1	0	0	0	0	0	0
RERE	0	0	0		SPOP	1	0	0		CREBBP	1	1	0		TP53	1	1	0	1	1	1
ASXL1	1	0	0		GPS2	0	1	0		GSS	0	0	0		SYCP2	0	0	0	0	0	0
NCOR1	1	0	0		WAC	0	0	0		RYR2	0	0	0		BTBD7	0	0	0	0	0	0
USP28	0	0	0		TRAF3	0	1	0		PXN	0	0	0		STAU2	0	0	0	0	0	0
THRAP3	1	1	0		NRAS	1	0	0		G6PD	0	0	0		SCLT1	0	0	0	0	0	0
MEN1	1	0	0		ARHGAP35	0	1	0		GSN	0	0	0		ARHGAP35	0	1	0	1	1	0
TBX3	1	1	0		RASA1	0	1	0		HRH4	0	0	0		C18orf34	0	0	0	0	0	0
ZFP36L2	0	1	0		ARID2	1	0	0		UGT1A9	0	0	0		NFATC4	0	0	0	0	0	0
ID3	1	0	0		BCOR	1	1	0		BRCA1	1	0	0		TRIM17	0	0	0	0	0	0
SMAD2	1	0	0		KMT2B	0	1	0		PAH	0	0	0		CNTN6	0	0	0	0	0	0
NOTCH2	1	0	1		NCOR1	1	0	0		ADCY2	0	0	0		ROBO2	1	0	0	0	0	0
TBL1XR1	1	0	1		MAP2K1	1	0	0		BDKRB1	0	0	0		C14orf43	0	0	0	0	0	0
ZFP36L1	0	0	0		RPL5	1	0	0		PPP2R1A	1	0	0		COBLL1	0	0	0	0	0	0
SMARCB1	1	0	0		CCAR1	0	0	0		OR2M2	0	0	0		HDAC2	0	0	0	1	0	0
RBMX	0	0	0		HRAS	1	0	0		ATIC	1	0	0		RBM6	0	0	0	0	0	0
AJUBA	0	1	0		B2M	1	0	0		GRIN2B	0	0	0		GRIK2	0	0	0	0	0	0
TET2	1	0	0		RHEB	0	0	1		ADRBK2	0	0	0		ASTE1	0	0	0	0	0	0
CDK12	1	0	0		KAT8	0	0	0		PDGFC	0	0	0		ADNP	0	0	0	0	0	0
ELF3	1	1	0		ERBB2	1	1	0		AASS	0	0	0		USP35	0	0	0	0	0	0
WT1	1	1	0		POLA2	0	0	0		MYH3	0	0	0		SLC22A9	0	0	0	0	0	0
KEAP1	1	0	0		SMARCA4	1	0	0		CCAR1	0	0	0		RTKN2	0	0	0	0	0	0
PLEKHA6	0	0	0		NAA15	0	0	0		CLTCL1	1	0	0		HLA-A	1	1	0	1	1	0
HLA-B	0	1	0		RNF111	0	1	0		PTDSS1	0	0	0		XYLT2	0	0	0	0	0	0
NF2	1	0	0		CDKN1B	1	0	0		GABRA6	0	0	0		ESRP1	0	0	0	0	0	0
RBM10	1	0	0		CIC	1	1	0		OR12D3	0	0	0		ZFPM1	0	0	0	0	0	0
CHD8	0	1	0		MAPK1	1	0	0		WNT2B	0	0	0		ADAMTSL4	0	0	0	0	0	0
ZC3H18	0	0	0		FBXW7	1	0	0		TAF4B	0	0	0		PHF14	0	0	0	0	0	0
CEBPA	1	0	0		TRIP12	0	0	0		EPHX2	0	0	0		RMND5B	0	0	0	0	0	0
DDX3X	1	0	0		DDX3X	1	0	0		CCNE1	1	0	0		GCC2	0	0	0	0	0	0
MYO6	0	0	0		USP28	0	0	0		ITPKB	0	0	0		GON4L	0	0	0	0	0	0
ZNF318	0	0	0		ARID4B	0	0	0		CNGA3	0	0	0		C3orf77	0	0	0	0	0	0
MBD6	0	0	0		SOS1	0	1	0		PRODH2	0	0	0		YTHDC2	0	0	0	0	0	0
COL4A2	0	0	0		ARID1B	1	0	0		MET	1	0	0		NXF1	0	0	0	0	0	0
TRIP12	0	0	0		PSIP1	1	1	0		PRKDC	0	0	0		Total	34	33	0	44	32	9
KMT2B	0	1	0		TTR	0	0	0		CACNA1D	1	0	0
CCAR1	0	0	0		CHD8	0	1	0		NDUFB7	0	0	0
NAA25	0	0	0		DNM1L	0	0	0		ADCY9	0	0	0
MLLT4	1	0	0		ERBB3	1	0	0		COX5B	0	0	0
PHF6	1	0	0		AMOT	0	0	0		ENPP3	0	0	0
TCF12	1	1	0		SMAD3	1	0	0		NFKB1	0	0	0
KMT2A	1	1	0		PRPF40A	0	0	0		ALG1	0	0	0
DNER	0	0	0		SENP3	0	0	0		MC2R	0	0	0
MGA	0	1	0		JAK1	1	1	0		CACNA1C	0	0	0
CYLD	1	0	0		FGFR3	1	1	0		NT5C3	0	0	0
TMCO2	0	0	0		USP9X	0	1	0		UGT1A7	0	0	0
HS6ST1	0	0	0		CBFB	1	1	0		NUP205	0	0	0
GIGYF2	0	0	0		VPS33B	0	0	0		TKT	0	0	0
TP53BP1	0	0	0		KMT2A	1	1	0		MYH4	0	0	0
CCDC88A	0	0	0		AMBRA1	0	0	0		MAP3K10	0	0	0
EIF2AK3	0	0	0		CHD4	1	0	0		SOS1	0	1	0
USP9X	0	1	0		TNRC6B	0	0	0		IKBKB	1	0	0
GSE1	0	0	0		XPO1	1	0	0		ACOX1	0	0	0
JMJD1C	0	0	0		AJUBA	0	1	0		ADCY1	0	0	0
CBFB	1	1	0		BRCA1	1	0	0		PRLR	0	0	0
FANCM	0	0	0		BRCA2	1	0	0		ADH1B	0	0	0
IWS1	0	0	0		UBE2D3	0	0	0		ATP5O	0	0	0
FOXA1	1	0	0		COPS4	0	0	0		PLCB2	0	0	0
ZNF292	0	0	0		MYO1B	0	0	0		TUBB4	0	0	0
ZNRF3	1	0	0		DIS3	0	0	0		ACTN2	0	0	0
BRCA1	1	0	0		ALK	1	0	1		PGLS	0	0	0
TCF7L2	1	0	0		PTPN11	1	0	0		OR2C3	0	0	0
CHD2	1	0	0		CDKN1A	1	1	0		MGAM	0	0	0
SOX9	0	1	0		JAK2	1	0	1		HSD17B4	0	0	0
WDR33	0	0	0		ZC3H13	0	0	0		P2RY2	0	0	0
EMG1	0	0	0		IWS1	0	0	0		CHRM2	0	0	0
MTFR1L	0	0	0		PPP2R1A	1	0	0		GLDC	0	0	0
TRAF3	0	1	0		GNPTAB	0	0	0		OR5D16	0	0	0
AMER1	1	0	0		SMARCB1	1	0	0		OCRL	0	0	0
SIN3A	0	1	0		MTOR	1	0	0		L1CAM	0	0	0
SOX21	1	0	0		RPL11	0	0	0		MAP2K4	1	1	0
CCDC144NL	0	0	0		RNF43	1	0	0		AHCYL2	0	0	0
LUC7L3	0	0	0		MAX	1	0	0		CYP11B1	0	0	0
RPL5	1	0	0		DDX5	1	0	0		TPO	0	0	0
AMBRA1	0	0	0		KEAP1	1	0	0		AGTR2	0	0	0
CSNK2A1	0	0	0		SOX9	0	1	0		SUPT5H	0	0	0
ZMYM4	0	0	0		HNRNPA1	0	0	0		CD8A	0	0	0
AXIN1	1	0	0		Total	93	41	3		ETV1	1	0	0
FAS	1	0	0							MMP1	0	0	0
INPPL1	0	1	0							EIF2S1	0	0	0
EPHA2	0	1	0							EP300	1	1	0
HERC1	0	0	0							GK	0	0	0
DACH1	0	0	0							OR13C5	0	0	0
PTCH1	1	0	0							OR5V1	0	0	0
CNOT3	1	0	0							PNMT	0	0	0
CTDNEP1	0	0	0							PPP3CC	0	0	0
EXO5	0	0	0							ERBB2	1	1	0
ATAD2	0	0	0							FGFR1	1	0	1
RGS12	0	0	0							ASAH1	0	0	0
SPRED1	0	0	0							NDUFC2	0	0	0
PLAC4	0	0	0							ADRB3	0	0	0
AMOT	0	0	0							GRB7	0	0	0
ARHGAP5	1	0	0							CCND1	1	1	0
DENND6A	0	0	0							EIF4EBP1	0	0	0
RUFY2	0	0	0							MTAP	0	0	0
ZMYM3	1	0	0							RPS6KB1	0	0	0
MED23	0	0	0							PLCG2	0	0	0
ASXL2	1	1	0							PSMD3	0	0	0
RAD21	1	0	0							PPP2CB	0	0	0
GGCT	0	0	0							PCK1	0	0	0
HNF1A	1	0	0							MDM2	1	0	0
LIMCH1	0	0	0							MYC	1	1	0
CTNND1	1	1	0							CDKN2A	1	0	0
RBM26	0	0	0							POLR3D	0	0	0
HDAC2	0	0	0							PIGL	0	0	0
MBD1	0	0	0							CLTC	1	0	0
STX7	0	0	0							PRKX	0	0	0
THUMPD3	0	0	0							PTK2B	0	0	0
CPEB2	0	0	0							THRA	0	0	0
MYO1B	0	0	0							ALG5	0	0	0
PHACTR4	0	0	0							GNAS	1	0	0
HMCN1	0	0	0							CSF3	0	0	0
TBC1D10C	0	0	0							POLR2K	0	0	0
BRCA2	1	0	0							EGFR	1	0	0
NUP98	1	0	0							CDH1	1	0	0
SPATA6	0	0	0							SAT1	0	0	0
AFF4	1	0	0							IDO2	0	0	0
IDH2	1	0	0							OR8G1	0	0	0
EPB41L4A	0	0	0							PRKCA	0	0	0
ANKRD46	0	0	0							GTF2E2	0	0	0
ANO3	0	0	0							RPL19	0	0	0
RBBP6	0	0	0							CSNK2A1	0	0	0
NEK9	0	0	0							PAPSS2	0	0	0
SMARCA1	0	1	0							CBL	1	0	0
BAX	1	0	0							TYRP1	0	0	0
PNISR	0	0	0							ITPR1	0	0	0
BRAF	1	1	0							IGF1R	0	0	0
KRAS	1	0	0							YWHAE	1	0	0
PIK3CA	1	0	0							BRF2	0	0	0
IDH1	1	0	0							RHOBTB2	0	0	0
CTNNB1	1	1	0							POLR2A	0	0	0
AKT1	1	0	0							BAG4	0	0	0
NRAS	1	0	0							PFDN4	0	0	0
RAC1	1	0	0							CD40LG	0	0	0
EGFR	1	0	0							HSPA8	0	0	0
NFE2L2	1	1	0							GRB2	0	0	0
EZH2	1	0	0							COX6B2	0	0	0
U2AF1	1	0	0							NFATC2	1	0	0
SF3B1	1	0	0							PPAP2B	0	0	0
PGM5	0	0	0							ADRA1A	0	0	0
PPP6C	1	0	0							SUCLA2	0	0	0
PPP2R1A	1	0	0							PRKCE	0	0	0
MAPK1	1	0	0							HEXB	0	0	0
FGFR2	1	1	0							RBMX	0	0	0
AQP2	0	0	0							PIK3R1	1	0	0
MTOR	1	0	0							JAK2	1	0	1
KRT15	0	0	0							CACNB1	0	0	0
MEF2BNB-MEF2B	0	0	0							SMAD4	1	0	0
CHD4	1	0	0							LSM1	0	0	0
MAP2K1	1	0	0							OR2AT4	0	0	0
TRIM48	0	0	0							AMD1	0	0	0
ERBB2	1	1	0							CAT	0	0	0
SPOP	1	0	0							GALNTL4	0	0	0
KRTAP4-11	0	0	0							DHODH	0	0	0
FLT3	1	0	0							TNFRSF10B	0	0	0
MYD88	1	0	0							POLR1A	0	0	0
RRAS2	0	0	0							PPP1R1B	0	0	0
MAX	1	0	0							POLR3K	0	0	0
MYCN	1	0	0							TUBB3	0	0	0
MEF2B	0	0	0							PRKACB	0	0	0
MB21D2	1	0	0							CNGB1	0	0	0
HRAS	1	0	0							NR4A1	0	0	0
CARM1	0	0	0							ADK	0	0	0
DKK2	0	0	0							COX11	0	0	0
MBOAT2	0	0	0							NUP98	1	0	0
ERBB3	1	0	0							FGF19	0	0	0
EEF1B2	0	0	0							WHSC1L1	1	0	0
GNAS	1	0	0							MGAT1	0	0	0
NUTM2F	0	0	0							GAB2	0	0	0
TAF1	0	0	0							STAR	0	0	0
RHOA	1	1	0							CKMT1A	0	0	0
PTN	0	0	0							SMAD2	1	0	0
ALK	1	0	1							GTF2F2	0	0	0
PTPN11	1	0	0							CRK	0	0	0
ACADS	0	0	0							CTNNA3	0	0	0
MED12	1	0	0							GALC	0	0	0
SULT1C4	0	0	0							RAC2	0	0	0
ZNF799	0	0	0							GRM5	0	0	0
LHFPL1	0	0	0							NOS2	0	0	0
ARF4	0	0	0							NUP107	0	0	0
KCND3	0	0	0							ACSS1	0	0	0
MYC	1	1	0							CYFIP1	0	0	0
CAPRIN2	0	0	0							STAG2	1	0	0
MFGE8	0	0	0							MGAT5	0	0	0
LUM	0	0	0							NCOR1	1	0	0
TBX18	0	0	0							HTR2A	0	0	0
TRIM23	0	0	0							ARHGEF6	0	0	0
MS4A8	0	0	0							CRYL1	0	0	0
PRKCI	0	0	0							PCM1	1	0	0
GOT2	0	0	0							PTPRK	1	0	0
LZTR1	1	0	0							COX7B	0	0	0
TOR1A	0	0	0							NT5E	0	0	0
HGF	0	0	1							UQCRC2	0	0	0
HIST1H2BF	0	0	0							NGFR	0	0	0
PDE7B	0	0	0							OR1E2	0	0	0
ZNF117	0	0	0							ELK1	0	0	0
MAGI2	0	0	0							PIP5K1A	0	0	0
RIT1	0	0	0							CSH1	0	0	0
BTBD11	0	0	0							ADCY3	0	0	0
NSMCE1	0	0	0							ARRB1	0	0	0
UBQLN2	0	0	0							ATM	1	0	0
DCLK1	0	0	0							FADD	0	0	0
MFAP5	0	0	0							PKM2	0	0	0
COL5A2	0	0	0							BCMO1	0	0	0
ABCB1	0	0	0							CDKN2B	0	0	0
TUSC3	0	0	0							PARD3	0	0	0
KCNQ5	0	0	0							LRP6	0	0	0
SKAP2	0	0	0							DPM2	0	0	0
INTS7	0	0	0							IDH2	1	0	0
Total	135	52	4							CNOT7	0	0	0
										TYMS	0	0	0
										PSD3	0	0	0
										OR4F21	0	0	0
										ATP5E	0	0	0
										NFATC1	0	0	0
										POLR3F	0	0	0
										CYP2A6	0	0	0
										DNAJC3	0	0	0
										CLNS1A	0	0	0
										PARK2	0	0	0
										NLK	0	0	0
										BDKRB2	0	0	0
										GCNT2	0	0	0
										OLAH	0	0	0
										CDKN1B	1	0	0
										MAPK11	0	0	0
										CTNNA2	1	0	0
										BMP7	0	0	0
										NNMT	0	0	0
										PHPT1	0	0	0
										TCAP	0	0	0
										NARS2	0	0	0
										HTR2C	0	0	0
										LPL	0	0	0
										PDE1C	0	0	0
										UNC5D	0	0	0
										GALNTL6	0	0	0
										OR1M1	0	0	0
										HSD11B1	0	0	0
										UBE3A	0	0	0
										NDUFA1	0	0	0
										IMPA1	0	0	0
										AP1G1	0	0	0
										IFNG	0	0	0
										TRA@	0	0	0
										DCT	0	0	0
										ADCY7	0	0	0
										GSR	0	0	0
										ALG12	0	0	0
										IFNA1	0	0	0
										AP2A1	0	0	0
										RPA4	0	0	0
										DHX38	0	0	0
										ROCK2	0	0	0
										HLCS	0	0	0
										B3GALT2	0	0	0
										PI4KB	0	0	0
										HK3	0	0	0
										AMPD2	0	0	0
										GFPT2	0	0	0
										B3GAT2	0	0	0
										AKR1B1	0	0	0
										ADC	0	0	0
										TRIT1	0	0	0
										LAMA1	0	0	0
										FUT8	0	0	0
										ST3GAL2	0	0	0
										EBP	0	0	0
										CHRM5	0	0	0
										MAOB	0	0	0
										PAFAH2	0	0	0
										INPP5B	0	0	0
										SPTAN1	0	0	0
										GK2	0	0	0
										AMPD1	0	0	0
										MEF2A	0	0	0
										GCNT4	0	0	0
										DNMT3B	0	0	0
										BRCA2	1	0	0
										RDH8	0	0	0
										PRKACG	0	0	0
										VAV2	0	0	0
										LAMA2	0	0	0
										HNRNPA1	0	0	0
										LHCGR	0	0	0
										OR2A12	0	0	0
										NDUFS1	0	0	0
										RRM2B	0	0	0
										F2R	0	0	0
										TUBB2C	0	0	0
										BLK	0	0	0
										UAP1	0	0	0
										OR8U1	0	0	0
										ADCY5	0	0	0
										OR4X1	0	0	0
										CYP21A2	0	0	0
										PRKCQ	0	0	0
										ITGA3	0	0	0
										PSMC3	0	0	0
										TNF	0	0	0
										ITGAV	1	0	0
										GAD1	0	0	0
										CTNNB1	1	1	0
										SNRPB	0	0	0
										ADA	0	0	0
										DRD1	0	0	0
										PNP	0	0	0
										MTMR1	0	0	0
										BRAF	1	1	0
										DPM1	0	0	0
										COL5A3	0	0	0
										NPFFR2	0	0	0
										NOS1	0	0	0
										TSHR	1	0	0
										P2RY10	0	0	0
										OR56A1	0	0	0
										NR3C1	0	0	0
										PLCB3	0	0	0
										CS	0	0	0
										PGM2	0	0	0
										DGKI	0	0	0
										ACACA	0	0	0
										JAK1	1	1	0
										TPH2	0	0	0
										PLD1	0	0	0
										GOT2	0	0	0
										RRM2	0	0	0
										POLR3H	0	0	0
										TDO2	0	0	0
										CLCA1	0	0	0
										PRKG1	0	0	0
										PLA2G2C	0	0	0
										ALDH5A1	0	0	0
										HMGCS1	0	0	0
										NT5C1A	0	0	0
										ATP6V0B	0	0	0
										NCBP2	0	0	0
										SIAH1	0	0	0
										PRKCZ	0	0	0
										ALG10	0	0	0
										DPYD	0	0	0
										MAN2A2	0	0	0
										GRIA2	0	0	0
										ACADM	0	0	0
										IDH3B	0	0	0
										GRM1	0	0	0
										PLA2G2E	0	0	0
										CD19	0	0	0
										SNRPD2	0	0	0
										GPI	0	0	0
										PGM1	0	0	0
										PNLIPRP3	0	0	0
										ALDH1A1	0	0	0
										COL1A2	0	0	0
										IQSEC2	0	0	0
										NDUFS2	0	0	0
										ERBB3	1	0	0
										NUP43	0	0	0
										IDH1	1	0	0
										PIK3C2G	0	0	0
										NOS3	0	0	0
										MAN1A1	0	0	0
										BCR	1	0	0
										DDIT3	1	0	0
										ITGB3	0	0	0
										NDUFA10	0	0	0
										HSP90AA1	1	0	0
										HLA-E	0	0	0
										TAF1	0	0	0
										PIK3CG	0	0	1
										RELN	0	0	0
										ALDH1A3	0	0	0
										PDGFRA	1	0	0
										NMBR	0	0	0
										PSMD13	0	0	0
										INSR	0	0	0
										DOCK1	0	0	0
										CYP27B1	0	0	0
										SEC61G	0	0	0
										CDK4	1	0	0
										POLR2B	0	0	0
										PPP2R5D	0	0	0
										KLHL9	0	0	0
										PAPSS1	0	0	0
										AHCYL1	0	0	0
										PIK3C2B	0	0	0
										MAPK9	0	0	0
										PIGA	0	0	0
										CCT6A	0	0	0
										ITPR3	0	0	0
										RET	1	0	0
										AKT3	1	0	0
										OS9	0	0	0
										PANK1	0	0	0
										PSPH	0	0	0
										RPL10	1	0	0
										AKT1	1	0	0
										RAP1B	0	0	0
										SNRPE	0	0	0
										POLR2H	0	0	0
										GNRHR	0	0	0
										CENPC1	0	0	0
										PRPS2	0	0	0
										MAP3K1	1	1	0
										LCLAT1	0	0	0
										ATXN3L	0	0	0
										HMGCS2	0	0	0
										AP1S2	0	0	0
										ARHGAP6	0	0	0
										THBS1	0	0	0
										PIK3CB	1	0	1
										COX4I1	0	0	0
										RRM1	0	0	0
										Total	72	14	5

## Sheet: Summary
	Total genes predicted	CGC		Pancancer-official (Bailey et al)
		Total number	Precision	Total number	Precision
cTaG	94	34	0.361702	33	0.351064
TUSON	269	135	0.501859	52	0.193309
20/20+	137	93	0.678832	41	0.29927
DriverNet	473	38	0.0803383	14	0.0295983

## Sheet: ExcludedGenes
List of genes excluded from analysis as they were used in training the model
cTaG-training	Pancancer-official	Pancancer-rescued	TUSON	20/20+	DriverNet
NBN	0	0	0	0	0
ZRSR2	0	0	0	0	0
FBXW7	1	0	1	1	0
SH2B3	0	0	0	0	0
BRCA2	1	0	1	1	1
SMAD4	1	0	1	1	1
TMEM127	0	0	0	0	0
KLF6	0	0	0	0	0
ERCC4	0	0	0	0	0
CTCF	1	0	1	1	0
WRN	0	0	0	0	0
XPA	0	0	0	0	0
DDX3X	1	0	1	1	0
CDK12	1	0	1	0	0
B2M	1	0	1	1	0
FANCD2	0	0	0	0	0
NCOR2	0	0	0	0	0
PIK3R1	1	0	1	1	1
BRCA1	1	0	1	1	1
NFKBIE	0	0	0	0	0
LRP1B	0	0	0	0	0
ARID2	1	0	1	1	0
VHL	1	0	1	1	0
KDM5C	1	0	1	1	0
SPEN	0	0	0	0	0
AXIN1	1	0	1	0	0
FANCF	0	0	0	0	0
FBXO11	0	0	0	0	0
CDH1	1	0	1	1	1
PTPN13	0	0	0	0	0
PTPRB	0	0	0	0	0
SBDS	0	0	0	0	0
RPL5	1	0	1	1	0
MSH2	0	1	0	0	0
AMER1	1	0	1	0	0
NCOR1	1	0	1	1	1
FANCE	0	0	0	0	0
DROSHA	0	0	0	0	0
FAT1	1	0	1	1	0
RBM10	1	0	1	1	0
SMARCD1	0	0	0	0	0
CDC73	0	0	0	0	0
DNM2	0	0	0	0	0
CDKN2C	0	1	0	0	0
AXIN2	0	1	0	0	0
ATM	1	0	1	1	1
RB1	1	0	1	1	1
SUFU	0	0	0	0	0
POLE	0	1	0	0	1
MEN1	0	0	1	0	0
KMT2C	1	0	1	1	0
ATRX	1	0	1	1	0
PHF6	0	0	1	0	0
SMARCB1	0	0	1	1	0
CDKN2A	1	0	1	1	1
HNF1A	0	0	1	0	0
SDHA	0	0	0	0	0
BAP1	1	0	1	1	0
APC	1	0	1	1	0
SDHB	0	0	0	0	0
PRF1	0	0	0	0	0
PTCH1	1	0	1	0	0
SETD2	1	0	1	1	0
PBRM1	1	0	1	1	0
CEBPA	0	0	1	0	0
TSC1	1	0	0	0	0
CBLB	0	0	0	0	0
ZFHX3	0	0	0	0	0
SDHD	0	0	0	0	0
MED12	0	0	1	0	0
BUB1B	0	0	0	0	0
ACVR2A	1	0	1	0	0
SMAD2	1	0	1	0	1
BRIP1	0	0	0	0	0
SOCS1	0	0	0	0	0
ETNK1	0	0	0	0	0
NF2	1	0	1	1	0
UBR5	0	0	0	0	0
PTEN	1	0	1	1	1
ARID1B	0	0	1	1	0
TET2	0	0	1	0	0
FLCN	0	0	0	0	0
TNFAIP3	0	0	0	0	0
CYLD	0	0	1	0	0
PMS2	0	1	0	0	0
TSC2	0	0	0	0	0
ERCC2	1	0	0	0	0
STAG2	1	0	1	1	1
MYD88	0	0	1	1	0
MAPK1	1	0	1	1	0
PREX2	0	0	0	0	0
GNAS	0	0	1	0	1
AR	0	1	0	0	0
SF3B1	1	0	1	1	0
SRSF2	0	0	0	0	0
HIST1H3B	0	0	0	0	0
NRAS	1	0	1	1	1
PRKACA	0	0	0	0	0
KIT	1	0	0	0	1
HRAS	1	0	1	1	0
MAP2K1	1	0	1	1	0
SMO	0	0	0	0	0
AKT1	1	0	1	1	1
ERBB3	1	0	1	1	1
U2AF1	1	0	1	1	0
H3F3A	1	0	0	0	0
PTPN11	1	0	1	1	0
EGFR	1	0	1	1	1
CDK4	1	0	0	1	1
ACVR1	0	0	0	0	0
KRAS	1	0	1	1	1
GATA2	0	0	0	0	0
STAT3	0	0	0	0	0
GNA11	1	0	0	0	0
CARD11	0	0	0	0	0
MSH6	0	0	0	0	0
TGFBR2	1	0	1	1	0
RNF43	1	0	1	1	0
ATR	1	0	0	0	0
FANCA	0	0	0	0	0
BLM	0	0	0	0	0
CASP8	1	0	1	1	0
DNMT3A	1	0	1	1	0
SMAD3	0	0	0	1	0
FAS	0	0	1	0	0
RPL10	0	0	0	0	1
STK11	1	0	1	1	0
FH	0	0	0	0	0
ERCC3	0	0	0	0	0
ASXL1	1	0	1	0	0
EXT2	0	0	0	0	0
ERCC5	0	0	0	0	0
MLH1	0	1	0	0	0
PALB2	0	0	0	0	0
SOX2	0	0	0	0	0
IDH2	1	0	1	0	1
FLT3	0	0	1	0	0
MTOR	1	0	1	1	0
PIK3CA	1	0	1	1	1
IDH1	1	0	1	1	1
RAC1	1	0	1	1	0
SMARCA4	1	0	1	1	0
POT1	0	0	0	0	0
GRIN2A	0	0	0	0	1
PHOX2B	0	0	0	0	0
SPOP	1	0	1	1	0
DICER1	0	0	0	0	0
ATP2B3	0	0	0	0	0
KEAP1	1	0	1	1	0
TNFRSF14	0	0	0	0	0
PTPRC	0	1	0	0	0
FAM46C	0	0	0	0	0
SRC	0	0	0	0	0
AKT2	0	0	0	0	1
CCNE1	0	0	0	0	1
MDM4	0	0	0	0	0
NT5C2	0	0	0	0	0
KCNJ5	0	0	0	0	0
USP8	0	0	0	0	0
FGFR4	0	0	0	0	0
TRRAP	0	0	0	0	0
PPP6C	0	0	1	0	0
MUTYH	0	0	0	0	0
PRDM1	0	0	0	0	0
PTPRT	0	0	0	0	0
CDKN1B	1	0	1	1	1
SDHAF2	0	0	0	0	0
LZTR1	0	0	1	0	0
SDHC	0	0	0	0	0
FAT4	0	0	0	0	0
FANCG	0	0	0	0	0
FANCC	0	0	0	0	0
XPC	0	0	0	0	0
SALL4	0	0	0	0	0
GNAQ	1	0	0	0	0
MYCN	0	0	1	0	0
DDR2	0	0	0	0	0
FOXA1	1	0	1	0	0
MAP2K2	0	0	0	0	0
CNOT3	0	0	1	0	0
TRAF7	0	0	0	0	0
CD79B	0	0	0	0	0
SFRP4	0	0	0	0	0
IKBKB	0	0	0	0	1
CALR	0	0	0	0	0
CHD4	1	0	1	1	0
MYOD1	0	0	0	0	0
FUBP1	1	0	1	1	0
XPO1	0	0	0	1	0
CXCR4	0	0	0	0	0
PPP2R1A	1	0	1	1	1
MPL	0	0	0	0	0
TSHR	0	0	0	0	1
IL7R	0	1	0	0	0
WAS	0	0	0	0	0
MITF	0	0	0	0	0
MYCL	0	0	0	0	0
CD79A	0	0	0	0	0
H3F3B	0	0	0	0	0
MAX	0	0	1	1	0
CSF3R	0	0	0	0	0
REL	0	0	0	0	0
IL6ST	0	0	0	0	0
JUN	0	0	0	0	0
PPM1D	0	0	0	0	0
JAK3	0	1	0	0	0
CHEK2	1	0	0	0	0
MET	0	0	0	0	1
MDM2	0	0	0	0	1
CACNA1D	0	0	0	0	1
HIF1A	0	0	0	0	0
KDR	0	0	0	0	0
FLT4	0	0	0	0	0
	73	10	82	62	35
